# Supplementary material for: A disulfide bond A-like oxidoreductase is a strong candidate gene for self-incompatibility in apricot (Prunus armeniaca) pollen
Source: J Exp Bot. 2017 Sep 25;68(18):5069–78. doi: 10.1093/jxb/erx336 (PMC5853662; doi:10.1093/jxb/erx336)
Supplement: supplementary_Tables_S5 [file erx336_suppl_supplementary_tables_s5.xlsx]

## Sheet: SNV
Sample	Chromosome	Position	Type	Reference	Allele	Reference allele	Linkage	Zygosity	Count	Coverage	Frequency	Average quality
canino	scaffold_3	18380244	Deletion	G	-	No		Homozygous	28	28	100	38143
goldrich	scaffold_3	18380244	Deletion	G	-	No		Homozygous	17	17	100	35294
harcot	scaffold_3	18380244	Deletion	G	-	No		Homozygous	27	29	93103	35481
katy	scaffold_3	18380244	Deletion	G	-	No		Homozygous	13	13	100	37615
lambertin	scaffold_3	18380244	Deletion	G	-	No		Homozygous	28	28	100	36.5
moniqui	scaffold_3	18380244	Deletion	G	-	No		Homozygous	17	17	100	33471
perfection	scaffold_3	18380244	Deletion	G	-	No		Homozygous	42	44	95455	36476
seo	scaffold_3	18380244	Deletion	G	-	No		Homozygous	33	33	100	36667
stella	scaffold_3	18380244	Deletion	G	-	No		Homozygous	47	47	100	36574
veecot	scaffold_3	18380244	Deletion	G	-	No		Homozygous	15	15	100	35533
velazquez	scaffold_3	18380244	Deletion	G	-	No		Homozygous	11	11	100	37
goldrich	scaffold_3	18380359	SNV	A	A	Yes	16	Heterozygous	12	26	46154	36375
goldrich	scaffold_3	18380359	SNV	A	C	No	15	Heterozygous	14	26	53846	37214
harcot	scaffold_3	18380359	SNV	A	A	Yes	53	Heterozygous	38	61	62295	37145
harcot	scaffold_3	18380359	SNV	A	C	No	52	Heterozygous	23	61	37705	36522
katy	scaffold_3	18380359	SNV	A	A	Yes	8	Heterozygous	12	22	54545	35167
katy	scaffold_3	18380359	SNV	A	C	No	7	Heterozygous	10	22	45455	36.6
lambertin	scaffold_3	18380359	SNV	A	A	Yes	66	Heterozygous	46	78	58974	34.13
lambertin	scaffold_3	18380359	SNV	A	C	No	65	Heterozygous	32	78	41026	34469
moniqui	scaffold_3	18380359	SNV	A	A	Yes	23	Heterozygous	20	34	58824	34925
moniqui	scaffold_3	18380359	SNV	A	C	No	22	Heterozygous	14	34	41176	36.25
perfection	scaffold_3	18380359	SNV	A	A	Yes	33	Heterozygous	30	55	54545	36.45
perfection	scaffold_3	18380359	SNV	A	C	No	32	Heterozygous	25	55	45455	35.82
seo	scaffold_3	18380359	SNV	A	C	No	50	Homozygous	48	48	100	37312
veecot	scaffold_3	18380359	SNV	A	C	No	7	Homozygous	27	27	100	36611
goldrich	scaffold_3	18380361	SNV	A	A	Yes	16	Heterozygous	12	26	46154	36375
goldrich	scaffold_3	18380361	SNV	A	C	No	15	Heterozygous	14	26	53846	37214
harcot	scaffold_3	18380361	SNV	A	A	Yes	53	Heterozygous	38	61	62295	37145
harcot	scaffold_3	18380361	SNV	A	C	No	52	Heterozygous	23	61	37705	36522
katy	scaffold_3	18380361	SNV	A	A	Yes	8	Heterozygous	12	22	54545	35167
katy	scaffold_3	18380361	SNV	A	C	No	7	Heterozygous	10	22	45455	36.6
lambertin	scaffold_3	18380361	SNV	A	A	Yes	66	Heterozygous	46	78	58974	34.13
lambertin	scaffold_3	18380361	SNV	A	C	No	65	Heterozygous	32	78	41026	34469
moniqui	scaffold_3	18380361	SNV	A	A	Yes	23	Heterozygous	20	34	58824	34925
moniqui	scaffold_3	18380361	SNV	A	C	No	22	Heterozygous	14	34	41176	36.25
perfection	scaffold_3	18380361	SNV	A	A	Yes	33	Heterozygous	30	55	54545	36.45
perfection	scaffold_3	18380361	SNV	A	C	No	32	Heterozygous	25	55	45455	35.82
seo	scaffold_3	18380361	SNV	A	C	No	50	Homozygous	48	48	100	37312
veecot	scaffold_3	18380361	SNV	A	C	No	7	Homozygous	27	27	100	36611
goldrich	scaffold_3	18380547	SNV	A	A	Yes		Heterozygous	12	24	50	38417
goldrich	scaffold_3	18380547	SNV	A	T	No		Heterozygous	12	24	50	37667
harcot	scaffold_3	18380547	SNV	A	A	Yes		Heterozygous	22	38	57895	35143
harcot	scaffold_3	18380547	SNV	A	T	No		Heterozygous	16	38	42105	34875
katy	scaffold_3	18380547	SNV	A	A	Yes		Heterozygous	11	21	52381	35818
katy	scaffold_3	18380547	SNV	A	T	No		Heterozygous	10	21	47619	37545
lambertin	scaffold_3	18380547	SNV	A	A	Yes		Heterozygous	26	70	37143	37
lambertin	scaffold_3	18380547	SNV	A	T	No		Heterozygous	44	70	62857	37429
moniqui	scaffold_3	18380547	SNV	A	A	Yes		Heterozygous	19	44	43182	36591
moniqui	scaffold_3	18380547	SNV	A	T	No		Heterozygous	25	44	56818	37
OR	scaffold_3	18380547	SNV	A	T	No		Homozygous	10	11	90909	38.2
perfection	scaffold_3	18380547	SNV	A	A	Yes		Heterozygous	16	39	41026	39059
perfection	scaffold_3	18380547	SNV	A	T	No		Heterozygous	22	39	56.41	38393
seo	scaffold_3	18380547	SNV	A	T	No		Homozygous	40	44	90909	37875
veecot	scaffold_3	18380547	SNV	A	T	No		Homozygous	26	26	100	38
moniqui	scaffold_3	18380558	SNV	C	A	No		Heterozygous	22	36	61111	36
moniqui	scaffold_3	18380558	SNV	C	C	Yes		Heterozygous	14	36	38889	34667
seo	scaffold_3	18380594	SNV	T	C	No		Heterozygous	19	37	51351	37842
seo	scaffold_3	18380594	SNV	T	T	Yes		Heterozygous	18	37	48649	36722
goldrich	scaffold_3	18380636	SNV	T	A	No		Heterozygous	10	20	50	38.1
goldrich	scaffold_3	18380636	SNV	T	T	Yes		Heterozygous	10	20	50	37.4
harcot	scaffold_3	18380636	SNV	T	A	No		Heterozygous	14	32	43.75	37.25
harcot	scaffold_3	18380636	SNV	T	T	Yes		Heterozygous	18	32	56.25	38.3
katy	scaffold_3	18380636	SNV	T	A	No		Heterozygous	9	20	45	39
katy	scaffold_3	18380636	SNV	T	T	Yes		Heterozygous	11	20	55	39
lambertin	scaffold_3	18380636	SNV	T	A	No		Heterozygous	34	74	45946	37333
lambertin	scaffold_3	18380636	SNV	T	T	Yes		Heterozygous	40	74	54054	38762
moniqui	scaffold_3	18380636	SNV	T	A	No		Heterozygous	22	46	47826	35731
moniqui	scaffold_3	18380636	SNV	T	T	Yes		Heterozygous	24	46	52174	36.92
perfection	scaffold_3	18380636	SNV	T	A	No		Homozygous	28	39	71795	37938
seo	scaffold_3	18380636	SNV	T	A	No		Homozygous	47	47	100	37617
veecot	scaffold_3	18380636	SNV	T	A	No		Homozygous	15	15	100	38.2
seo	scaffold_3	18380859	SNV	T	C	No		Heterozygous	28	58	48276	38321
seo	scaffold_3	18380859	SNV	T	T	Yes		Heterozygous	30	58	51724	36667
moniqui	scaffold_3	18380879	SNV	G	G	Yes	24	Heterozygous	20	34	58824	33775
moniqui	scaffold_3	18380880	SNV	G	G	Yes	24	Heterozygous	20	34	58824	33775
moniqui	scaffold_3	18380881	SNV	G	G	Yes	24	Heterozygous	20	34	58824	33775
moniqui	scaffold_3	18380882	SNV	T	T	Yes	24	Heterozygous	20	34	58824	33775
katy	scaffold_3	18380896	SNV	A	A	Yes		Heterozygous	17	30	56667	36941
katy	scaffold_3	18380896	SNV	A	C	No		Heterozygous	13	30	43333	38
perfection	scaffold_3	18380896	SNV	A	A	Yes		Heterozygous	31	54	57407	38219
perfection	scaffold_3	18380896	SNV	A	C	No		Heterozygous	23	54	42593	37.16
veecot	scaffold_3	18380896	SNV	A	A	Yes		Heterozygous	11	19	57895	37167
veecot	scaffold_3	18380896	SNV	A	C	No		Heterozygous	8	19	42105	40
goldrich	scaffold_3	18380974	SNV	T	C	No		Heterozygous	13	24	54167	36231
goldrich	scaffold_3	18380974	SNV	T	T	Yes		Heterozygous	10	24	41667	35818
harcot	scaffold_3	18380974	SNV	T	C	No		Heterozygous	17	43	39535	36857
harcot	scaffold_3	18380974	SNV	T	T	Yes		Heterozygous	26	43	60465	36643
katy	scaffold_3	18380974	SNV	T	C	No		Heterozygous	10	27	37037	39.4
katy	scaffold_3	18380974	SNV	T	T	Yes		Heterozygous	17	27	62963	36176
lambertin	scaffold_3	18380974	SNV	T	C	No		Heterozygous	48	82	58537	38643
lambertin	scaffold_3	18380974	SNV	T	T	Yes		Heterozygous	34	82	41463	34158
moniqui	scaffold_3	18380974	SNV	T	C	No		Heterozygous	19	33	57576	35.5
moniqui	scaffold_3	18380974	SNV	T	T	Yes		Heterozygous	14	33	42424	35643
OR	scaffold_3	18380974	SNV	T	C	No		Homozygous	13	13	100	37714
seo	scaffold_3	18380974	SNV	T	C	No		Homozygous	31	31	100	38097
veecot	scaffold_3	18380974	SNV	T	C	No		Homozygous	23	23	100	38846
katy	scaffold_3	18380979	SNV	C	C	Yes		Heterozygous	17	27	62963	36412
katy	scaffold_3	18380979	SNV	C	T	No		Heterozygous	10	27	37037	38.8
lambertin	scaffold_3	18380979	SNV	C	C	Yes		Heterozygous	32	78	41026	36333
lambertin	scaffold_3	18380979	SNV	C	T	No		Heterozygous	46	78	58974	39.5
veecot	scaffold_3	18380979	SNV	C	C	Yes		Heterozygous	10	23	43478	38417
veecot	scaffold_3	18380979	SNV	C	T	No		Heterozygous	12	23	52174	39692
goldrich	scaffold_3	18381040	SNV	G	A	No		Heterozygous	15	28	53571	36733
goldrich	scaffold_3	18381040	SNV	G	G	Yes		Heterozygous	13	28	46429	37692
harcot	scaffold_3	18381040	SNV	G	A	No		Heterozygous	18	45	40	38.9
harcot	scaffold_3	18381040	SNV	G	G	Yes		Heterozygous	27	45	60	37771
katy	scaffold_3	18381040	SNV	G	A	No		Heterozygous	11	26	42308	36273
katy	scaffold_3	18381040	SNV	G	G	Yes		Heterozygous	15	26	57692	35
lambertin	scaffold_3	18381040	SNV	G	A	No		Homozygous	54	82	65854	37528
moniqui	scaffold_3	18381040	SNV	G	A	No		Heterozygous	13	31	41935	36071
moniqui	scaffold_3	18381040	SNV	G	G	Yes		Heterozygous	18	31	58065	38368
OR	scaffold_3	18381040	SNV	G	A	No		Homozygous	10	11	90909	36.2
perfection	scaffold_3	18381040	SNV	G	A	No		Heterozygous	22	49	44898	38042
perfection	scaffold_3	18381040	SNV	G	G	Yes		Heterozygous	26	49	53061	37839
seo	scaffold_3	18381040	SNV	G	A	No		Homozygous	37	37	100	37027
veecot	scaffold_3	18381040	SNV	G	A	No		Homozygous	25	25	100	37115
katy	scaffold_3	18381093	SNV	A	A	Yes		Heterozygous	14	24	58333	36
katy	scaffold_3	18381093	SNV	A	G	No		Heterozygous	10	24	41667	38.7
perfection	scaffold_3	18381093	SNV	A	A	Yes		Heterozygous	29	51	56863	37086
perfection	scaffold_3	18381093	SNV	A	G	No		Heterozygous	22	51	43137	37826
veecot	scaffold_3	18381093	SNV	A	A	Yes		Heterozygous	9	21	42857	35889
veecot	scaffold_3	18381093	SNV	A	G	No		Heterozygous	12	21	57143	35429
goldrich	scaffold_3	18381110	SNV	A	A	Yes		Heterozygous	9	24	37.5	37778
goldrich	scaffold_3	18381110	SNV	A	T	No		Heterozygous	12	24	50	37333
seo	scaffold_3	18381110	SNV	A	A	Yes		Heterozygous	15	33	45455	37667
seo	scaffold_3	18381110	SNV	A	T	No		Heterozygous	14	33	42424	37929
goldrich	scaffold_3	18381161	SNV	A	A	Yes	18	Heterozygous	9	16	56.25	38278
goldrich	scaffold_3	18381161	SNV	A	T	No	17	Heterozygous	7	16	43.75	38.5
lambertin	scaffold_3	18381161	SNV	A	A	Yes	68	Heterozygous	32	64	50	35438
lambertin	scaffold_3	18381161	SNV	A	T	No	67	Heterozygous	32	64	50	34844
moniqui	scaffold_3	18381161	SNV	A	A	Yes	26	Heterozygous	13	22	59091	37192
moniqui	scaffold_3	18381161	SNV	A	T	No	25	Heterozygous	9	22	40909	34889
perfection	scaffold_3	18381161	SNV	A	A	Yes	35	Heterozygous	20	41	48.78	35375
perfection	scaffold_3	18381161	SNV	A	T	No	34	Heterozygous	21	41	51.22	36
seo	scaffold_3	18381161	SNV	A	T	No	51	Homozygous	27	27	100	38093
veecot	scaffold_3	18381161	SNV	A	T	No	8	Homozygous	22	22	100	36318
goldrich	scaffold_3	18381162	SNV	A	A	Yes	18	Heterozygous	9	16	56.25	38278
goldrich	scaffold_3	18381162	SNV	A	C	No	17	Heterozygous	7	16	43.75	38.5
katy	scaffold_3	18381162	SNV	A	A	Yes		Heterozygous	11	17	64706	35333
katy	scaffold_3	18381162	SNV	A	C	No		Heterozygous	6	17	35294	35833
lambertin	scaffold_3	18381162	SNV	A	A	Yes	68	Heterozygous	32	64	50	35438
lambertin	scaffold_3	18381162	SNV	A	C	No	67	Heterozygous	32	64	50	34844
moniqui	scaffold_3	18381162	SNV	A	A	Yes	26	Heterozygous	13	22	59091	37192
moniqui	scaffold_3	18381162	SNV	A	C	No	25	Heterozygous	9	22	40909	34889
perfection	scaffold_3	18381162	SNV	A	A	Yes	35	Heterozygous	20	41	48.78	35375
perfection	scaffold_3	18381162	SNV	A	C	No	34	Heterozygous	21	41	51.22	36
seo	scaffold_3	18381162	SNV	A	C	No	51	Homozygous	27	27	100	38093
veecot	scaffold_3	18381162	SNV	A	C	No	8	Homozygous	22	22	100	36318
goldrich	scaffold_3	18381196	SNV	T	C	No		Heterozygous	7	17	41176	36429
goldrich	scaffold_3	18381196	SNV	T	T	Yes		Heterozygous	10	17	58824	38.1
harcot	scaffold_3	18381196	SNV	T	C	No		Heterozygous	18	36	50	39
harcot	scaffold_3	18381196	SNV	T	T	Yes		Heterozygous	18	36	50	37045
lambertin	scaffold_3	18381196	SNV	T	C	No		Heterozygous	32	56	57143	37667
lambertin	scaffold_3	18381196	SNV	T	T	Yes		Heterozygous	24	56	42857	38429
moniqui	scaffold_3	18381196	SNV	T	C	No		Heterozygous	12	28	42857	36231
moniqui	scaffold_3	18381196	SNV	T	T	Yes		Heterozygous	16	28	57143	38
perfection	scaffold_3	18381196	SNV	T	C	No		Heterozygous	23	38	60526	37778
perfection	scaffold_3	18381196	SNV	T	T	Yes		Heterozygous	15	38	39474	37263
seo	scaffold_3	18381196	SNV	T	C	No		Homozygous	38	38	100	37842
veecot	scaffold_3	18381196	SNV	T	C	No		Homozygous	21	22	95455	36667
canino	scaffold_3	18381325	Deletion	T	-	No		Homozygous	51	51	100	36353
goldrich	scaffold_3	18381325	Deletion	T	-	No		Homozygous	21	21	100	33667
harcot	scaffold_3	18381325	Deletion	T	-	No		Homozygous	19	19	100	37368
katy	scaffold_3	18381325	Deletion	T	-	No		Homozygous	17	17	100	31235
lambertin	scaffold_3	18381325	Deletion	T	-	No		Homozygous	34	34	100	34941
moniqui	scaffold_3	18381325	Deletion	T	-	No		Homozygous	38	38	100	35263
perfection	scaffold_3	18381325	Deletion	T	-	No		Homozygous	23	23	100	36565
seo	scaffold_3	18381325	Deletion	T	-	No		Homozygous	46	46	100	36304
stella	scaffold_3	18381325	Deletion	T	-	No		Homozygous	62	62	100	35839
veecot	scaffold_3	18381325	Deletion	T	-	No		Homozygous	16	16	100	32375
velazquez	scaffold_3	18381325	Deletion	T	-	No		Homozygous	30	30	100	34967
canino	scaffold_3	18381344	Deletion	G	-	No		Homozygous	51	51	100	34647
goldrich	scaffold_3	18381344	Deletion	G	-	No		Homozygous	18	18	100	33778
harcot	scaffold_3	18381344	Deletion	G	-	No		Homozygous	18	18	100	34944
katy	scaffold_3	18381344	Deletion	G	-	No		Homozygous	18	18	100	32778
lambertin	scaffold_3	18381344	Deletion	G	-	No		Homozygous	34	34	100	32647
moniqui	scaffold_3	18381344	Deletion	G	-	No		Homozygous	29	29	100	31.31
perfection	scaffold_3	18381344	Deletion	G	-	No		Homozygous	19	19	100	35579
seo	scaffold_3	18381344	Deletion	G	-	No		Homozygous	38	38	100	36316
stella	scaffold_3	18381344	Deletion	G	-	No		Homozygous	57	57	100	32895
veecot	scaffold_3	18381344	Deletion	G	-	No		Homozygous	11	11	100	28455
velazquez	scaffold_3	18381344	Deletion	G	-	No		Homozygous	27	27	100	33926
canino	scaffold_3	18381354	Deletion	C	-	No		Homozygous	48	50	96	31729
goldrich	scaffold_3	18381354	Deletion	C	-	No		Homozygous	12	12	100	26583
harcot	scaffold_3	18381354	Deletion	C	-	No		Homozygous	18	20	90	35
katy	scaffold_3	18381354	Deletion	C	-	No		Homozygous	17	17	100	29294
lambertin	scaffold_3	18381354	Deletion	C	-	No		Homozygous	22	26	84615	26455
moniqui	scaffold_3	18381354	Deletion	C	-	No		Homozygous	22	22	100	26182
perfection	scaffold_3	18381354	Deletion	C	-	No		Homozygous	18	18	100	32056
seo	scaffold_3	18381354	Deletion	C	-	No		Homozygous	19	22	86364	26579
stella	scaffold_3	18381354	Deletion	C	-	No		Homozygous	44	44	100	32091
velazquez	scaffold_3	18381354	Deletion	C	-	No		Homozygous	23	23	100	32391
katy	scaffold_3	18381386	SNV	T	C	No	9	Heterozygous	5	13	38462	38.5
katy	scaffold_3	18381386	SNV	T	T	Yes	10	Heterozygous	8	13	61538	36062
lambertin	scaffold_3	18381386	SNV	T	C	No	69	Heterozygous	16	34	47059	34562
lambertin	scaffold_3	18381386	SNV	T	T	Yes	70	Heterozygous	18	34	52941	35389
moniqui	scaffold_3	18381386	SNV	T	C	No	27	Heterozygous	8	20	40	36062
moniqui	scaffold_3	18381386	SNV	T	T	Yes	28	Heterozygous	12	20	60	34583
perfection	scaffold_3	18381386	SNV	T	C	No	36	Heterozygous	8	17	47059	35.25
perfection	scaffold_3	18381386	SNV	T	T	Yes	37	Heterozygous	9	17	52941	34222
seo	scaffold_3	18381386	SNV	T	C	No	52	Homozygous	40	40	100	37162
veecot	scaffold_3	18381386	SNV	T	C	No	9	Homozygous	11	11	100	35
canino	scaffold_3	18381387	SNV	N	C	No		Homozygous	36	39	92308	36056
goldrich	scaffold_3	18381387	SNV	N	C	No		Homozygous	16	16	100	35.25
harcot	scaffold_3	18381387	SNV	N	C	No		Homozygous	19	19	100	35087
katy	scaffold_3	18381387	SNV	N	C	No	10	Homozygous	8	13	61538	36062
katy	scaffold_3	18381387	SNV	N	C	No	9	Homozygous	5	13	38462	38.5
lambertin	scaffold_3	18381387	SNV	N	C	No	69	Homozygous	16	34	47059	34562
lambertin	scaffold_3	18381387	SNV	N	C	No	70	Homozygous	18	34	52941	35389
moniqui	scaffold_3	18381387	SNV	N	C	No	27	Homozygous	8	20	40	36062
moniqui	scaffold_3	18381387	SNV	N	C	No	28	Homozygous	12	20	60	34583
perfection	scaffold_3	18381387	SNV	N	C	No	36	Homozygous	8	17	47059	35.25
perfection	scaffold_3	18381387	SNV	N	C	No	37	Homozygous	9	17	52941	34222
seo	scaffold_3	18381387	SNV	N	C	No	52	Homozygous	40	40	100	37162
stella	scaffold_3	18381387	SNV	N	C	No		Homozygous	45	48	93.75	35489
veecot	scaffold_3	18381387	SNV	N	C	No	9	Homozygous	11	11	100	35
velazquez	scaffold_3	18381387	SNV	N	C	No		Homozygous	11	11	100	36727
goldrich	scaffold_3	18381581	SNV	C	C	Yes		Heterozygous	26	52	50	37269
goldrich	scaffold_3	18381581	SNV	C	T	No		Heterozygous	26	52	50	36731
harcot	scaffold_3	18381581	SNV	C	C	Yes		Heterozygous	50	95	52632	37733
harcot	scaffold_3	18381581	SNV	C	T	No		Heterozygous	45	95	47368	36184
katy	scaffold_3	18381581	SNV	C	C	Yes		Heterozygous	11	23	47826	36545
katy	scaffold_3	18381581	SNV	C	T	No		Heterozygous	12	23	52174	36.75
lambertin	scaffold_3	18381581	SNV	C	C	Yes		Heterozygous	52	92	56522	37094
lambertin	scaffold_3	18381581	SNV	C	T	No		Heterozygous	40	92	43478	37
moniqui	scaffold_3	18381581	SNV	C	C	Yes		Heterozygous	20	39	51282	36.45
moniqui	scaffold_3	18381581	SNV	C	T	No		Heterozygous	19	39	48718	36.7
perfection	scaffold_3	18381581	SNV	C	C	Yes		Heterozygous	41	67	61194	37188
perfection	scaffold_3	18381581	SNV	C	T	No		Heterozygous	26	67	38806	36786
seo	scaffold_3	18381581	SNV	C	T	No		Homozygous	93	93	100	37085
veecot	scaffold_3	18381581	SNV	C	T	No		Homozygous	36	36	100	37722
katy	scaffold_3	18381759	SNV	A	A	Yes		Heterozygous	9	15	60	34778
katy	scaffold_3	18381759	SNV	A	G	No		Heterozygous	6	15	40	37.5
moniqui	scaffold_3	18381759	SNV	A	A	Yes		Heterozygous	20	38	52632	35619
moniqui	scaffold_3	18381759	SNV	A	G	No		Heterozygous	18	38	47368	34389
perfection	scaffold_3	18381759	SNV	A	A	Yes		Heterozygous	16	32	50	33556
perfection	scaffold_3	18381759	SNV	A	G	No		Heterozygous	16	32	50	34438
seo	scaffold_3	18381759	SNV	A	A	Yes		Heterozygous	44	102	43137	36364
seo	scaffold_3	18381759	SNV	A	G	No		Heterozygous	58	102	56863	37448
veecot	scaffold_3	18381759	SNV	A	A	Yes		Heterozygous	14	30	46667	34125
veecot	scaffold_3	18381759	SNV	A	G	No		Heterozygous	16	30	53333	36.75
seo	scaffold_3	18381970	SNV	A	G	No		Homozygous	42	58	72414	36905
goldrich	scaffold_3	18382094	SNV	A	A	Yes		Heterozygous	27	61	44262	37179
goldrich	scaffold_3	18382094	SNV	A	G	No		Heterozygous	34	61	55738	37706
harcot	scaffold_3	18382094	SNV	A	A	Yes		Heterozygous	38	70	54286	36.81
harcot	scaffold_3	18382094	SNV	A	G	No		Heterozygous	32	70	45714	38324
lambertin	scaffold_3	18382094	SNV	A	A	Yes		Heterozygous	38	76	50	35
lambertin	scaffold_3	18382094	SNV	A	G	No		Heterozygous	38	76	50	37
moniqui	scaffold_3	18382094	SNV	A	A	Yes		Heterozygous	19	37	51351	34.15
moniqui	scaffold_3	18382094	SNV	A	G	No		Heterozygous	18	37	48649	37111
OR	scaffold_3	18382094	SNV	A	G	No		Homozygous	13	13	100	35846
perfection	scaffold_3	18382094	SNV	A	A	Yes		Heterozygous	34	66	51515	37222
perfection	scaffold_3	18382094	SNV	A	G	No		Heterozygous	32	66	48485	38618
seo	scaffold_3	18382094	SNV	A	G	No		Homozygous	55	55	100	37855
veecot	scaffold_3	18382094	SNV	A	G	No		Homozygous	28	28	100	37607
veecot	scaffold_3	18382136	SNV	G	A	No		Heterozygous	10	24	41667	33.9
veecot	scaffold_3	18382136	SNV	G	G	Yes		Heterozygous	13	24	54167	36929
katy	scaffold_3	18382228	SNV	T	G	No		Heterozygous	12	21	57143	37.5
katy	scaffold_3	18382228	SNV	T	T	Yes		Heterozygous	9	21	42857	37556
perfection	scaffold_3	18382228	SNV	T	G	No		Heterozygous	19	49	38776	38105
perfection	scaffold_3	18382228	SNV	T	T	Yes		Heterozygous	30	49	61224	38.6
veecot	scaffold_3	18382228	SNV	T	G	No		Heterozygous	16	34	47059	38312
veecot	scaffold_3	18382228	SNV	T	T	Yes		Heterozygous	18	34	52941	37579
moniqui	scaffold_3	18382565	SNV	T	A	No		Heterozygous	25	40	62.5	36.56
moniqui	scaffold_3	18382565	SNV	T	T	Yes		Heterozygous	15	40	37.5	35333
goldrich	scaffold_3	18382784	SNV	C	A	No		Heterozygous	12	20	60	35833
goldrich	scaffold_3	18382784	SNV	C	C	Yes		Heterozygous	8	20	40	36778
harcot	scaffold_3	18382784	SNV	C	A	No		Heterozygous	24	47	51064	35.5
harcot	scaffold_3	18382784	SNV	C	C	Yes		Heterozygous	23	47	48936	39304
katy	scaffold_3	18382784	SNV	C	A	No		Homozygous	15	23	65217	35867
lambertin	scaffold_3	18382784	SNV	C	A	No		Heterozygous	30	76	39474	36556
lambertin	scaffold_3	18382784	SNV	C	C	Yes		Heterozygous	46	76	60526	34852
moniqui	scaffold_3	18382784	SNV	C	A	No		Homozygous	25	36	69444	34.32
OR	scaffold_3	18382784	SNV	C	A	No		Homozygous	13	13	100	32357
perfection	scaffold_3	18382784	SNV	C	A	No		Heterozygous	29	53	54717	34312
perfection	scaffold_3	18382784	SNV	C	C	Yes		Heterozygous	24	53	45283	37385
seo	scaffold_3	18382784	SNV	C	A	No		Homozygous	64	64	100	36156
veecot	scaffold_3	18382784	SNV	C	A	No		Homozygous	25	25	100	35333
goldrich	scaffold_3	18382792	SNV	T	C	No		Heterozygous	13	23	56522	36846
goldrich	scaffold_3	18382792	SNV	T	T	Yes		Heterozygous	10	23	43478	37091
harcot	scaffold_3	18382792	SNV	T	C	No		Heterozygous	20	43	46512	36091
harcot	scaffold_3	18382792	SNV	T	T	Yes		Heterozygous	23	43	53488	38.48
katy	scaffold_3	18382792	SNV	T	C	No		Heterozygous	15	27	55556	38.4
katy	scaffold_3	18382792	SNV	T	T	Yes		Heterozygous	12	27	44444	36.75
lambertin	scaffold_3	18382792	SNV	T	C	No		Heterozygous	34	80	42.5	36955
lambertin	scaffold_3	18382792	SNV	T	T	Yes		Heterozygous	46	80	57.5	35214
moniqui	scaffold_3	18382792	SNV	T	C	No		Heterozygous	25	40	62.5	35.4
moniqui	scaffold_3	18382792	SNV	T	T	Yes		Heterozygous	15	40	37.5	36.8
OR	scaffold_3	18382792	SNV	T	C	No		Homozygous	15	15	100	35125
perfection	scaffold_3	18382792	SNV	T	C	No		Heterozygous	29	54	53704	36419
perfection	scaffold_3	18382792	SNV	T	T	Yes		Heterozygous	25	54	46296	37607
seo	scaffold_3	18382792	SNV	T	C	No		Homozygous	52	52	100	37788
veecot	scaffold_3	18382792	SNV	T	C	No		Homozygous	29	29	100	37719
goldrich	scaffold_3	18382871	SNV	T	G	No	20	Heterozygous	15	35	42857	37533
goldrich	scaffold_3	18382871	SNV	T	T	Yes	19	Heterozygous	20	35	57143	35925
harcot	scaffold_3	18382871	SNV	T	G	No	55	Heterozygous	20	36	55556	36.3
harcot	scaffold_3	18382871	SNV	T	T	Yes	54	Heterozygous	16	36	44444	35062
katy	scaffold_3	18382871	SNV	T	G	No	12	Heterozygous	13	24	54167	35731
katy	scaffold_3	18382871	SNV	T	T	Yes	11	Heterozygous	11	24	45833	36409
lambertin	scaffold_3	18382871	SNV	T	G	No	72	Heterozygous	46	82	56098	35.87
lambertin	scaffold_3	18382871	SNV	T	T	Yes	71	Heterozygous	36	82	43902	36667
moniqui	scaffold_3	18382871	SNV	T	G	No		Heterozygous	16	40	40	32375
moniqui	scaffold_3	18382871	SNV	T	T	Yes		Heterozygous	24	40	60	33542
OR	scaffold_3	18382871	SNV	T	G	No	5	Homozygous	11	11	100	37227
perfection	scaffold_3	18382871	SNV	T	G	No	39	Heterozygous	21	55	38182	35929
perfection	scaffold_3	18382871	SNV	T	T	Yes	38	Heterozygous	34	55	61818	38074
seo	scaffold_3	18382871	SNV	T	G	No	53	Homozygous	24	54	44444	37958
seo	scaffold_3	18382871	SNV	T	G	No	54	Homozygous	30	54	55556	38317
veecot	scaffold_3	18382871	SNV	T	G	No	10	Homozygous	17	17	100	37912
goldrich	scaffold_3	18382873	SNV	T	G	No	20	Heterozygous	15	35	42857	37533
goldrich	scaffold_3	18382873	SNV	T	T	Yes	19	Heterozygous	20	35	57143	35925
harcot	scaffold_3	18382873	SNV	T	G	No	55	Heterozygous	20	36	55556	36.3
harcot	scaffold_3	18382873	SNV	T	T	Yes	54	Heterozygous	16	36	44444	35062
katy	scaffold_3	18382873	SNV	T	G	No	12	Heterozygous	13	24	54167	35731
katy	scaffold_3	18382873	SNV	T	T	Yes	11	Heterozygous	11	24	45833	36409
lambertin	scaffold_3	18382873	SNV	T	G	No	72	Heterozygous	46	82	56098	35.87
lambertin	scaffold_3	18382873	SNV	T	T	Yes	71	Heterozygous	36	82	43902	36667
OR	scaffold_3	18382873	SNV	T	G	No	5	Homozygous	11	11	100	37227
perfection	scaffold_3	18382873	SNV	T	G	No	39	Heterozygous	21	55	38182	35929
perfection	scaffold_3	18382873	SNV	T	T	Yes	38	Heterozygous	34	55	61818	38074
seo	scaffold_3	18382873	SNV	T	G	No	54	Heterozygous	30	54	55556	38317
seo	scaffold_3	18382873	SNV	T	T	Yes	53	Heterozygous	24	54	44444	37958
veecot	scaffold_3	18382873	SNV	T	G	No	10	Homozygous	17	17	100	37912
moniqui	scaffold_3	18382929	SNV	C	C	Yes		Heterozygous	20	45	44444	34.45
moniqui	scaffold_3	18382929	SNV	C	T	No		Heterozygous	25	45	55556	35692
goldrich	scaffold_3	18382951	SNV	T	C	No		Heterozygous	17	35	48571	36235
goldrich	scaffold_3	18382951	SNV	T	T	Yes		Heterozygous	18	35	51429	37444
harcot	scaffold_3	18382951	SNV	T	C	No		Heterozygous	18	32	56.25	35.8
harcot	scaffold_3	18382951	SNV	T	T	Yes		Heterozygous	14	32	43.75	37143
lambertin	scaffold_3	18382951	SNV	T	C	No		Heterozygous	40	84	47619	35609
lambertin	scaffold_3	18382951	SNV	T	T	Yes		Heterozygous	44	84	52381	35.04
perfection	scaffold_3	18382951	SNV	T	C	No	41	Heterozygous	18	42	42857	35722
perfection	scaffold_3	18382951	SNV	T	T	Yes	40	Heterozygous	24	42	57143	35042
seo	scaffold_3	18382951	SNV	T	C	No		Homozygous	49	51	96078	36286
veecot	scaffold_3	18382951	SNV	T	C	No	11	Homozygous	12	21	57143	36042
veecot	scaffold_3	18382951	SNV	T	C	No	12	Homozygous	9	21	42857	35778
perfection	scaffold_3	18382952	SNV	C	A	No	41	Heterozygous	18	42	42857	35722
perfection	scaffold_3	18382952	SNV	C	C	Yes	40	Heterozygous	24	42	57143	35042
veecot	scaffold_3	18382952	SNV	C	A	No	12	Heterozygous	9	21	42857	35778
veecot	scaffold_3	18382952	SNV	C	C	Yes	11	Heterozygous	12	21	57143	36042
seo	scaffold_3	18382962	SNV	C	C	Yes	56	Heterozygous	25	49	51.02	36.96
seo	scaffold_3	18382962	SNV	C	G	No	55	Heterozygous	23	49	46939	35957
goldrich	scaffold_3	18382963	SNV	G	A	No	21	Heterozygous	15	33	45455	37.5
goldrich	scaffold_3	18382963	SNV	G	G	Yes	22	Heterozygous	18	33	54545	36667
harcot	scaffold_3	18382963	SNV	G	A	No	56	Heterozygous	22	38	57895	37136
harcot	scaffold_3	18382963	SNV	G	G	Yes	57	Heterozygous	16	38	42105	35.25
seo	scaffold_3	18382963	SNV	G	A	No	56	Heterozygous	25	49	51.02	36.96
seo	scaffold_3	18382963	SNV	G	G	Yes	55	Heterozygous	23	49	46939	35957
veecot	scaffold_3	18382963	SNV	G	A	No	13	Homozygous	11	11	100	36227
goldrich	scaffold_3	18382964	SNV	A	A	Yes	22	Heterozygous	18	33	54545	36667
goldrich	scaffold_3	18382964	SNV	A	G	No	21	Heterozygous	15	33	45455	37.5
harcot	scaffold_3	18382964	SNV	A	A	Yes	57	Heterozygous	16	38	42105	35.25
harcot	scaffold_3	18382964	SNV	A	G	No	56	Heterozygous	22	38	57895	37136
lambertin	scaffold_3	18382964	SNV	A	A	Yes		Heterozygous	40	84	47619	35.56
lambertin	scaffold_3	18382964	SNV	A	G	No		Heterozygous	44	84	52381	35393
perfection	scaffold_3	18382964	SNV	A	A	Yes	43	Heterozygous	18	38	47368	37407
perfection	scaffold_3	18382964	SNV	A	G	No	42	Heterozygous	20	38	52632	37117
seo	scaffold_3	18382964	Deletion	A	-	No		Heterozygous	23	47	48936	32957
seo	scaffold_3	18382964	SNV	A	G	No		Heterozygous	23	47	48936	36696
veecot	scaffold_3	18382964	SNV	A	G	No	13	Homozygous	11	11	100	36227
katy	scaffold_3	18382965	SNV	C	C	Yes		Heterozygous	18	29	62069	35737
katy	scaffold_3	18382965	SNV	C	T	No		Heterozygous	11	29	37931	36818
perfection	scaffold_3	18382965	SNV	C	C	Yes	43	Heterozygous	18	38	47368	37407
perfection	scaffold_3	18382965	SNV	C	T	No	42	Heterozygous	20	38	52632	37117
veecot	scaffold_3	18382965	SNV	C	C	Yes	14	Heterozygous	13	22	59091	36269
veecot	scaffold_3	18382965	SNV	C	T	No	15	Heterozygous	8	22	36364	36812
katy	scaffold_3	18382966	SNV	T	A	No		Heterozygous	10	28	35714	37
katy	scaffold_3	18382966	SNV	T	T	Yes		Heterozygous	18	28	64286	35632
perfection	scaffold_3	18382966	SNV	T	A	No	42	Heterozygous	20	38	52632	37117
perfection	scaffold_3	18382966	SNV	T	T	Yes	43	Heterozygous	18	38	47368	37407
veecot	scaffold_3	18382966	SNV	T	A	No	15	Heterozygous	8	22	36364	36812
veecot	scaffold_3	18382966	SNV	T	T	Yes	14	Heterozygous	13	22	59091	36269
katy	scaffold_3	18383009	SNV	G	A	No		Heterozygous	10	26	38462	39.8
katy	scaffold_3	18383009	SNV	G	G	Yes		Heterozygous	15	26	57692	35.4
perfection	scaffold_3	18383009	SNV	G	A	No		Heterozygous	20	37	54054	38913
perfection	scaffold_3	18383009	SNV	G	G	Yes		Heterozygous	15	37	40541	37067
veecot	scaffold_3	18383009	SNV	G	A	No		Heterozygous	12	24	50	38077
veecot	scaffold_3	18383009	SNV	G	G	Yes		Heterozygous	12	24	50	35167
moniqui	scaffold_3	18383042	SNV	A	A	Yes		Heterozygous	23	41	56098	36391
moniqui	scaffold_3	18383042	SNV	A	G	No		Heterozygous	18	41	43902	38278
seo	scaffold_3	18383130	SNV	C	C	Yes		Heterozygous	31	51	60784	38226
seo	scaffold_3	18383130	SNV	C	T	No		Heterozygous	20	51	39216	38.15
katy	scaffold_3	18383205	SNV	C	C	Yes		Heterozygous	12	28	42857	36917
katy	scaffold_3	18383205	SNV	C	T	No		Heterozygous	16	28	57143	36.25
perfection	scaffold_3	18383205	SNV	C	T	No		Homozygous	45	68	66176	36714
veecot	scaffold_3	18383205	SNV	C	C	Yes		Heterozygous	16	31	51613	35.75
veecot	scaffold_3	18383205	SNV	C	T	No		Heterozygous	15	31	48387	37235
goldrich	scaffold_3	18383270	SNV	C	C	Yes		Heterozygous	23	41	56098	36783
goldrich	scaffold_3	18383270	SNV	C	T	No		Heterozygous	18	41	43902	37556
harcot	scaffold_3	18383270	SNV	C	C	Yes		Heterozygous	21	43	48837	34696
harcot	scaffold_3	18383270	SNV	C	T	No		Heterozygous	22	43	51163	37704
katy	scaffold_3	18383270	SNV	C	C	Yes		Heterozygous	11	26	42308	38455
katy	scaffold_3	18383270	SNV	C	T	No		Heterozygous	15	26	57692	36875
lambertin	scaffold_3	18383270	SNV	C	C	Yes		Heterozygous	30	82	36585	37737
lambertin	scaffold_3	18383270	SNV	C	T	No		Heterozygous	52	82	63415	37.3
moniqui	scaffold_3	18383270	SNV	C	C	Yes		Heterozygous	16	43	37209	38059
moniqui	scaffold_3	18383270	SNV	C	T	No		Heterozygous	27	43	62791	35852
OR	scaffold_3	18383270	SNV	C	T	No		Homozygous	11	11	100	35769
perfection	scaffold_3	18383270	SNV	C	C	Yes		Heterozygous	29	64	45312	37545
perfection	scaffold_3	18383270	SNV	C	T	No		Heterozygous	35	64	54688	36737
seo	scaffold_3	18383270	SNV	C	T	No		Homozygous	35	35	100	36943
veecot	scaffold_3	18383270	SNV	C	T	No		Homozygous	34	34	100	36771
goldrich	scaffold_3	18383429	SNV	G	C	No		Heterozygous	18	35	51429	34778
goldrich	scaffold_3	18383429	SNV	G	G	Yes		Heterozygous	17	35	48571	35471
harcot	scaffold_3	18383429	SNV	G	C	No		Heterozygous	23	39	58974	36871
harcot	scaffold_3	18383429	SNV	G	G	Yes		Heterozygous	16	39	41026	36.8
lambertin	scaffold_3	18383429	SNV	G	C	No		Heterozygous	32	78	41026	34.7
lambertin	scaffold_3	18383429	SNV	G	G	Yes		Heterozygous	46	78	58974	35793
OR	scaffold_3	18383429	SNV	G	C	No		Homozygous	20	20	100	33048
seo	scaffold_3	18383429	SNV	G	C	No		Heterozygous	24	43	55814	37167
seo	scaffold_3	18383429	SNV	G	G	Yes		Heterozygous	19	43	44186	35789
veecot	scaffold_3	18383429	SNV	G	C	No		Heterozygous	6	16	37.5	36143
veecot	scaffold_3	18383429	SNV	G	G	Yes		Heterozygous	10	16	62.5	35
moniqui	scaffold_3	18383450	SNV	G	A	No		Heterozygous	22	39	56.41	34182
moniqui	scaffold_3	18383450	SNV	G	G	Yes		Heterozygous	17	39	43.59	33526
lambertin	scaffold_3	18383499	SNV	A	A	Yes		Heterozygous	40	78	51282	35708
lambertin	scaffold_3	18383499	SNV	A	C	No		Heterozygous	38	78	48718	37091
lambertin	scaffold_3	18383548	SNV	T	G	No		Heterozygous	22	56	39286	37538
lambertin	scaffold_3	18383548	SNV	T	T	Yes		Heterozygous	32	56	57143	35471
goldrich	scaffold_3	18383605	SNV	A	A	Yes		Heterozygous	12	33	36364	36417
goldrich	scaffold_3	18383605	SNV	A	C	No		Heterozygous	21	33	63636	37952
lambertin	scaffold_3	18383605	SNV	A	A	Yes		Heterozygous	32	58	55172	35.1
lambertin	scaffold_3	18383605	SNV	A	C	No		Heterozygous	26	58	44828	39154
OR	scaffold_3	18383605	SNV	A	C	No		Homozygous	13	14	92857	34875
seo	scaffold_3	18383605	SNV	A	A	Yes		Heterozygous	23	37	62162	35087
seo	scaffold_3	18383605	SNV	A	C	No		Heterozygous	14	37	37838	36071
veecot	scaffold_3	18383605	SNV	A	A	Yes		Heterozygous	5	12	41667	34167
veecot	scaffold_3	18383605	SNV	A	C	No		Heterozygous	7	12	58333	37889
katy	scaffold_3	18383679	SNV	G	G	Yes		Heterozygous	8	20	40	36.5
katy	scaffold_3	18383679	SNV	G	T	No		Heterozygous	12	20	60	37
perfection	scaffold_3	18383679	SNV	G	G	Yes		Heterozygous	26	46	56522	36192
perfection	scaffold_3	18383679	SNV	G	T	No		Heterozygous	20	46	43478	37286
goldrich	scaffold_3	18383684	SNV	G	G	Yes		Heterozygous	18	35	51429	34278
goldrich	scaffold_3	18383684	SNV	G	T	No		Heterozygous	17	35	48571	33
lambertin	scaffold_3	18383684	SNV	G	G	Yes		Heterozygous	34	62	54839	35556
lambertin	scaffold_3	18383684	SNV	G	T	No		Heterozygous	28	62	45161	34895
seo	scaffold_3	18383684	SNV	G	G	Yes		Heterozygous	14	37	37838	36533
seo	scaffold_3	18383684	SNV	G	T	No		Heterozygous	23	37	62162	37.13
veecot	scaffold_3	18383684	SNV	G	G	Yes		Heterozygous	5	13	38462	37.5
veecot	scaffold_3	18383684	SNV	G	T	No		Heterozygous	8	13	61538	33.25
lambertin	scaffold_3	18383706	SNV	A	A	Yes		Heterozygous	36	70	51429	35789
lambertin	scaffold_3	18383706	SNV	A	G	No		Heterozygous	34	70	48571	37091
harcot	scaffold_3	18384382	SNV	G	C	No		Heterozygous	31	71	43662	38257
harcot	scaffold_3	18384382	SNV	G	G	Yes		Heterozygous	40	71	56338	36.48
lambertin	scaffold_3	18384382	SNV	G	C	No		Heterozygous	46	104	44231	36733
lambertin	scaffold_3	18384382	SNV	G	G	Yes		Heterozygous	58	104	55769	35114
OR	scaffold_3	18384382	SNV	G	C	No		Homozygous	11	11	100	34364
seo	scaffold_3	18384382	SNV	G	C	No		Heterozygous	55	118	46.61	36764
seo	scaffold_3	18384382	SNV	G	G	Yes		Heterozygous	61	118	51695	36656
veecot	scaffold_3	18384382	SNV	G	C	No		Heterozygous	24	43	55814	35.96
veecot	scaffold_3	18384382	SNV	G	G	Yes		Heterozygous	19	43	44186	35762
moniqui	scaffold_3	18384525	SNV	G	A	No		Heterozygous	10	28	35714	31.5
moniqui	scaffold_3	18384525	SNV	G	G	Yes		Heterozygous	18	28	64286	36778
goldrich	scaffold_3	18384888	SNV	G	A	No		Heterozygous	20	48	41667	36.1
goldrich	scaffold_3	18384888	SNV	G	G	Yes		Heterozygous	28	48	58333	36536
harcot	scaffold_3	18384888	SNV	G	A	No		Heterozygous	34	66	51515	35389
harcot	scaffold_3	18384888	SNV	G	G	Yes		Heterozygous	32	66	48485	31875
seo	scaffold_3	18384888	SNV	G	A	No		Heterozygous	46	97	47423	35326
seo	scaffold_3	18384888	SNV	G	G	Yes		Heterozygous	51	97	52577	35471
veecot	scaffold_3	18384888	SNV	G	A	No		Heterozygous	10	26	38462	35818
veecot	scaffold_3	18384888	SNV	G	G	Yes		Heterozygous	16	26	61538	35056
seo	scaffold_3	18384967	SNV	G	G	Yes		Heterozygous	39	102	38235	35769
seo	scaffold_3	18384967	SNV	G	T	No		Heterozygous	63	102	61765	35508
perfection	scaffold_3	18385529	SNV	A	A	Yes	44	Heterozygous	21	44	47727	39095
veecot	scaffold_3	18385529	SNV	A	A	Yes	16	Heterozygous	18	30	60	37222
perfection	scaffold_3	18385530	SNV	T	T	Yes	44	Heterozygous	21	44	47727	39095
veecot	scaffold_3	18385530	SNV	T	T	Yes	16	Heterozygous	18	30	60	37222
perfection	scaffold_3	18385532	SNV	C	C	Yes	45	Heterozygous	20	42	47619	38225
veecot	scaffold_3	18385532	SNV	C	C	Yes	17	Heterozygous	18	31	58065	36139
perfection	scaffold_3	18385533	SNV	C	C	Yes	45	Heterozygous	20	42	47619	38225
veecot	scaffold_3	18385533	SNV	C	C	Yes	17	Heterozygous	18	31	58065	36139
goldrich	scaffold_3	18385611	SNV	T	G	No		Heterozygous	14	26	53846	37929
goldrich	scaffold_3	18385611	SNV	T	T	Yes		Heterozygous	12	26	46154	34667
harcot	scaffold_3	18385611	SNV	T	G	No		Heterozygous	19	31	61.29	36087
harcot	scaffold_3	18385611	SNV	T	T	Yes		Heterozygous	12	31	38.71	38143
lambertin	scaffold_3	18385611	SNV	T	G	No		Heterozygous	28	76	36842	39067
lambertin	scaffold_3	18385611	SNV	T	T	Yes		Heterozygous	48	76	63158	36038
OR	scaffold_3	18385611	SNV	T	G	No		Homozygous	11	11	100	36333
seo	scaffold_3	18385611	SNV	T	G	No		Heterozygous	29	50	58	36172
seo	scaffold_3	18385611	SNV	T	T	Yes		Heterozygous	21	50	42	36429
veecot	scaffold_3	18385611	SNV	T	G	No		Heterozygous	14	27	51852	39
veecot	scaffold_3	18385611	SNV	T	T	Yes		Heterozygous	13	27	48148	35615
katy	scaffold_3	18385774	SNV	G	G	Yes		Heterozygous	11	26	42308	36727
katy	scaffold_3	18385774	SNV	G	T	No		Heterozygous	14	26	53846	39214
perfection	scaffold_3	18385774	SNV	G	G	Yes		Heterozygous	40	77	51948	38023
perfection	scaffold_3	18385774	SNV	G	T	No		Heterozygous	37	77	48052	37683
veecot	scaffold_3	18385774	SNV	G	G	Yes		Heterozygous	12	27	44444	38
veecot	scaffold_3	18385774	SNV	G	T	No		Heterozygous	15	27	55556	35667
goldrich	scaffold_3	18385850	SNV	C	A	No		Heterozygous	19	36	52778	37158
goldrich	scaffold_3	18385850	SNV	C	C	Yes		Heterozygous	17	36	47222	37765
harcot	scaffold_3	18385850	SNV	C	A	No		Heterozygous	25	42	59524	37.75
harcot	scaffold_3	18385850	SNV	C	C	Yes		Heterozygous	17	42	40476	39
seo	scaffold_3	18385850	SNV	C	A	No		Heterozygous	20	42	47619	38
seo	scaffold_3	18385850	SNV	C	C	Yes		Heterozygous	20	42	47619	38.15
veecot	scaffold_3	18385850	SNV	C	A	No		Heterozygous	11	28	39286	37
veecot	scaffold_3	18385850	SNV	C	C	Yes		Heterozygous	17	28	60714	36706
katy	scaffold_3	18385889	SNV	G	G	Yes		Heterozygous	12	23	52174	36.25
katy	scaffold_3	18385889	SNV	G	T	No		Heterozygous	11	23	47826	36
perfection	scaffold_3	18385889	SNV	G	G	Yes		Heterozygous	34	69	49275	37972
perfection	scaffold_3	18385889	SNV	G	T	No		Heterozygous	35	69	50725	36216
veecot	scaffold_3	18385889	SNV	G	G	Yes		Heterozygous	19	35	54286	37857
veecot	scaffold_3	18385889	SNV	G	T	No		Heterozygous	16	35	45714	35056
goldrich	scaffold_3	18385939	SNV	C	C	Yes		Heterozygous	16	35	45714	37812
goldrich	scaffold_3	18385939	SNV	C	G	No		Heterozygous	19	35	54286	37053
harcot	scaffold_3	18385939	SNV	C	C	Yes		Heterozygous	22	46	47826	35897
harcot	scaffold_3	18385939	SNV	C	G	No		Heterozygous	24	46	52174	37429
katy	scaffold_3	18385939	SNV	C	C	Yes		Heterozygous	11	28	39286	36167
katy	scaffold_3	18385939	SNV	C	G	No		Heterozygous	17	28	60714	36294
lambertin	scaffold_3	18385939	SNV	C	C	Yes		Heterozygous	42	82	51.22	36
lambertin	scaffold_3	18385939	SNV	C	G	No		Heterozygous	40	82	48.78	37391
moniqui	scaffold_3	18385939	SNV	C	C	Yes		Heterozygous	23	37	62162	37739
moniqui	scaffold_3	18385939	SNV	C	G	No		Heterozygous	14	37	37838	36857
perfection	scaffold_3	18385939	SNV	C	C	Yes		Heterozygous	37	62	59677	37476
perfection	scaffold_3	18385939	SNV	C	G	No		Heterozygous	25	62	40323	33448
seo	scaffold_3	18385939	SNV	C	G	No		Homozygous	50	50	100	37.56
veecot	scaffold_3	18385939	SNV	C	G	No		Homozygous	40	40	100	37619
moniqui	scaffold_3	18385984	SNV	C	A	No		Heterozygous	25	39	64103	35.76
moniqui	scaffold_3	18385984	SNV	C	C	Yes		Heterozygous	14	39	35897	38214
lambertin	scaffold_3	18386245	SNV	C	C	Yes		Heterozygous	38	70	54286	36
lambertin	scaffold_3	18386245	SNV	C	T	No		Heterozygous	32	70	45714	33.85
moniqui	scaffold_3	18386252	SNV	C	C	Yes	29	Heterozygous	13	31	41935	35393
seo	scaffold_3	18386252	SNV	C	C	Yes	57	Heterozygous	36	62	58065	36769
veecot	scaffold_3	18386252	SNV	C	C	Yes	18	Heterozygous	14	27	51852	35992
moniqui	scaffold_3	18386253	SNV	A	A	Yes	29	Heterozygous	13	31	41935	35393
seo	scaffold_3	18386253	SNV	A	A	Yes	57	Heterozygous	36	62	58065	36769
veecot	scaffold_3	18386253	SNV	A	A	Yes	18	Heterozygous	14	27	51852	35992
moniqui	scaffold_3	18386254	SNV	A	A	Yes	29	Heterozygous	13	31	41935	35393
seo	scaffold_3	18386254	SNV	A	A	Yes	57	Heterozygous	36	62	58065	36769
veecot	scaffold_3	18386254	SNV	A	A	Yes	18	Heterozygous	14	27	51852	35992
moniqui	scaffold_3	18386255	SNV	C	C	Yes	29	Heterozygous	13	31	41935	35393
seo	scaffold_3	18386255	SNV	C	C	Yes	57	Heterozygous	36	62	58065	36769
veecot	scaffold_3	18386255	SNV	C	C	Yes	18	Heterozygous	14	27	51852	35992
moniqui	scaffold_3	18386256	SNV	G	G	Yes	29	Heterozygous	13	31	41935	35393
seo	scaffold_3	18386256	SNV	G	G	Yes	57	Heterozygous	36	62	58065	36769
veecot	scaffold_3	18386256	SNV	G	G	Yes	18	Heterozygous	14	27	51852	35992
moniqui	scaffold_3	18386257	SNV	A	A	Yes	29	Heterozygous	13	31	41935	35393
seo	scaffold_3	18386257	SNV	A	A	Yes	57	Heterozygous	36	62	58065	36769
veecot	scaffold_3	18386257	SNV	A	A	Yes	18	Heterozygous	14	27	51852	35992
moniqui	scaffold_3	18386258	SNV	T	T	Yes	29	Heterozygous	13	31	41935	35393
seo	scaffold_3	18386258	SNV	T	T	Yes	57	Heterozygous	36	62	58065	36769
veecot	scaffold_3	18386258	SNV	T	T	Yes	18	Heterozygous	14	27	51852	35992
moniqui	scaffold_3	18386259	SNV	T	T	Yes	29	Heterozygous	13	31	41935	35393
seo	scaffold_3	18386259	SNV	T	T	Yes	57	Heterozygous	36	62	58065	36769
veecot	scaffold_3	18386259	SNV	T	T	Yes	18	Heterozygous	14	27	51852	35992
moniqui	scaffold_3	18386260	SNV	A	A	Yes	29	Heterozygous	13	31	41935	35393
seo	scaffold_3	18386260	SNV	A	A	Yes	57	Heterozygous	36	62	58065	36769
veecot	scaffold_3	18386260	SNV	A	A	Yes	18	Heterozygous	14	27	51852	35992
goldrich	scaffold_3	18386357	SNV	A	A	Yes		Heterozygous	20	36	55556	36.05
goldrich	scaffold_3	18386357	SNV	A	G	No		Heterozygous	16	36	44444	36.25
harcot	scaffold_3	18386357	SNV	A	A	Yes		Heterozygous	23	54	42593	29879
harcot	scaffold_3	18386357	SNV	A	G	No		Heterozygous	31	54	57407	35263
lambertin	scaffold_3	18386357	SNV	A	A	Yes		Heterozygous	44	78	56.41	32391
lambertin	scaffold_3	18386357	SNV	A	G	No		Heterozygous	34	78	43.59	36278
seo	scaffold_3	18386357	SNV	A	A	Yes		Heterozygous	21	48	43.75	32571
seo	scaffold_3	18386357	SNV	A	G	No		Heterozygous	27	48	56.25	36778
veecot	scaffold_3	18386357	SNV	A	A	Yes		Heterozygous	11	17	64706	30.75
veecot	scaffold_3	18386357	SNV	A	G	No		Heterozygous	6	17	35294	34.5
goldrich	scaffold_3	18386436	SNV	A	A	Yes		Heterozygous	15	34	44118	37133
goldrich	scaffold_3	18386436	SNV	A	C	No		Heterozygous	19	34	55882	36632
harcot	scaffold_3	18386436	SNV	A	A	Yes		Heterozygous	27	42	64286	38185
harcot	scaffold_3	18386436	SNV	A	C	No		Heterozygous	15	42	35714	37.2
lambertin	scaffold_3	18386436	SNV	A	A	Yes		Heterozygous	38	86	44186	36.95
lambertin	scaffold_3	18386436	SNV	A	C	No		Heterozygous	48	86	55814	37538
seo	scaffold_3	18386436	SNV	A	A	Yes	58	Heterozygous	19	33	57576	37421
seo	scaffold_3	18386436	SNV	A	C	No	59	Heterozygous	14	33	42424	37.25
veecot	scaffold_3	18386436	SNV	A	C	No		Homozygous	12	18	66667	38333
seo	scaffold_3	18386438	SNV	A	A	Yes	59	Heterozygous	14	33	42424	37.25
seo	scaffold_3	18386438	SNV	A	C	No	58	Heterozygous	19	33	57576	37421
perfection	scaffold_3	18386514	SNV	C	A	No		Heterozygous	17	47	36.17	38.8
perfection	scaffold_3	18386514	SNV	C	C	Yes		Heterozygous	30	47	63.83	38135
veecot	scaffold_3	18386514	SNV	C	A	No	19	Heterozygous	9	22	40909	36.5
veecot	scaffold_3	18386514	SNV	C	C	Yes	20	Heterozygous	13	22	59091	38462
perfection	scaffold_3	18386515	SNV	C	C	Yes		Heterozygous	30	48	62.5	38378
perfection	scaffold_3	18386515	SNV	C	T	No		Heterozygous	17	48	35417	37.45
veecot	scaffold_3	18386515	SNV	C	C	Yes	20	Heterozygous	13	22	59091	38462
veecot	scaffold_3	18386515	SNV	C	T	No	19	Heterozygous	9	22	40909	36.5
goldrich	scaffold_3	18386519	SNV	G	A	No		Homozygous	19	27	70.37	34211
harcot	scaffold_3	18386519	SNV	G	A	No		Heterozygous	25	40	62.5	36.75
harcot	scaffold_3	18386519	SNV	G	G	Yes		Heterozygous	15	40	37.5	37118
lambertin	scaffold_3	18386519	SNV	G	A	No		Heterozygous	40	86	46512	33917
lambertin	scaffold_3	18386519	SNV	G	G	Yes		Heterozygous	46	86	53488	38115
OR	scaffold_3	18386519	SNV	G	A	No		Homozygous	11	12	91667	36364
seo	scaffold_3	18386519	SNV	G	A	No		Heterozygous	24	44	54545	37
seo	scaffold_3	18386519	SNV	G	G	Yes		Heterozygous	20	44	45455	37.35
veecot	scaffold_3	18386519	SNV	G	A	No		Heterozygous	13	22	59091	37308
veecot	scaffold_3	18386519	SNV	G	G	Yes		Heterozygous	9	22	40909	36889
goldrich	scaffold_3	18386540	SNV	A	A	Yes		Heterozygous	10	27	37037	37455
goldrich	scaffold_3	18386540	SNV	A	C	No		Heterozygous	17	27	62963	37
harcot	scaffold_3	18386540	SNV	A	A	Yes		Heterozygous	15	40	37.5	35933
harcot	scaffold_3	18386540	SNV	A	C	No		Heterozygous	25	40	62.5	35733
lambertin	scaffold_3	18386540	SNV	A	A	Yes		Heterozygous	48	94	51064	37846
lambertin	scaffold_3	18386540	SNV	A	C	No		Heterozygous	46	94	48936	35.75
moniqui	scaffold_3	18386540	SNV	A	A	Yes		Heterozygous	24	38	63158	37125
moniqui	scaffold_3	18386540	SNV	A	C	No		Heterozygous	14	38	36842	37286
OR	scaffold_3	18386540	SNV	A	C	No		Homozygous	10	10	100	36.9
perfection	scaffold_3	18386540	SNV	A	A	Yes		Heterozygous	27	48	56.25	37647
perfection	scaffold_3	18386540	SNV	A	C	No		Heterozygous	21	48	43.75	38464
seo	scaffold_3	18386540	SNV	A	C	No		Homozygous	46	46	100	38043
veecot	scaffold_3	18386540	SNV	A	C	No		Homozygous	20	20	100	36.19
goldrich	scaffold_3	18386587	SNV	G	C	No		Homozygous	17	26	65385	35647
harcot	scaffold_3	18386587	SNV	G	C	No		Heterozygous	23	38	60526	37
harcot	scaffold_3	18386587	SNV	G	G	Yes		Heterozygous	15	38	39474	34778
lambertin	scaffold_3	18386587	SNV	G	C	No		Heterozygous	44	82	53659	37407
lambertin	scaffold_3	18386587	SNV	G	G	Yes		Heterozygous	38	82	46341	36.13
OR	scaffold_3	18386587	SNV	G	C	No		Homozygous	11	11	100	33.75
seo	scaffold_3	18386587	SNV	G	C	No		Heterozygous	16	36	44444	37625
seo	scaffold_3	18386587	SNV	G	G	Yes		Heterozygous	20	36	55556	37.9
veecot	scaffold_3	18386587	SNV	G	C	No		Heterozygous	10	17	58824	38182
veecot	scaffold_3	18386587	SNV	G	G	Yes		Heterozygous	7	17	41176	38875
katy	scaffold_3	18386605	SNV	C	A	No		Heterozygous	8	22	36364	37875
katy	scaffold_3	18386605	SNV	C	C	Yes		Heterozygous	14	22	63636	37.5
perfection	scaffold_3	18386605	SNV	C	A	No		Heterozygous	27	52	51923	37606
perfection	scaffold_3	18386605	SNV	C	C	Yes		Heterozygous	25	52	48077	37519
veecot	scaffold_3	18386605	SNV	C	A	No		Heterozygous	8	18	44444	37111
veecot	scaffold_3	18386605	SNV	C	C	Yes		Heterozygous	10	18	55556	38.9
goldrich	scaffold_3	18386621	SNV	A	G	No		Homozygous	16	21	76.19	35062
harcot	scaffold_3	18386621	SNV	A	A	Yes		Heterozygous	23	43	53488	35.96
harcot	scaffold_3	18386621	SNV	A	G	No		Heterozygous	20	43	46512	36.75
lambertin	scaffold_3	18386621	SNV	A	A	Yes		Heterozygous	40	74	54054	35556
lambertin	scaffold_3	18386621	SNV	A	G	No		Heterozygous	34	74	45946	37435
OR	scaffold_3	18386621	SNV	A	G	No		Homozygous	10	10	100	34333
seo	scaffold_3	18386621	SNV	A	A	Yes		Heterozygous	18	33	54545	36722
seo	scaffold_3	18386621	SNV	A	G	No		Heterozygous	15	33	45455	37.2
veecot	scaffold_3	18386621	SNV	A	A	Yes		Heterozygous	6	16	37.5	37667
veecot	scaffold_3	18386621	SNV	A	G	No		Heterozygous	10	16	62.5	36.2
goldrich	scaffold_3	18386640	SNV	C	C	Yes		Heterozygous	8	21	38095	36875
goldrich	scaffold_3	18386640	SNV	C	G	No		Heterozygous	13	21	61905	36154
harcot	scaffold_3	18386640	SNV	C	C	Yes		Heterozygous	22	38	57895	38125
harcot	scaffold_3	18386640	SNV	C	G	No		Heterozygous	16	38	42105	35889
lambertin	scaffold_3	18386640	SNV	C	C	Yes		Heterozygous	40	70	57143	36.96
lambertin	scaffold_3	18386640	SNV	C	G	No		Heterozygous	30	70	42857	35579
OR	scaffold_3	18386640	SNV	C	G	No		Homozygous	10	10	100	35.9
seo	scaffold_3	18386640	SNV	C	C	Yes		Heterozygous	18	28	64286	37778
seo	scaffold_3	18386640	SNV	C	G	No		Heterozygous	10	28	35714	36.4
veecot	scaffold_3	18386640	SNV	C	C	Yes		Heterozygous	5	12	41667	35.5
veecot	scaffold_3	18386640	SNV	C	G	No		Heterozygous	7	12	58333	38286
perfection	scaffold_3	18386671	SNV	T	C	No		Heterozygous	21	36	58333	39091
perfection	scaffold_3	18386671	SNV	T	T	Yes		Heterozygous	15	36	41667	38062
goldrich	scaffold_3	18386684	SNV	T	A	No		Heterozygous	9	16	56.25	35778
goldrich	scaffold_3	18386684	SNV	T	T	Yes		Heterozygous	7	16	43.75	37286
harcot	scaffold_3	18386684	SNV	T	A	No		Heterozygous	8	21	38095	38.25
harcot	scaffold_3	18386684	SNV	T	T	Yes		Heterozygous	13	21	61905	38.6
lambertin	scaffold_3	18386684	SNV	T	A	No		Heterozygous	22	50	44	35583
lambertin	scaffold_3	18386684	SNV	T	T	Yes		Heterozygous	28	50	56	36.55
moniqui	scaffold_3	18386684	SNV	T	A	No		Heterozygous	21	46	45652	39571
moniqui	scaffold_3	18386684	SNV	T	T	Yes		Heterozygous	25	46	54348	37714
OR	scaffold_3	18386684	SNV	T	A	No		Homozygous	11	11	100	37636
perfection	scaffold_3	18386684	SNV	T	A	No	46	Heterozygous	21	39	53846	38714
perfection	scaffold_3	18386684	SNV	T	T	Yes	47	Heterozygous	18	39	46154	35917
seo	scaffold_3	18386684	SNV	T	A	No		Homozygous	16	16	100	38438
veecot	scaffold_3	18386684	SNV	T	A	No	21	Homozygous	5	9	55556	32.3
veecot	scaffold_3	18386684	SNV	T	A	No	22	Homozygous	4	9	44444	35625
perfection	scaffold_3	18386686	SNV	A	A	Yes	47	Heterozygous	18	39	46154	35917
perfection	scaffold_3	18386686	SNV	A	T	No	46	Heterozygous	21	39	53846	38714
veecot	scaffold_3	18386686	SNV	A	A	Yes	22	Heterozygous	4	9	44444	35625
veecot	scaffold_3	18386686	SNV	A	T	No	21	Heterozygous	5	9	55556	32.3
moniqui	scaffold_3	18386761	SNV	G	A	No		Heterozygous	20	40	50	37762
moniqui	scaffold_3	18386761	SNV	G	G	Yes		Heterozygous	20	40	50	36.5
goldrich	scaffold_3	18386952	SNV	A	A	Yes		Heterozygous	19	43	44186	35842
goldrich	scaffold_3	18386952	SNV	A	G	No		Heterozygous	24	43	55814	37.08
harcot	scaffold_3	18386952	SNV	A	A	Yes		Heterozygous	50	95	52632	35788
harcot	scaffold_3	18386952	SNV	A	G	No		Heterozygous	45	95	47368	36455
lambertin	scaffold_3	18386952	SNV	A	A	Yes		Heterozygous	36	76	47368	35.48
lambertin	scaffold_3	18386952	SNV	A	G	No		Heterozygous	40	76	52632	36923
OR	scaffold_3	18386952	SNV	A	G	No		Homozygous	12	12	100	33462
seo	scaffold_3	18386952	SNV	A	A	Yes		Heterozygous	45	74	60811	36.4
seo	scaffold_3	18386952	SNV	A	G	No		Heterozygous	29	74	39189	37
veecot	scaffold_3	18386952	SNV	A	A	Yes		Heterozygous	21	38	55263	37091
veecot	scaffold_3	18386952	SNV	A	G	No		Heterozygous	17	38	44737	35842
moniqui	scaffold_3	18387064	SNV	G	A	No		Heterozygous	15	40	37.5	36533
moniqui	scaffold_3	18387064	SNV	G	G	Yes		Heterozygous	25	40	62.5	34.28
katy	scaffold_3	18387168	SNV	G	A	No		Heterozygous	14	26	53846	37933
katy	scaffold_3	18387168	SNV	G	G	Yes		Heterozygous	12	26	46154	35167
perfection	scaffold_3	18387168	SNV	G	A	No		Heterozygous	29	67	43284	36968
perfection	scaffold_3	18387168	SNV	G	G	Yes		Heterozygous	38	67	56716	37.3
veecot	scaffold_3	18387168	SNV	G	A	No		Heterozygous	9	21	42857	38556
veecot	scaffold_3	18387168	SNV	G	G	Yes		Heterozygous	12	21	57143	34214
katy	scaffold_3	18387371	SNV	T	A	No		Heterozygous	7	15	46667	33857
katy	scaffold_3	18387371	SNV	T	T	Yes		Heterozygous	8	15	53333	34222
veecot	scaffold_3	18387371	SNV	T	A	No		Heterozygous	7	16	43.75	33857
veecot	scaffold_3	18387371	SNV	T	T	Yes		Heterozygous	9	16	56.25	34556
katy	scaffold_3	18387481	SNV	T	A	No		Heterozygous	9	24	37.5	37222
katy	scaffold_3	18387481	SNV	T	T	Yes		Heterozygous	15	24	62.5	36933
moniqui	scaffold_3	18387481	SNV	T	A	No		Heterozygous	14	27	51852	37143
moniqui	scaffold_3	18387481	SNV	T	T	Yes		Heterozygous	13	27	48148	39231
perfection	scaffold_3	18387481	SNV	T	A	No		Heterozygous	26	44	59091	35935
perfection	scaffold_3	18387481	SNV	T	T	Yes		Heterozygous	18	44	40909	36632
veecot	scaffold_3	18387481	SNV	T	A	No		Heterozygous	12	21	57143	36833
veecot	scaffold_3	18387481	SNV	T	T	Yes		Heterozygous	9	21	42857	36778
goldrich	scaffold_3	18387528	SNV	C	A	No		Heterozygous	15	34	44118	36.2
goldrich	scaffold_3	18387528	SNV	C	C	Yes		Heterozygous	19	34	55882	36684
harcot	scaffold_3	18387528	SNV	C	A	No		Heterozygous	26	66	39394	35207
harcot	scaffold_3	18387528	SNV	C	C	Yes		Heterozygous	40	66	60606	36864
lambertin	scaffold_3	18387528	SNV	C	A	No		Heterozygous	34	82	41463	36316
lambertin	scaffold_3	18387528	SNV	C	C	Yes		Heterozygous	48	82	58537	35.75
OR	scaffold_3	18387528	SNV	C	A	No		Homozygous	12	12	100	36417
seo	scaffold_3	18387528	SNV	C	A	No		Heterozygous	30	66	45455	36767
seo	scaffold_3	18387528	SNV	C	C	Yes		Heterozygous	36	66	54545	35944
veecot	scaffold_3	18387528	SNV	C	A	No		Heterozygous	10	20	50	37.3
veecot	scaffold_3	18387528	SNV	C	C	Yes		Heterozygous	10	20	50	37091
goldrich	scaffold_3	18387531	SNV	A	A	Yes		Heterozygous	20	36	55556	36.35
goldrich	scaffold_3	18387531	SNV	A	G	No		Heterozygous	16	36	44444	37.5
harcot	scaffold_3	18387531	SNV	A	A	Yes		Heterozygous	38	66	57576	38476
harcot	scaffold_3	18387531	SNV	A	G	No		Heterozygous	27	66	40909	36833
lambertin	scaffold_3	18387531	SNV	A	A	Yes		Heterozygous	44	76	57895	37.32
lambertin	scaffold_3	18387531	SNV	A	G	No		Heterozygous	32	76	42105	37474
OR	scaffold_3	18387531	SNV	A	G	No		Homozygous	12	12	100	36583
seo	scaffold_3	18387531	SNV	A	A	Yes		Heterozygous	36	73	49315	37778
seo	scaffold_3	18387531	SNV	A	G	No		Heterozygous	37	73	50685	37.27
veecot	scaffold_3	18387531	SNV	A	A	Yes		Heterozygous	10	20	50	38364
veecot	scaffold_3	18387531	SNV	A	G	No		Heterozygous	10	20	50	36.6
katy	scaffold_3	18387612	SNV	T	C	No		Heterozygous	13	29	44828	36692
katy	scaffold_3	18387612	SNV	T	T	Yes		Heterozygous	16	29	55172	37118
perfection	scaffold_3	18387612	SNV	T	C	No		Heterozygous	19	41	46341	35429
perfection	scaffold_3	18387612	SNV	T	T	Yes		Heterozygous	22	41	53659	36.88
veecot	scaffold_3	18387612	SNV	T	C	No		Heterozygous	12	24	50	36667
veecot	scaffold_3	18387612	SNV	T	T	Yes		Heterozygous	12	24	50	35833
goldrich	scaffold_3	18387616	SNV	C	A	No	23	Heterozygous	18	35	51429	36944
goldrich	scaffold_3	18387616	SNV	C	C	Yes	24	Heterozygous	17	35	48571	36176
harcot	scaffold_3	18387616	SNV	C	A	No	58	Homozygous	60	92	65217	36492
lambertin	scaffold_3	18387616	SNV	C	A	No	73	Heterozygous	58	98	59184	36172
lambertin	scaffold_3	18387616	SNV	C	C	Yes	74	Heterozygous	40	98	40816	35.45
seo	scaffold_3	18387616	SNV	C	A	No	60	Heterozygous	33	67	49254	37985
seo	scaffold_3	18387616	SNV	C	C	Yes	61	Heterozygous	32	67	47761	35766
veecot	scaffold_3	18387616	SNV	C	A	No	23	Heterozygous	13	24	54167	37192
veecot	scaffold_3	18387616	SNV	C	C	Yes	24	Heterozygous	11	24	45833	37.5
goldrich	scaffold_3	18387618	SNV	C	C	Yes	24	Heterozygous	17	35	48571	36176
goldrich	scaffold_3	18387618	SNV	C	T	No	23	Heterozygous	18	35	51429	36944
harcot	scaffold_3	18387618	SNV	C	T	No	58	Homozygous	60	92	65217	36492
lambertin	scaffold_3	18387618	SNV	C	C	Yes	74	Heterozygous	40	98	40816	35.45
lambertin	scaffold_3	18387618	SNV	C	T	No	73	Heterozygous	58	98	59184	36172
seo	scaffold_3	18387618	SNV	C	C	Yes	61	Heterozygous	32	67	47761	35766
seo	scaffold_3	18387618	SNV	C	T	No	60	Heterozygous	33	67	49254	37985
veecot	scaffold_3	18387618	SNV	C	C	Yes	24	Heterozygous	11	24	45833	37.5
veecot	scaffold_3	18387618	SNV	C	T	No	23	Heterozygous	13	24	54167	37192
goldrich	scaffold_3	18387626	SNV	A	A	Yes		Heterozygous	15	33	45455	37.4
goldrich	scaffold_3	18387626	SNV	A	C	No		Heterozygous	18	33	54545	37167
harcot	scaffold_3	18387626	SNV	A	C	No		Homozygous	55	81	67901	36475
lambertin	scaffold_3	18387626	SNV	A	A	Yes		Heterozygous	28	66	42424	34895
lambertin	scaffold_3	18387626	SNV	A	C	No		Heterozygous	38	66	57576	36.24
seo	scaffold_3	18387626	SNV	A	A	Yes		Heterozygous	36	70	51429	35.5
seo	scaffold_3	18387626	SNV	A	C	No		Heterozygous	34	70	48571	36824
veecot	scaffold_3	18387626	SNV	A	A	Yes		Heterozygous	13	28	46429	37154
veecot	scaffold_3	18387626	SNV	A	C	No		Heterozygous	15	28	53571	38438
goldrich	scaffold_3	18387764	SNV	C	C	Yes		Heterozygous	14	34	41176	35786
goldrich	scaffold_3	18387764	SNV	C	T	No		Heterozygous	20	34	58824	36.85
harcot	scaffold_3	18387764	SNV	C	C	Yes		Heterozygous	22	55	40	34583
harcot	scaffold_3	18387764	SNV	C	T	No		Heterozygous	33	55	60	35237
lambertin	scaffold_3	18387764	SNV	C	T	No		Homozygous	40	58	68966	35095
seo	scaffold_3	18387764	SNV	C	C	Yes		Heterozygous	45	77	58442	38022
seo	scaffold_3	18387764	SNV	C	T	No		Heterozygous	32	77	41558	34719
veecot	scaffold_3	18387764	SNV	C	C	Yes		Heterozygous	17	36	47222	33368
veecot	scaffold_3	18387764	SNV	C	T	No		Heterozygous	19	36	52778	34.1
goldrich	scaffold_3	18387881	SNV	G	A	No		Heterozygous	16	41	39024	36.75
goldrich	scaffold_3	18387881	SNV	G	G	Yes		Heterozygous	25	41	60976	37.04
lambertin	scaffold_3	18387881	SNV	G	A	No		Heterozygous	48	74	64865	36241
lambertin	scaffold_3	18387881	SNV	G	G	Yes		Heterozygous	26	74	35135	35333
seo	scaffold_3	18387881	SNV	G	A	No		Homozygous	42	63	66667	37452
veecot	scaffold_3	18387881	SNV	G	A	No		Heterozygous	20	41	48.78	36955
veecot	scaffold_3	18387881	SNV	G	G	Yes		Heterozygous	21	41	51.22	34682
moniqui	scaffold_3	18387929	SNV	G	A	No		Heterozygous	17	27	62963	36294
moniqui	scaffold_3	18387929	SNV	G	G	Yes		Heterozygous	10	27	37037	36636
goldrich	scaffold_3	18387995	SNV	C	C	Yes		Heterozygous	24	46	52174	36.68
goldrich	scaffold_3	18387995	SNV	C	T	No		Heterozygous	22	46	47826	35091
harcot	scaffold_3	18387995	SNV	C	C	Yes		Heterozygous	25	50	50	37
harcot	scaffold_3	18387995	SNV	C	T	No		Heterozygous	25	50	50	37613
katy	scaffold_3	18387995	SNV	C	C	Yes		Heterozygous	13	24	54167	36786
katy	scaffold_3	18387995	SNV	C	T	No		Heterozygous	11	24	45833	36636
lambertin	scaffold_3	18387995	SNV	C	T	No		Homozygous	42	64	65625	35615
moniqui	scaffold_3	18387995	SNV	C	C	Yes		Heterozygous	15	30	50	35733
moniqui	scaffold_3	18387995	SNV	C	T	No		Heterozygous	15	30	50	34
perfection	scaffold_3	18387995	SNV	C	C	Yes		Heterozygous	27	56	48214	34548
perfection	scaffold_3	18387995	SNV	C	T	No		Heterozygous	29	56	51786	36724
seo	scaffold_3	18387995	SNV	C	C	Yes		Heterozygous	26	71	36.62	36615
seo	scaffold_3	18387995	SNV	C	T	No		Heterozygous	45	71	63.38	37822
veecot	scaffold_3	18387995	SNV	C	T	No		Homozygous	31	31	100	35484
goldrich	scaffold_3	18388220	SNV	C	C	Yes		Heterozygous	30	52	57692	35.8
goldrich	scaffold_3	18388220	SNV	C	T	No		Heterozygous	22	52	42308	36182
harcot	scaffold_3	18388220	SNV	C	C	Yes		Heterozygous	41	87	47126	36717
harcot	scaffold_3	18388220	SNV	C	T	No		Heterozygous	46	87	52874	35464
lambertin	scaffold_3	18388220	SNV	C	C	Yes		Heterozygous	48	92	52174	35786
lambertin	scaffold_3	18388220	SNV	C	T	No		Heterozygous	42	92	45652	35923
OR	scaffold_3	18388220	SNV	C	T	No		Homozygous	11	11	100	34692
seo	scaffold_3	18388220	SNV	C	C	Yes		Heterozygous	36	101	35644	37
seo	scaffold_3	18388220	SNV	C	T	No		Heterozygous	65	101	64356	36954
veecot	scaffold_3	18388220	SNV	C	C	Yes		Heterozygous	17	38	44737	37368
veecot	scaffold_3	18388220	SNV	C	T	No		Heterozygous	21	38	55263	36136
goldrich	scaffold_3	18388259	SNV	C	C	Yes		Heterozygous	28	60	46667	36893
goldrich	scaffold_3	18388259	SNV	C	T	No		Heterozygous	32	60	53333	35875
harcot	scaffold_3	18388259	SNV	C	C	Yes		Heterozygous	38	75	50667	36804
harcot	scaffold_3	18388259	SNV	C	T	No		Heterozygous	37	75	49333	35744
lambertin	scaffold_3	18388259	SNV	C	C	Yes		Heterozygous	48	78	61538	36094
lambertin	scaffold_3	18388259	SNV	C	T	No		Heterozygous	30	78	38462	35.6
seo	scaffold_3	18388259	SNV	C	T	No		Homozygous	60	88	68182	36967
veecot	scaffold_3	18388259	SNV	C	C	Yes		Heterozygous	16	37	43243	37.5
veecot	scaffold_3	18388259	SNV	C	T	No		Heterozygous	21	37	56757	36591
goldrich	scaffold_3	18388271	SNV	T	C	No		Heterozygous	31	56	55357	36781
goldrich	scaffold_3	18388271	SNV	T	T	Yes		Heterozygous	25	56	44643	37.68
harcot	scaffold_3	18388271	SNV	T	C	No		Heterozygous	31	72	43056	35229
harcot	scaffold_3	18388271	SNV	T	T	Yes		Heterozygous	41	72	56944	36551
lambertin	scaffold_3	18388271	SNV	T	C	No		Heterozygous	30	84	35714	34444
lambertin	scaffold_3	18388271	SNV	T	T	Yes		Heterozygous	54	84	64286	34486
seo	scaffold_3	18388271	SNV	T	C	No		Homozygous	56	86	65116	37875
veecot	scaffold_3	18388271	SNV	T	C	No		Heterozygous	21	38	55263	35542
veecot	scaffold_3	18388271	SNV	T	T	Yes		Heterozygous	17	38	44737	37118
goldrich	scaffold_3	18388325	SNV	G	A	No		Heterozygous	23	48	47917	36.13
goldrich	scaffold_3	18388325	SNV	G	G	Yes		Heterozygous	25	48	52083	36.36
harcot	scaffold_3	18388325	SNV	G	A	No		Heterozygous	22	53	41509	37091
harcot	scaffold_3	18388325	SNV	G	G	Yes		Heterozygous	31	53	58491	33.6
lambertin	scaffold_3	18388325	SNV	G	A	No		Heterozygous	36	72	50	34.55
lambertin	scaffold_3	18388325	SNV	G	G	Yes		Heterozygous	36	72	50	33667
seo	scaffold_3	18388325	SNV	G	A	No		Heterozygous	36	80	45	35944
seo	scaffold_3	18388325	SNV	G	G	Yes		Heterozygous	44	80	55	36.75
veecot	scaffold_3	18388325	SNV	G	A	No		Heterozygous	13	21	61905	36077
veecot	scaffold_3	18388325	SNV	G	G	Yes		Heterozygous	8	21	38095	35556
moniqui	scaffold_3	18388679	SNV	C	A	No		Heterozygous	22	37	59459	36
moniqui	scaffold_3	18388679	SNV	C	C	Yes		Heterozygous	15	37	40541	34933
goldrich	scaffold_3	18388802	SNV	C	C	Yes		Heterozygous	13	31	41935	36692
goldrich	scaffold_3	18388802	SNV	C	T	No		Heterozygous	18	31	58065	36889
harcot	scaffold_3	18388802	SNV	C	C	Yes		Heterozygous	36	63	57143	36409
harcot	scaffold_3	18388802	SNV	C	T	No		Heterozygous	27	63	42857	35912
katy	scaffold_3	18388802	SNV	C	C	Yes		Heterozygous	16	26	61538	37312
katy	scaffold_3	18388802	SNV	C	T	No		Heterozygous	10	26	38462	35.4
lambertin	scaffold_3	18388802	SNV	C	C	Yes		Heterozygous	30	74	40541	36.2
lambertin	scaffold_3	18388802	SNV	C	T	No		Heterozygous	44	74	59459	37154
moniqui	scaffold_3	18388802	SNV	C	C	Yes		Heterozygous	18	45	40	35789
moniqui	scaffold_3	18388802	SNV	C	T	No		Heterozygous	27	45	60	34724
perfection	scaffold_3	18388802	SNV	C	T	No		Homozygous	34	52	65385	36341
seo	scaffold_3	18388802	SNV	C	T	No		Homozygous	47	65	72308	37085
veecot	scaffold_3	18388802	SNV	C	T	No		Homozygous	24	25	96	36.68
goldrich	scaffold_3	18388904	SNV	G	A	No		Heterozygous	17	38	44737	38588
goldrich	scaffold_3	18388904	SNV	G	G	Yes		Heterozygous	21	38	55263	35905
harcot	scaffold_3	18388904	SNV	G	A	No		Heterozygous	27	49	55102	35083
harcot	scaffold_3	18388904	SNV	G	G	Yes		Heterozygous	22	49	44898	38.32
lambertin	scaffold_3	18388904	SNV	G	A	No		Heterozygous	28	78	35897	34571
lambertin	scaffold_3	18388904	SNV	G	G	Yes		Heterozygous	48	78	61538	36742
moniqui	scaffold_3	18388904	SNV	G	A	No		Heterozygous	19	38	50	33.55
moniqui	scaffold_3	18388904	SNV	G	G	Yes		Heterozygous	18	38	47368	35
perfection	scaffold_3	18388904	SNV	G	A	No		Heterozygous	29	52	55769	36767
perfection	scaffold_3	18388904	SNV	G	G	Yes		Heterozygous	23	52	44231	34893
seo	scaffold_3	18388904	SNV	G	A	No		Heterozygous	27	52	51923	36407
seo	scaffold_3	18388904	SNV	G	G	Yes		Heterozygous	25	52	48077	38
veecot	scaffold_3	18388904	SNV	G	A	No		Homozygous	22	23	95652	35182
goldrich	scaffold_3	18389006	SNV	A	A	Yes		Heterozygous	11	24	45833	37818
goldrich	scaffold_3	18389006	SNV	A	G	No		Heterozygous	13	24	54167	37385
harcot	scaffold_3	18389006	SNV	A	A	Yes		Heterozygous	31	54	57407	38324
harcot	scaffold_3	18389006	SNV	A	G	No		Heterozygous	23	54	42593	37111
lambertin	scaffold_3	18389006	SNV	A	A	Yes		Heterozygous	32	70	45714	35278
lambertin	scaffold_3	18389006	SNV	A	G	No		Heterozygous	38	70	54286	36273
perfection	scaffold_3	18389006	SNV	A	A	Yes		Heterozygous	19	45	42222	38316
perfection	scaffold_3	18389006	SNV	A	G	No		Heterozygous	26	45	57778	35517
seo	scaffold_3	18389006	SNV	A	G	No		Homozygous	23	34	67647	37304
veecot	scaffold_3	18389006	SNV	A	G	No		Homozygous	20	20	100	37045
goldrich	scaffold_3	18389075	SNV	G	G	Yes		Heterozygous	22	43	51163	37545
goldrich	scaffold_3	18389075	SNV	G	T	No		Heterozygous	21	43	48837	36048
harcot	scaffold_3	18389075	SNV	G	G	Yes		Heterozygous	35	63	55556	37178
harcot	scaffold_3	18389075	SNV	G	T	No		Heterozygous	28	63	44444	37972
seo	scaffold_3	18389075	SNV	G	G	Yes		Heterozygous	25	51	49.02	37.44
seo	scaffold_3	18389075	SNV	G	T	No		Heterozygous	26	51	50.98	38038
veecot	scaffold_3	18389075	SNV	G	G	Yes		Heterozygous	13	22	59091	36769
veecot	scaffold_3	18389075	SNV	G	T	No		Heterozygous	9	22	40909	37222
goldrich	scaffold_3	18389105	SNV	C	C	Yes		Heterozygous	18	35	51429	37167
goldrich	scaffold_3	18389105	SNV	C	G	No		Heterozygous	17	35	48571	35941
harcot	scaffold_3	18389105	SNV	C	C	Yes		Heterozygous	37	63	58.73	38289
harcot	scaffold_3	18389105	SNV	C	G	No		Heterozygous	26	63	41.27	37156
seo	scaffold_3	18389105	SNV	C	C	Yes		Heterozygous	21	47	44681	38
seo	scaffold_3	18389105	SNV	C	G	No		Heterozygous	22	47	46809	37182
veecot	scaffold_3	18389105	SNV	C	C	Yes		Heterozygous	12	22	54545	37462
veecot	scaffold_3	18389105	SNV	C	G	No		Heterozygous	10	22	45455	35.7
katy	scaffold_3	18389347	SNV	C	T	No		Homozygous	13	18	72222	35923
perfection	scaffold_3	18389347	SNV	C	C	Yes		Heterozygous	21	39	53846	35269
perfection	scaffold_3	18389347	SNV	C	T	No		Heterozygous	18	39	46154	36556
lambertin	scaffold_3	18389364	SNV	G	G	Yes		Heterozygous	42	84	50	33192
lambertin	scaffold_3	18389364	SNV	G	T	No		Heterozygous	42	84	50	34
katy	scaffold_3	18389417	SNV	A	A	Yes		Heterozygous	11	23	47826	37182
katy	scaffold_3	18389417	SNV	A	T	No		Heterozygous	11	23	47826	38273
perfection	scaffold_3	18389417	SNV	A	T	No		Homozygous	30	48	62.5	37057
veecot	scaffold_3	18389417	SNV	A	A	Yes		Heterozygous	18	31	58065	36211
veecot	scaffold_3	18389417	SNV	A	T	No		Heterozygous	13	31	41935	37308
goldrich	scaffold_3	18389539	SNV	G	A	No		Heterozygous	22	40	55	36913
goldrich	scaffold_3	18389539	SNV	G	G	Yes		Heterozygous	18	40	45	36722
harcot	scaffold_3	18389539	SNV	G	A	No		Heterozygous	19	54	35185	34348
harcot	scaffold_3	18389539	SNV	G	G	Yes		Heterozygous	35	54	64815	36703
lambertin	scaffold_3	18389539	SNV	G	A	No		Heterozygous	34	78	43.59	33524
lambertin	scaffold_3	18389539	SNV	G	G	Yes		Heterozygous	44	78	56.41	33.44
OR	scaffold_3	18389539	SNV	G	A	No		Homozygous	13	13	100	32.6
seo	scaffold_3	18389539	SNV	G	A	No		Homozygous	97	97	100	37062
veecot	scaffold_3	18389539	SNV	G	A	No		Heterozygous	17	28	60714	34789
veecot	scaffold_3	18389539	SNV	G	G	Yes		Heterozygous	11	28	39286	36583
goldrich	scaffold_3	18389591	SNV	T	C	No		Heterozygous	16	28	57143	37375
goldrich	scaffold_3	18389591	SNV	T	T	Yes		Heterozygous	12	28	42857	36692
harcot	scaffold_3	18389591	SNV	T	C	No		Heterozygous	17	42	40476	37474
harcot	scaffold_3	18389591	SNV	T	T	Yes		Heterozygous	25	42	59524	36192
OR	scaffold_3	18389591	SNV	T	C	No		Homozygous	11	11	100	36182
seo	scaffold_3	18389591	SNV	T	C	No		Homozygous	40	59	67797	36075
veecot	scaffold_3	18389591	SNV	T	C	No		Homozygous	11	17	64706	37154
katy	scaffold_3	18389701	SNV	A	A	Yes		Heterozygous	10	16	62.5	36.5
katy	scaffold_3	18389701	SNV	A	C	No		Heterozygous	6	16	37.5	37333
perfection	scaffold_3	18389701	SNV	A	C	No		Homozygous	26	39	66667	36517
moniqui	scaffold_3	18389724	SNV	C	C	Yes		Heterozygous	11	20	55	36182
moniqui	scaffold_3	18389724	SNV	C	G	No		Heterozygous	9	20	45	32222
goldrich	scaffold_3	18389763	SNV	C	C	Yes		Heterozygous	11	17	64706	37182
goldrich	scaffold_3	18389763	SNV	C	T	No		Heterozygous	6	17	35294	39
goldrich	scaffold_3	18389819	SNV	A	A	Yes		Heterozygous	11	18	61111	38
goldrich	scaffold_3	18389819	SNV	A	T	No		Heterozygous	7	18	38889	38
harcot	scaffold_3	18389819	SNV	A	T	No		Homozygous	14	26	53846	38667
lambertin	scaffold_3	18389819	SNV	A	A	Yes		Heterozygous	34	62	54839	37526
lambertin	scaffold_3	18389819	SNV	A	T	No		Heterozygous	28	62	45161	35053
seo	scaffold_3	18389819	SNV	A	T	No		Homozygous	16	18	88889	37375
goldrich	scaffold_3	18389833	SNV	A	A	Yes		Heterozygous	9	17	52941	37222
goldrich	scaffold_3	18389833	SNV	A	G	No		Heterozygous	8	17	47059	36875
harcot	scaffold_3	18389833	SNV	A	A	Yes		Heterozygous	8	20	40	37.6
harcot	scaffold_3	18389833	SNV	A	G	No		Heterozygous	12	20	60	39.25
lambertin	scaffold_3	18389833	SNV	A	A	Yes		Heterozygous	34	58	58621	37.15
lambertin	scaffold_3	18389833	SNV	A	G	No		Heterozygous	24	58	41379	35188
veecot	scaffold_3	18389833	SNV	A	G	No		Homozygous	9	12	75	36364
goldrich	scaffold_3	18389870	SNV	A	A	Yes		Heterozygous	7	19	36842	38286
goldrich	scaffold_3	18389870	SNV	A	T	No		Heterozygous	12	19	63158	36083
harcot	scaffold_3	18389870	SNV	A	T	No		Homozygous	18	21	85714	36222
katy	scaffold_3	18389870	SNV	A	A	Yes		Heterozygous	7	12	58333	38714
katy	scaffold_3	18389870	SNV	A	T	No		Heterozygous	5	12	41667	38
moniqui	scaffold_3	18389870	SNV	A	A	Yes		Heterozygous	21	33	63636	36864
moniqui	scaffold_3	18389870	SNV	A	T	No		Heterozygous	12	33	36364	37083
perfection	scaffold_3	18389870	SNV	A	A	Yes		Heterozygous	29	45	64444	38677
perfection	scaffold_3	18389870	SNV	A	T	No		Heterozygous	16	45	35556	35.4
seo	scaffold_3	18389870	SNV	A	T	No		Homozygous	12	12	100	37833
veecot	scaffold_3	18389870	SNV	A	T	No		Homozygous	15	15	100	37438
goldrich	scaffold_3	18389874	SNV	G	C	No		Heterozygous	11	18	61111	36636
goldrich	scaffold_3	18389874	SNV	G	G	Yes		Heterozygous	7	18	38889	37286
harcot	scaffold_3	18389874	SNV	G	C	No		Homozygous	20	25	80	36273
lambertin	scaffold_3	18389874	SNV	G	C	No		Heterozygous	16	44	36364	33444
lambertin	scaffold_3	18389874	SNV	G	G	Yes		Heterozygous	28	44	63636	38267
veecot	scaffold_3	18389874	SNV	G	C	No		Heterozygous	6	15	40	36667
veecot	scaffold_3	18389874	SNV	G	G	Yes		Heterozygous	9	15	60	35889
katy	scaffold_3	18389898	SNV	A	A	Yes		Heterozygous	10	19	52632	38.1
katy	scaffold_3	18389898	SNV	A	T	No		Heterozygous	9	19	47368	37556
veecot	scaffold_3	18389898	SNV	A	T	No		Homozygous	12	18	66667	38.25
katy	scaffold_3	18389921	SNV	C	C	Yes		Heterozygous	12	20	60	36583
katy	scaffold_3	18389921	SNV	C	T	No		Heterozygous	8	20	40	38
perfection	scaffold_3	18389921	SNV	C	C	Yes		Heterozygous	31	49	63265	36854
perfection	scaffold_3	18389921	SNV	C	T	No		Heterozygous	18	49	36735	37905
veecot	scaffold_3	18389921	SNV	C	T	No		Homozygous	13	18	72222	37077
katy	scaffold_3	18389957	SNV	G	A	No		Heterozygous	8	19	42105	37125
katy	scaffold_3	18389957	SNV	G	G	Yes		Heterozygous	11	19	57895	34818
perfection	scaffold_3	18389957	SNV	G	A	No		Heterozygous	16	36	44444	35.8
perfection	scaffold_3	18389957	SNV	G	G	Yes		Heterozygous	20	36	55556	39182
veecot	scaffold_3	18389957	SNV	G	A	No		Homozygous	9	11	81818	34.9
moniqui	scaffold_3	18390005	SNV	A	A	Yes		Heterozygous	21	35	60	36857
moniqui	scaffold_3	18390005	SNV	A	T	No		Heterozygous	14	35	40	36929
goldrich	scaffold_3	18390054	SNV	A	A	Yes		Heterozygous	12	24	50	36
goldrich	scaffold_3	18390054	SNV	A	G	No		Heterozygous	12	24	50	37333
harcot	scaffold_3	18390054	SNV	A	A	Yes		Heterozygous	23	45	51111	35963
harcot	scaffold_3	18390054	SNV	A	G	No		Heterozygous	22	45	48889	35667
lambertin	scaffold_3	18390054	SNV	A	A	Yes		Heterozygous	28	50	56	34529
lambertin	scaffold_3	18390054	SNV	A	G	No		Heterozygous	22	50	44	35071
moniqui	scaffold_3	18390054	SNV	A	A	Yes		Heterozygous	14	27	51852	35643
moniqui	scaffold_3	18390054	SNV	A	G	No		Heterozygous	13	27	48148	34786
OR	scaffold_3	18390054	SNV	A	G	No		Homozygous	10	10	100	35.8
seo	scaffold_3	18390054	SNV	A	G	No		Homozygous	42	42	100	37119
veecot	scaffold_3	18390054	SNV	A	A	Yes		Heterozygous	9	14	64286	36111
veecot	scaffold_3	18390054	SNV	A	G	No		Heterozygous	5	14	35714	39.6
goldrich	scaffold_3	18390078	SNV	C	T	No		Homozygous	17	26	65385	36941
harcot	scaffold_3	18390078	SNV	C	C	Yes		Heterozygous	28	66	42424	36.5
harcot	scaffold_3	18390078	SNV	C	T	No		Heterozygous	38	66	57576	35405
lambertin	scaffold_3	18390078	SNV	C	C	Yes		Heterozygous	28	56	50	34471
lambertin	scaffold_3	18390078	SNV	C	T	No		Heterozygous	28	56	50	35556
OR	scaffold_3	18390078	SNV	C	T	No		Homozygous	15	15	100	35933
seo	scaffold_3	18390078	SNV	C	C	Yes		Heterozygous	18	32	56.25	38056
seo	scaffold_3	18390078	SNV	C	T	No		Heterozygous	14	32	43.75	34143
veecot	scaffold_3	18390078	SNV	C	C	Yes		Heterozygous	10	16	62.5	36273
veecot	scaffold_3	18390078	SNV	C	T	No		Heterozygous	6	16	37.5	32
goldrich	scaffold_3	18390088	Deletion	G	-	No		Homozygous	18	27	66667	33167
harcot	scaffold_3	18390088	Deletion	G	-	No		Heterozygous	39	63	61905	30077
harcot	scaffold_3	18390088	SNV	G	G	Yes		Heterozygous	24	63	38095	37.25
lambertin	scaffold_3	18390088	Deletion	G	-	No		Heterozygous	26	54	48148	29154
lambertin	scaffold_3	18390088	SNV	G	G	Yes		Heterozygous	28	54	51852	37.5
OR	scaffold_3	18390088	Deletion	G	-	No		Homozygous	15	15	100	28.4
seo	scaffold_3	18390088	Deletion	G	-	No		Heterozygous	14	33	42424	30143
seo	scaffold_3	18390088	SNV	G	G	Yes		Heterozygous	19	33	57576	37105
veecot	scaffold_3	18390088	Deletion	G	-	No		Heterozygous	6	17	35294	25333
veecot	scaffold_3	18390088	SNV	G	G	Yes		Heterozygous	11	17	64706	37455
goldrich	scaffold_3	18390123	Deletion	C	-	No		Heterozygous	19	40	47.5	33737
goldrich	scaffold_3	18390123	SNV	C	C	Yes		Heterozygous	21	40	52.5	37238
harcot	scaffold_3	18390123	Deletion	C	-	No		Heterozygous	45	71	63.38	36044
harcot	scaffold_3	18390123	SNV	C	C	Yes		Heterozygous	26	71	36.62	35192
lambertin	scaffold_3	18390123	Deletion	C	-	No		Heterozygous	26	64	40625	30
lambertin	scaffold_3	18390123	SNV	C	C	Yes		Heterozygous	38	64	59375	34684
OR	scaffold_3	18390123	Deletion	C	-	No		Homozygous	15	15	100	36.2
seo	scaffold_3	18390123	Deletion	C	-	No		Heterozygous	23	52	44231	32348
seo	scaffold_3	18390123	SNV	C	C	Yes		Heterozygous	29	52	55769	37.31
moniqui	scaffold_3	18390127	SNV	G	A	No		Heterozygous	14	30	46667	36
moniqui	scaffold_3	18390127	SNV	G	G	Yes		Heterozygous	16	30	53333	34812
goldrich	scaffold_3	18390138	SNV	A	A	Yes		Heterozygous	21	41	51.22	35524
goldrich	scaffold_3	18390138	SNV	A	G	No		Heterozygous	20	41	48.78	37.5
harcot	scaffold_3	18390138	SNV	A	A	Yes		Heterozygous	28	73	38356	37135
harcot	scaffold_3	18390138	SNV	A	G	No		Heterozygous	45	73	61644	37906
katy	scaffold_3	18390138	SNV	A	A	Yes		Heterozygous	12	24	50	35167
katy	scaffold_3	18390138	SNV	A	G	No		Heterozygous	12	24	50	37417
lambertin	scaffold_3	18390138	SNV	A	A	Yes		Heterozygous	34	56	60714	35.85
lambertin	scaffold_3	18390138	SNV	A	G	No		Heterozygous	22	56	39286	36.5
OR	scaffold_3	18390138	SNV	A	G	No		Homozygous	12	12	100	37571
seo	scaffold_3	18390138	SNV	A	A	Yes		Heterozygous	37	60	61667	36622
seo	scaffold_3	18390138	SNV	A	G	No		Heterozygous	23	60	38333	37783
veecot	scaffold_3	18390138	SNV	A	G	No		Homozygous	17	17	100	37632
goldrich	scaffold_3	18390157	SNV	A	A	Yes		Heterozygous	21	46	45652	35238
goldrich	scaffold_3	18390157	SNV	A	G	No		Heterozygous	24	46	52174	35958
harcot	scaffold_3	18390157	SNV	A	A	Yes		Heterozygous	27	65	41538	32903
harcot	scaffold_3	18390157	SNV	A	G	No		Heterozygous	38	65	58462	36417
katy	scaffold_3	18390157	SNV	A	A	Yes		Heterozygous	12	22	54545	36917
katy	scaffold_3	18390157	SNV	A	G	No		Heterozygous	10	22	45455	37.1
lambertin	scaffold_3	18390157	SNV	A	A	Yes		Heterozygous	36	58	62069	32895
lambertin	scaffold_3	18390157	SNV	A	G	No		Heterozygous	22	58	37931	36125
moniqui	scaffold_3	18390157	SNV	A	A	Yes		Heterozygous	16	25	64	35938
moniqui	scaffold_3	18390157	SNV	A	G	No		Heterozygous	9	25	36	37667
OR	scaffold_3	18390157	SNV	A	G	No		Homozygous	11	11	100	36167
perfection	scaffold_3	18390157	SNV	A	A	Yes		Heterozygous	33	53	62264	37303
perfection	scaffold_3	18390157	SNV	A	G	No		Heterozygous	20	53	37736	36
seo	scaffold_3	18390157	SNV	A	G	No		Homozygous	67	67	100	36896
veecot	scaffold_3	18390157	SNV	A	G	No		Homozygous	20	20	100	36773
goldrich	scaffold_3	18390168	SNV	G	A	No		Heterozygous	23	44	52273	35478
goldrich	scaffold_3	18390168	SNV	G	G	Yes		Heterozygous	21	44	47727	37
harcot	scaffold_3	18390168	SNV	G	A	No		Heterozygous	35	57	61404	35564
harcot	scaffold_3	18390168	SNV	G	G	Yes		Heterozygous	22	57	38596	31643
katy	scaffold_3	18390168	SNV	G	A	No		Heterozygous	9	20	45	36556
katy	scaffold_3	18390168	SNV	G	G	Yes		Heterozygous	11	20	55	35455
lambertin	scaffold_3	18390168	SNV	G	A	No		Heterozygous	26	62	41935	35267
lambertin	scaffold_3	18390168	SNV	G	G	Yes		Heterozygous	36	62	58065	32
moniqui	scaffold_3	18390168	SNV	G	A	No		Heterozygous	9	25	36	36778
moniqui	scaffold_3	18390168	SNV	G	G	Yes		Heterozygous	16	25	64	35.5
perfection	scaffold_3	18390168	SNV	G	A	No		Heterozygous	19	52	36538	35947
perfection	scaffold_3	18390168	SNV	G	G	Yes		Heterozygous	33	52	63462	37758
seo	scaffold_3	18390168	SNV	G	A	No		Heterozygous	26	65	40	34192
seo	scaffold_3	18390168	SNV	G	G	Yes		Heterozygous	39	65	60	33667
veecot	scaffold_3	18390168	SNV	G	A	No		Homozygous	22	22	100	36.48
goldrich	scaffold_3	18390177	SNV	C	C	Yes		Heterozygous	20	44	45455	37.15
goldrich	scaffold_3	18390177	SNV	C	T	No		Heterozygous	24	44	54545	36208
harcot	scaffold_3	18390177	SNV	C	C	Yes		Heterozygous	22	54	40741	34.5
harcot	scaffold_3	18390177	SNV	C	T	No		Heterozygous	32	54	59259	37794
katy	scaffold_3	18390177	SNV	C	C	Yes		Heterozygous	10	21	47619	38.3
katy	scaffold_3	18390177	SNV	C	T	No		Heterozygous	11	21	52381	37182
lambertin	scaffold_3	18390177	SNV	C	C	Yes		Heterozygous	34	58	58621	33286
lambertin	scaffold_3	18390177	SNV	C	T	No		Heterozygous	24	58	41379	36143
seo	scaffold_3	18390177	SNV	C	T	No		Homozygous	69	69	100	36348
veecot	scaffold_3	18390177	SNV	C	T	No		Homozygous	23	23	100	37458
moniqui	scaffold_3	18390199	SNV	G	A	No		Heterozygous	10	23	43478	37
moniqui	scaffold_3	18390199	SNV	G	G	Yes		Heterozygous	13	23	56522	35923
goldrich	scaffold_3	18390200	SNV	G	A	No		Heterozygous	20	36	55556	34.2
goldrich	scaffold_3	18390200	SNV	G	G	Yes		Heterozygous	16	36	44444	36125
harcot	scaffold_3	18390200	SNV	G	A	No		Heterozygous	31	55	56364	37657
harcot	scaffold_3	18390200	SNV	G	G	Yes		Heterozygous	24	55	43636	36.75
lambertin	scaffold_3	18390200	SNV	G	A	No		Heterozygous	24	60	40	35583
lambertin	scaffold_3	18390200	SNV	G	G	Yes		Heterozygous	36	60	60	35682
OR	scaffold_3	18390200	SNV	G	A	No		Homozygous	11	11	100	35727
seo	scaffold_3	18390200	SNV	G	A	No		Heterozygous	25	64	39062	35.4
seo	scaffold_3	18390200	SNV	G	G	Yes		Heterozygous	39	64	60938	36538
veecot	scaffold_3	18390200	SNV	G	A	No		Heterozygous	11	22	50	37273
veecot	scaffold_3	18390200	SNV	G	G	Yes		Heterozygous	11	22	50	38091
moniqui	scaffold_3	18390211	SNV	G	C	No		Heterozygous	12	22	54545	36917
moniqui	scaffold_3	18390211	SNV	G	G	Yes		Heterozygous	10	22	45455	37.6
goldrich	scaffold_3	18390220	SNV	A	A	Yes		Heterozygous	16	37	43243	36938
goldrich	scaffold_3	18390220	SNV	A	G	No		Heterozygous	21	37	56757	35429
harcot	scaffold_3	18390220	SNV	A	A	Yes		Heterozygous	19	51	37255	35818
harcot	scaffold_3	18390220	SNV	A	G	No		Heterozygous	32	51	62745	36868
katy	scaffold_3	18390220	SNV	A	A	Yes		Heterozygous	11	18	61111	37333
katy	scaffold_3	18390220	SNV	A	G	No		Heterozygous	7	18	38889	38857
lambertin	scaffold_3	18390220	SNV	A	A	Yes		Heterozygous	36	64	56.25	35.6
lambertin	scaffold_3	18390220	SNV	A	G	No		Heterozygous	28	64	43.75	37429
moniqui	scaffold_3	18390220	SNV	A	A	Yes		Heterozygous	11	22	50	36667
moniqui	scaffold_3	18390220	SNV	A	G	No		Heterozygous	11	22	50	36545
OR	scaffold_3	18390220	SNV	A	G	No		Homozygous	10	10	100	36.7
seo	scaffold_3	18390220	SNV	A	G	No		Homozygous	63	63	100	35286
veecot	scaffold_3	18390220	SNV	A	G	No		Homozygous	19	19	100	37048
moniqui	scaffold_3	18390225	SNV	G	A	No		Heterozygous	11	25	44	37727
moniqui	scaffold_3	18390225	SNV	G	G	Yes		Heterozygous	13	25	52	31643
goldrich	scaffold_3	18390229	SNV	A	A	Yes		Heterozygous	16	34	47059	36938
goldrich	scaffold_3	18390229	SNV	A	G	No		Heterozygous	18	34	52941	36611
harcot	scaffold_3	18390229	SNV	A	A	Yes		Heterozygous	19	51	37255	34318
harcot	scaffold_3	18390229	SNV	A	G	No		Heterozygous	32	51	62745	36605
katy	scaffold_3	18390229	SNV	A	A	Yes	14	Heterozygous	14	25	56	36107
katy	scaffold_3	18390229	SNV	A	G	No	13	Heterozygous	11	25	44	36455
lambertin	scaffold_3	18390229	SNV	A	A	Yes		Heterozygous	36	60	60	36.15
lambertin	scaffold_3	18390229	SNV	A	G	No		Heterozygous	24	60	40	36615
moniqui	scaffold_3	18390229	SNV	A	A	Yes		Heterozygous	14	25	56	35.8
moniqui	scaffold_3	18390229	SNV	A	G	No		Heterozygous	11	25	44	38818
OR	scaffold_3	18390229	SNV	A	G	No		Homozygous	10	10	100	36.3
perfection	scaffold_3	18390229	SNV	A	A	Yes	49	Heterozygous	32	53	60377	36125
perfection	scaffold_3	18390229	SNV	A	G	No	48	Heterozygous	20	53	37736	36725
seo	scaffold_3	18390229	SNV	A	G	No		Homozygous	66	66	100	36212
veecot	scaffold_3	18390229	SNV	A	G	No	25	Homozygous	13	22	59091	36923
veecot	scaffold_3	18390229	SNV	A	G	No	26	Homozygous	9	22	40909	36444
katy	scaffold_3	18390230	SNV	A	A	Yes	14	Heterozygous	14	25	56	36107
katy	scaffold_3	18390230	SNV	A	G	No	13	Heterozygous	11	25	44	36455
perfection	scaffold_3	18390230	SNV	A	A	Yes	49	Heterozygous	32	53	60377	36125
perfection	scaffold_3	18390230	SNV	A	G	No	48	Heterozygous	20	53	37736	36725
veecot	scaffold_3	18390230	SNV	A	A	Yes	26	Heterozygous	9	22	40909	36444
veecot	scaffold_3	18390230	SNV	A	G	No	25	Heterozygous	13	22	59091	36923
seo	scaffold_3	18390232	SNV	C	C	Yes		Heterozygous	23	57	40351	37565
seo	scaffold_3	18390232	SNV	C	T	No		Heterozygous	34	57	59649	36088
goldrich	scaffold_3	18390237	SNV	G	A	No		Heterozygous	16	33	48485	36625
goldrich	scaffold_3	18390237	SNV	G	G	Yes		Heterozygous	17	33	51515	36706
harcot	scaffold_3	18390237	SNV	G	A	No		Heterozygous	34	53	64151	36.85
harcot	scaffold_3	18390237	SNV	G	G	Yes		Heterozygous	19	53	35849	35.35
lambertin	scaffold_3	18390237	SNV	G	A	No		Heterozygous	28	68	41176	37.2
lambertin	scaffold_3	18390237	SNV	G	G	Yes		Heterozygous	40	68	58824	35.16
moniqui	scaffold_3	18390237	SNV	G	A	No		Heterozygous	11	27	40741	38091
moniqui	scaffold_3	18390237	SNV	G	G	Yes		Heterozygous	16	27	59259	34647
seo	scaffold_3	18390237	SNV	G	A	No		Heterozygous	25	50	50	37.28
seo	scaffold_3	18390237	SNV	G	G	Yes		Heterozygous	25	50	50	37.48
veecot	scaffold_3	18390237	SNV	G	A	No		Heterozygous	8	18	44444	37625
veecot	scaffold_3	18390237	SNV	G	G	Yes		Heterozygous	10	18	55556	38.5
goldrich	scaffold_3	18390242	SNV	A	A	Yes		Heterozygous	19	36	52778	37526
goldrich	scaffold_3	18390242	SNV	A	G	No		Heterozygous	17	36	47222	35824
harcot	scaffold_3	18390242	SNV	A	A	Yes		Heterozygous	19	50	38	34.55
harcot	scaffold_3	18390242	SNV	A	G	No		Heterozygous	31	50	62	36.41
katy	scaffold_3	18390242	SNV	A	A	Yes		Heterozygous	13	27	48148	37333
katy	scaffold_3	18390242	SNV	A	G	No		Heterozygous	14	27	51852	37357
lambertin	scaffold_3	18390242	SNV	A	A	Yes		Heterozygous	36	60	60	35957
lambertin	scaffold_3	18390242	SNV	A	G	No		Heterozygous	24	60	40	37385
moniqui	scaffold_3	18390242	SNV	A	A	Yes		Heterozygous	16	26	61538	35882
moniqui	scaffold_3	18390242	SNV	A	G	No		Heterozygous	10	26	38462	38.3
perfection	scaffold_3	18390242	SNV	A	A	Yes		Heterozygous	28	45	62222	36969
perfection	scaffold_3	18390242	SNV	A	G	No		Heterozygous	17	45	37778	37591
seo	scaffold_3	18390242	SNV	A	G	No		Homozygous	51	51	100	36608
veecot	scaffold_3	18390242	SNV	A	G	No		Homozygous	20	20	100	36.5
seo	scaffold_3	18390249	SNV	G	G	Yes		Heterozygous	22	46	47826	35591
seo	scaffold_3	18390249	SNV	G	T	No		Heterozygous	24	46	52174	35.5
seo	scaffold_3	18390294	SNV	C	C	Yes		Heterozygous	23	54	42593	36
seo	scaffold_3	18390294	SNV	C	T	No		Heterozygous	31	54	57407	36677
goldrich	scaffold_3	18390323	SNV	C	C	Yes		Heterozygous	16	34	47059	36875
goldrich	scaffold_3	18390323	SNV	C	G	No		Heterozygous	18	34	52941	36833
harcot	scaffold_3	18390323	SNV	C	C	Yes		Heterozygous	26	57	45614	34.75
harcot	scaffold_3	18390323	SNV	C	G	No		Heterozygous	31	57	54386	37
lambertin	scaffold_3	18390323	SNV	C	C	Yes		Heterozygous	30	70	42857	34682
lambertin	scaffold_3	18390323	SNV	C	G	No		Heterozygous	40	70	57143	36846
seo	scaffold_3	18390323	SNV	C	C	Yes		Heterozygous	27	42	64286	38414
seo	scaffold_3	18390323	SNV	C	G	No		Heterozygous	15	42	35714	37933
veecot	scaffold_3	18390323	SNV	C	C	Yes		Heterozygous	20	35	57143	36619
veecot	scaffold_3	18390323	SNV	C	G	No		Heterozygous	15	35	42857	36
perfection	scaffold_3	18390459	SNV	A	A	Yes		Heterozygous	13	26	50	36769
perfection	scaffold_3	18390459	SNV	A	G	No		Heterozygous	13	26	50	38467
veecot	scaffold_3	18390459	SNV	A	A	Yes		Heterozygous	14	28	50	37143
veecot	scaffold_3	18390459	SNV	A	G	No		Heterozygous	14	28	50	35133
goldrich	scaffold_3	18390484	SNV	G	C	No		Heterozygous	16	36	44444	36059
goldrich	scaffold_3	18390484	SNV	G	G	Yes		Heterozygous	20	36	55556	36.85
harcot	scaffold_3	18390484	SNV	G	C	No		Heterozygous	24	44	54545	37121
harcot	scaffold_3	18390484	SNV	G	G	Yes		Heterozygous	20	44	45455	35308
lambertin	scaffold_3	18390484	SNV	G	C	No		Heterozygous	38	72	52778	37.04
lambertin	scaffold_3	18390484	SNV	G	G	Yes		Heterozygous	34	72	47222	33773
seo	scaffold_3	18390484	SNV	G	C	No		Heterozygous	25	68	36765	37.32
seo	scaffold_3	18390484	SNV	G	G	Yes		Heterozygous	43	68	63235	37.14
veecot	scaffold_3	18390484	SNV	G	C	No		Heterozygous	12	25	48	37154
veecot	scaffold_3	18390484	SNV	G	G	Yes		Heterozygous	13	25	52	35143
goldrich	scaffold_3	18390533	SNV	G	C	No		Heterozygous	8	18	44444	33.5
goldrich	scaffold_3	18390533	SNV	G	G	Yes		Heterozygous	10	18	55556	34.8
harcot	scaffold_3	18390533	SNV	G	C	No		Heterozygous	19	38	50	36348
harcot	scaffold_3	18390533	SNV	G	G	Yes		Heterozygous	19	38	50	37737
katy	scaffold_3	18390533	SNV	G	C	No		Heterozygous	9	16	56.25	38333
katy	scaffold_3	18390533	SNV	G	G	Yes		Heterozygous	7	16	43.75	36571
lambertin	scaffold_3	18390533	SNV	G	C	No		Heterozygous	32	66	48485	38.1
lambertin	scaffold_3	18390533	SNV	G	G	Yes		Heterozygous	34	66	51515	34381
moniqui	scaffold_3	18390533	SNV	G	C	No		Heterozygous	12	27	44444	38417
moniqui	scaffold_3	18390533	SNV	G	G	Yes		Heterozygous	15	27	55556	35733
perfection	scaffold_3	18390533	SNV	G	C	No		Heterozygous	16	30	53333	35611
perfection	scaffold_3	18390533	SNV	G	G	Yes		Heterozygous	14	30	46667	38.6
seo	scaffold_3	18390533	SNV	G	C	No		Homozygous	42	42	100	35.69
veecot	scaffold_3	18390533	SNV	G	C	No		Homozygous	23	23	100	36913
katy	scaffold_3	18390547	SNV	A	A	Yes		Heterozygous	8	15	53333	36375
katy	scaffold_3	18390547	SNV	A	G	No		Heterozygous	7	15	46667	39429
perfection	scaffold_3	18390547	SNV	A	A	Yes		Heterozygous	15	26	57692	36056
perfection	scaffold_3	18390547	SNV	A	G	No		Heterozygous	11	26	42308	38231
veecot	scaffold_3	18390547	SNV	A	A	Yes		Heterozygous	12	24	50	37769
veecot	scaffold_3	18390547	SNV	A	G	No		Heterozygous	12	24	50	37333
moniqui	scaffold_3	18390568	SNV	A	A	Yes		Heterozygous	15	25	60	36533
moniqui	scaffold_3	18390568	SNV	A	G	No		Heterozygous	10	25	40	37.6
katy	scaffold_3	18390574	SNV	C	A	No		Heterozygous	5	12	41667	39.2
katy	scaffold_3	18390574	SNV	C	C	Yes		Heterozygous	7	12	58333	37714
perfection	scaffold_3	18390574	SNV	C	A	No		Heterozygous	7	20	35	36
perfection	scaffold_3	18390574	SNV	C	C	Yes		Heterozygous	13	20	65	36467
veecot	scaffold_3	18390574	SNV	C	A	No		Heterozygous	6	15	40	38
veecot	scaffold_3	18390574	SNV	C	C	Yes		Heterozygous	9	15	60	37
seo	scaffold_3	18390575	SNV	A	A	Yes		Heterozygous	15	36	41667	37267
seo	scaffold_3	18390575	SNV	A	G	No		Heterozygous	21	36	58333	38.19
moniqui	scaffold_3	18390585	SNV	A	A	Yes		Heterozygous	10	18	55556	36.8
moniqui	scaffold_3	18390585	SNV	A	G	No		Heterozygous	8	18	44444	36875
goldrich	scaffold_3	18390620	SNV	C	T	No		Homozygous	6	12	50	37833
harcot	scaffold_3	18390620	SNV	C	C	Yes		Heterozygous	13	28	46429	35769
harcot	scaffold_3	18390620	SNV	C	T	No		Heterozygous	15	28	53571	36867
lambertin	scaffold_3	18390620	SNV	C	C	Yes		Heterozygous	16	40	40	34.25
lambertin	scaffold_3	18390620	SNV	C	T	No		Heterozygous	24	40	60	34923
seo	scaffold_3	18390620	SNV	C	T	No		Homozygous	26	26	100	37692
veecot	scaffold_3	18390620	SNV	C	T	No		Homozygous	10	10	100	37.8
moniqui	scaffold_3	18390635	SNV	G	G	Yes		Heterozygous	10	17	58824	38.2
moniqui	scaffold_3	18390635	SNV	G	T	No		Heterozygous	7	17	41176	36143
moniqui	scaffold_3	18390762	SNV	T	G	No		Heterozygous	10	20	50	34.4
moniqui	scaffold_3	18390762	SNV	T	T	Yes		Heterozygous	8	20	40	28.4
seo	scaffold_3	18390772	SNV	C	A	No		Heterozygous	38	75	50667	35658
seo	scaffold_3	18390772	SNV	C	C	Yes		Heterozygous	37	75	49333	37324
harcot	scaffold_3	18390787	SNV	T	C	No		Heterozygous	44	80	55	33062
harcot	scaffold_3	18390787	SNV	T	T	Yes		Heterozygous	36	80	45	35053
katy	scaffold_3	18390787	SNV	T	C	No		Heterozygous	7	16	43.75	30
katy	scaffold_3	18390787	SNV	T	T	Yes		Heterozygous	9	16	56.25	33222
lambertin	scaffold_3	18390787	SNV	T	C	No		Heterozygous	28	44	63636	31533
lambertin	scaffold_3	18390787	SNV	T	T	Yes		Heterozygous	16	44	36364	35667
moniqui	scaffold_3	18390787	SNV	T	C	No		Heterozygous	9	19	47368	31556
moniqui	scaffold_3	18390787	SNV	T	T	Yes		Heterozygous	10	19	52632	31417
perfection	scaffold_3	18390787	SNV	T	C	No		Heterozygous	21	43	48837	31565
perfection	scaffold_3	18390787	SNV	T	T	Yes		Heterozygous	20	43	46512	34818
seo	scaffold_3	18390787	SNV	T	C	No		Homozygous	71	71	100	35986
veecot	scaffold_3	18390787	SNV	T	C	No		Homozygous	22	22	100	32273
goldrich	scaffold_3	18390835	SNV	C	A	No		Heterozygous	18	38	47368	36111
goldrich	scaffold_3	18390835	SNV	C	C	Yes		Heterozygous	20	38	52632	37.5
harcot	scaffold_3	18390835	SNV	C	A	No		Heterozygous	40	67	59701	31524
harcot	scaffold_3	18390835	SNV	C	C	Yes		Heterozygous	27	67	40299	35778
seo	scaffold_3	18390835	SNV	C	A	No		Heterozygous	41	73	56164	36512
seo	scaffold_3	18390835	SNV	C	C	Yes		Heterozygous	32	73	43836	37312
veecot	scaffold_3	18390835	SNV	C	A	No		Heterozygous	10	19	52632	34636
veecot	scaffold_3	18390835	SNV	C	C	Yes		Heterozygous	9	19	47368	34
katy	scaffold_3	18390856	SNV	T	C	No		Heterozygous	11	18	61111	37636
katy	scaffold_3	18390856	SNV	T	T	Yes		Heterozygous	7	18	38889	35857
perfection	scaffold_3	18390856	SNV	T	C	No		Heterozygous	29	53	54717	34657
perfection	scaffold_3	18390856	SNV	T	T	Yes		Heterozygous	24	53	45283	34357
veecot	scaffold_3	18390856	SNV	T	C	No		Heterozygous	11	22	50	35455
veecot	scaffold_3	18390856	SNV	T	T	Yes		Heterozygous	11	22	50	33417
katy	scaffold_3	18390925	SNV	T	G	No		Heterozygous	9	17	52941	35.5
katy	scaffold_3	18390925	SNV	T	T	Yes		Heterozygous	8	17	47059	37.75
perfection	scaffold_3	18390925	SNV	T	G	No		Heterozygous	25	42	59524	34433
perfection	scaffold_3	18390925	SNV	T	T	Yes		Heterozygous	17	42	40476	34824
veecot	scaffold_3	18390925	SNV	T	G	No		Heterozygous	10	24	41667	32.4
veecot	scaffold_3	18390925	SNV	T	T	Yes		Heterozygous	14	24	58333	35.75
lambertin	scaffold_3	18391000	SNV	C	A	No		Heterozygous	30	58	51724	35438
lambertin	scaffold_3	18391000	SNV	C	C	Yes		Heterozygous	28	58	48276	37.4
seo	scaffold_3	18391000	SNV	C	A	No		Heterozygous	50	114	43.86	37.38
seo	scaffold_3	18391000	SNV	C	C	Yes		Heterozygous	64	114	56.14	37219
katy	scaffold_3	18391043	SNV	G	A	No		Heterozygous	10	26	38462	35.2
katy	scaffold_3	18391043	SNV	G	G	Yes		Heterozygous	16	26	61538	37.25
perfection	scaffold_3	18391043	SNV	G	A	No		Heterozygous	16	45	35556	35278
perfection	scaffold_3	18391043	SNV	G	G	Yes		Heterozygous	29	45	64444	35844
veecot	scaffold_3	18391043	SNV	G	A	No		Heterozygous	14	29	48276	34562
veecot	scaffold_3	18391043	SNV	G	G	Yes		Heterozygous	15	29	51724	35125
goldrich	scaffold_3	18391048	SNV	C	C	Yes		Heterozygous	25	47	53191	37962
goldrich	scaffold_3	18391048	SNV	C	G	No		Heterozygous	22	47	46809	37182
harcot	scaffold_3	18391048	SNV	C	C	Yes		Heterozygous	38	79	48101	36.75
harcot	scaffold_3	18391048	SNV	C	G	No		Heterozygous	39	79	49367	37673
katy	scaffold_3	18391048	SNV	C	C	Yes		Heterozygous	17	29	58621	38529
katy	scaffold_3	18391048	SNV	C	G	No		Heterozygous	12	29	41379	35667
lambertin	scaffold_3	18391048	SNV	C	C	Yes		Heterozygous	32	74	43243	36864
lambertin	scaffold_3	18391048	SNV	C	G	No		Heterozygous	42	74	56757	36.72
OR	scaffold_3	18391048	SNV	C	G	No		Homozygous	14	14	100	35.6
seo	scaffold_3	18391048	SNV	C	G	No		Homozygous	106	106	100	37283
veecot	scaffold_3	18391048	SNV	C	G	No		Homozygous	29	30	96667	35844
katy	scaffold_3	18391173	SNV	C	C	Yes		Heterozygous	13	24	54167	37077
katy	scaffold_3	18391173	SNV	C	G	No		Heterozygous	11	24	45833	39
perfection	scaffold_3	18391173	SNV	C	C	Yes		Heterozygous	39	66	59091	35372
perfection	scaffold_3	18391173	SNV	C	G	No		Heterozygous	27	66	40909	36548
veecot	scaffold_3	18391173	SNV	C	C	Yes		Heterozygous	16	36	44444	37.75
veecot	scaffold_3	18391173	SNV	C	G	No		Heterozygous	20	36	55556	36.8
goldrich	scaffold_3	18391252	SNV	C	C	Yes		Heterozygous	33	67	49254	37758
goldrich	scaffold_3	18391252	SNV	C	G	No		Heterozygous	34	67	50746	36912
harcot	scaffold_3	18391252	SNV	C	C	Yes		Heterozygous	41	90	45556	35711
harcot	scaffold_3	18391252	SNV	C	G	No		Heterozygous	49	90	54444	36581
katy	scaffold_3	18391252	SNV	C	C	Yes		Heterozygous	15	25	60	38062
katy	scaffold_3	18391252	SNV	C	G	No		Heterozygous	10	25	40	37.3
lambertin	scaffold_3	18391252	SNV	C	C	Yes		Heterozygous	38	82	46341	35619
lambertin	scaffold_3	18391252	SNV	C	G	No		Heterozygous	44	82	53659	36037
OR	scaffold_3	18391252	SNV	C	G	No		Homozygous	15	16	93.75	36267
seo	scaffold_3	18391252	SNV	C	G	No		Homozygous	121	124	97581	36943
veecot	scaffold_3	18391252	SNV	C	G	No		Homozygous	33	33	100	35514
goldrich	scaffold_3	18391409	SNV	G	C	No		Heterozygous	41	65	63077	36.78
goldrich	scaffold_3	18391409	SNV	G	G	Yes		Heterozygous	24	65	36923	36208
harcot	scaffold_3	18391409	SNV	G	C	No		Homozygous	40	57	70175	37.54
OR	scaffold_3	18391409	SNV	G	C	No		Homozygous	11	11	100	32083
seo	scaffold_3	18391409	SNV	G	C	No		Heterozygous	67	144	46528	37254
seo	scaffold_3	18391409	SNV	G	G	Yes		Heterozygous	77	144	53472	36.61
veecot	scaffold_3	18391409	SNV	G	C	No		Heterozygous	14	31	45161	35429
veecot	scaffold_3	18391409	SNV	G	G	Yes		Heterozygous	17	31	54839	37444
goldrich	scaffold_3	18391602	SNV	T	C	No		Heterozygous	41	73	56164	35366
goldrich	scaffold_3	18391602	SNV	T	T	Yes		Heterozygous	32	73	43836	36121
harcot	scaffold_3	18391602	SNV	T	C	No		Heterozygous	45	82	54878	37467
harcot	scaffold_3	18391602	SNV	T	T	Yes		Heterozygous	37	82	45122	37116
katy	scaffold_3	18391602	SNV	T	C	No		Heterozygous	11	27	40741	36538
katy	scaffold_3	18391602	SNV	T	T	Yes		Heterozygous	16	27	59259	35875
lambertin	scaffold_3	18391602	SNV	T	C	No		Heterozygous	44	100	44	34692
lambertin	scaffold_3	18391602	SNV	T	T	Yes		Heterozygous	56	100	56	35588
seo	scaffold_3	18391602	SNV	T	C	No		Homozygous	197	197	100	35411
veecot	scaffold_3	18391602	SNV	T	C	No		Homozygous	30	30	100	34871
goldrich	scaffold_3	18391894	SNV	T	C	No		Heterozygous	18	44	40909	37.5
goldrich	scaffold_3	18391894	SNV	T	T	Yes		Heterozygous	26	44	59091	36038
harcot	scaffold_3	18391894	SNV	T	C	No		Heterozygous	29	69	42029	35621
harcot	scaffold_3	18391894	SNV	T	T	Yes		Heterozygous	40	69	57971	37271
lambertin	scaffold_3	18391894	SNV	T	C	No		Heterozygous	42	88	47727	35.36
lambertin	scaffold_3	18391894	SNV	T	T	Yes		Heterozygous	46	88	52273	34071
OR	scaffold_3	18391894	SNV	T	C	No		Homozygous	13	13	100	36923
perfection	scaffold_3	18391894	SNV	T	C	No		Heterozygous	31	67	46269	35553
perfection	scaffold_3	18391894	SNV	T	T	Yes		Heterozygous	36	67	53731	37528
seo	scaffold_3	18391894	SNV	T	C	No		Homozygous	105	105	100	36819
veecot	scaffold_3	18391894	SNV	T	C	No		Homozygous	24	24	100	37462
katy	scaffold_3	18391948	SNV	G	G	Yes		Heterozygous	14	28	50	38
katy	scaffold_3	18391948	SNV	G	T	No		Heterozygous	14	28	50	34929
perfection	scaffold_3	18391948	SNV	G	G	Yes		Heterozygous	26	46	56522	38444
perfection	scaffold_3	18391948	SNV	G	T	No		Heterozygous	20	46	43478	35619
veecot	scaffold_3	18391948	SNV	G	G	Yes		Heterozygous	6	13	46154	36286
veecot	scaffold_3	18391948	SNV	G	T	No		Heterozygous	7	13	53846	35889
lambertin	scaffold_3	18392097	SNV	G	A	No		Heterozygous	36	90	40	36895
lambertin	scaffold_3	18392097	SNV	G	G	Yes		Heterozygous	52	90	57778	36448
seo	scaffold_3	18392256	SNV	A	A	Yes		Heterozygous	36	86	41.86	37.5
seo	scaffold_3	18392256	SNV	A	C	No		Heterozygous	50	86	58.14	37.1
katy	scaffold_3	18392316	SNV	C	C	Yes		Heterozygous	10	24	41667	38.7
katy	scaffold_3	18392316	SNV	C	G	No		Heterozygous	13	24	54167	37385
perfection	scaffold_3	18392316	SNV	C	C	Yes		Heterozygous	30	59	50847	37971
perfection	scaffold_3	18392316	SNV	C	G	No		Heterozygous	29	59	49153	38306
veecot	scaffold_3	18392316	SNV	C	C	Yes		Heterozygous	12	30	40	38231
veecot	scaffold_3	18392316	SNV	C	G	No		Heterozygous	18	30	60	38368
goldrich	scaffold_3	18392461	SNV	C	C	Yes		Heterozygous	22	48	45833	36227
goldrich	scaffold_3	18392461	SNV	C	T	No		Heterozygous	26	48	54167	36538
harcot	scaffold_3	18392461	SNV	C	C	Yes		Heterozygous	49	100	49	35.41
harcot	scaffold_3	18392461	SNV	C	T	No		Heterozygous	51	100	51	36385
OR	scaffold_3	18392461	SNV	C	T	No		Homozygous	14	15	93333	37267
seo	scaffold_3	18392461	SNV	C	C	Yes		Heterozygous	39	84	46429	37179
seo	scaffold_3	18392461	SNV	C	T	No		Heterozygous	45	84	53571	37156
veecot	scaffold_3	18392461	SNV	C	C	Yes		Heterozygous	10	25	40	36.8
veecot	scaffold_3	18392461	SNV	C	T	No		Heterozygous	15	25	60	37.4
seo	scaffold_3	18392525	SNV	G	A	No		Heterozygous	55	98	56122	36309
seo	scaffold_3	18392525	SNV	G	G	Yes		Heterozygous	40	98	40816	36.95
goldrich	scaffold_3	18392561	SNV	C	C	Yes		Heterozygous	26	44	59091	36808
goldrich	scaffold_3	18392561	SNV	C	G	No		Heterozygous	18	44	40909	37056
harcot	scaffold_3	18392561	SNV	C	C	Yes		Heterozygous	35	67	52239	35857
harcot	scaffold_3	18392561	SNV	C	G	No		Heterozygous	32	67	47761	35529
seo	scaffold_3	18392561	SNV	C	C	Yes		Heterozygous	56	92	60.87	36482
seo	scaffold_3	18392561	SNV	C	G	No		Heterozygous	36	92	39.13	36667
veecot	scaffold_3	18392561	SNV	C	C	Yes		Heterozygous	10	26	38462	36182
veecot	scaffold_3	18392561	SNV	C	G	No		Heterozygous	16	26	61538	36706
goldrich	scaffold_3	18392664	SNV	A	A	Yes		Heterozygous	27	52	51923	36852
goldrich	scaffold_3	18392664	SNV	A	T	No		Heterozygous	25	52	48077	36.4
harcot	scaffold_3	18392664	SNV	A	A	Yes		Heterozygous	34	55	61818	36739
harcot	scaffold_3	18392664	SNV	A	T	No		Heterozygous	21	55	38182	37.44
OR	scaffold_3	18392664	SNV	A	T	No		Homozygous	10	10	100	34636
seo	scaffold_3	18392664	SNV	A	A	Yes		Heterozygous	31	58	53448	36323
seo	scaffold_3	18392664	SNV	A	T	No		Heterozygous	27	58	46552	36519
veecot	scaffold_3	18392664	SNV	A	A	Yes		Heterozygous	12	26	46154	35769
veecot	scaffold_3	18392664	SNV	A	T	No		Heterozygous	14	26	53846	34882
katy	scaffold_3	18392753	SNV	G	A	No		Heterozygous	12	21	57143	37.75
katy	scaffold_3	18392753	SNV	G	G	Yes		Heterozygous	8	21	38095	36333
veecot	scaffold_3	18392753	SNV	G	A	No		Homozygous	19	28	67857	36591
goldrich	scaffold_3	18393249	SNV	C	A	No		Heterozygous	15	29	51724	36.8
goldrich	scaffold_3	18393249	SNV	C	C	Yes		Heterozygous	14	29	48276	37071
harcot	scaffold_3	18393249	SNV	C	A	No		Heterozygous	28	56	50	37156
harcot	scaffold_3	18393249	SNV	C	C	Yes		Heterozygous	28	56	50	37.8
katy	scaffold_3	18393249	SNV	C	A	No		Heterozygous	8	17	47059	35625
katy	scaffold_3	18393249	SNV	C	C	Yes		Heterozygous	9	17	52941	38.2
lambertin	scaffold_3	18393249	SNV	C	A	No		Heterozygous	32	66	48485	34.5
lambertin	scaffold_3	18393249	SNV	C	C	Yes		Heterozygous	34	66	51515	34.85
moniqui	scaffold_3	18393249	SNV	C	A	No		Heterozygous	17	34	50	35412
moniqui	scaffold_3	18393249	SNV	C	C	Yes		Heterozygous	16	34	47059	37316
OR	scaffold_3	18393249	SNV	C	A	No		Homozygous	11	11	100	33636
perfection	scaffold_3	18393249	SNV	C	A	No		Heterozygous	24	48	50	39.25
perfection	scaffold_3	18393249	SNV	C	C	Yes		Heterozygous	22	48	45833	36538
seo	scaffold_3	18393249	SNV	C	A	No		Homozygous	40	40	100	37.15
veecot	scaffold_3	18393249	SNV	C	A	No		Homozygous	21	21	100	37
seo	scaffold_3	18393275	SNV	C	C	Yes		Heterozygous	24	48	50	37667
seo	scaffold_3	18393275	SNV	C	T	No		Heterozygous	24	48	50	37833
goldrich	scaffold_3	18393379	SNV	G	G	Yes		Heterozygous	11	24	45833	36545
goldrich	scaffold_3	18393379	SNV	G	T	No		Heterozygous	13	24	54167	37846
harcot	scaffold_3	18393379	SNV	G	G	Yes		Heterozygous	17	32	53125	37739
harcot	scaffold_3	18393379	SNV	G	T	No		Heterozygous	15	32	46875	39133
OR	scaffold_3	18393379	SNV	G	T	No		Homozygous	11	12	91667	38417
seo	scaffold_3	18393379	SNV	G	G	Yes		Heterozygous	35	66	53.03	36971
seo	scaffold_3	18393379	SNV	G	T	No		Heterozygous	31	66	46.97	37387
katy	scaffold_3	18393414	Deletion	A	-	No		Heterozygous	9	18	50	33222
katy	scaffold_3	18393414	SNV	A	A	Yes		Heterozygous	9	18	50	36222
perfection	scaffold_3	18393414	Deletion	A	-	No		Homozygous	26	37	70.27	35154
veecot	scaffold_3	18393414	Deletion	A	-	No		Heterozygous	15	27	55556	36667
veecot	scaffold_3	18393414	SNV	A	A	Yes		Heterozygous	12	27	44444	37333
goldrich	scaffold_3	18393507	SNV	T	C	No		Heterozygous	12	23	52174	36.25
goldrich	scaffold_3	18393507	SNV	T	T	Yes		Heterozygous	11	23	47826	35727
harcot	scaffold_3	18393507	SNV	T	C	No		Heterozygous	27	50	54	36097
harcot	scaffold_3	18393507	SNV	T	T	Yes		Heterozygous	23	50	46	36185
seo	scaffold_3	18393507	SNV	T	C	No		Heterozygous	21	38	55263	36087
seo	scaffold_3	18393507	SNV	T	T	Yes		Heterozygous	17	38	44737	35647
veecot	scaffold_3	18393507	SNV	T	C	No		Heterozygous	16	34	47059	36588
veecot	scaffold_3	18393507	SNV	T	T	Yes		Heterozygous	18	34	52941	34.35
moniqui	scaffold_3	18393554	SNV	T	C	No		Heterozygous	17	39	43.59	36824
moniqui	scaffold_3	18393554	SNV	T	T	Yes		Heterozygous	22	39	56.41	38
katy	scaffold_3	18393602	SNV	T	A	No		Heterozygous	9	20	45	37444
katy	scaffold_3	18393602	SNV	T	T	Yes		Heterozygous	11	20	55	35818
perfection	scaffold_3	18393602	SNV	T	A	No		Heterozygous	28	46	60.87	38.9
perfection	scaffold_3	18393602	SNV	T	T	Yes		Heterozygous	18	46	39.13	35818
veecot	scaffold_3	18393602	SNV	T	A	No		Heterozygous	12	26	46154	34833
veecot	scaffold_3	18393602	SNV	T	T	Yes		Heterozygous	14	26	53846	37786
goldrich	scaffold_3	18393617	SNV	C	A	No		Homozygous	15	23	65217	36533
harcot	scaffold_3	18393617	SNV	C	A	No		Heterozygous	16	32	50	36188
harcot	scaffold_3	18393617	SNV	C	C	Yes		Heterozygous	16	32	50	33.5
katy	scaffold_3	18393617	SNV	C	A	No		Heterozygous	8	17	47059	36.25
katy	scaffold_3	18393617	SNV	C	C	Yes		Heterozygous	9	17	52941	38111
lambertin	scaffold_3	18393617	SNV	C	A	No		Heterozygous	40	66	60606	35.35
lambertin	scaffold_3	18393617	SNV	C	C	Yes		Heterozygous	26	66	39394	35312
perfection	scaffold_3	18393617	SNV	C	A	No		Homozygous	30	46	65217	38438
seo	scaffold_3	18393617	SNV	C	A	No		Homozygous	53	55	96364	36075
veecot	scaffold_3	18393617	SNV	C	A	No		Homozygous	24	24	100	35.96
katy	scaffold_3	18393681	SNV	G	A	No		Heterozygous	8	21	38095	34.5
katy	scaffold_3	18393681	SNV	G	G	Yes		Heterozygous	13	21	61905	35
perfection	scaffold_3	18393681	SNV	G	A	No		Heterozygous	27	42	64286	33133
perfection	scaffold_3	18393681	SNV	G	G	Yes		Heterozygous	15	42	35714	33067
veecot	scaffold_3	18393681	SNV	G	A	No		Heterozygous	9	19	47368	34667
veecot	scaffold_3	18393681	SNV	G	G	Yes		Heterozygous	10	19	52632	38
goldrich	scaffold_3	18393687	SNV	G	A	No		Heterozygous	14	25	56	35857
goldrich	scaffold_3	18393687	SNV	G	G	Yes		Heterozygous	11	25	44	35455
harcot	scaffold_3	18393687	SNV	G	A	No		Homozygous	34	51	66667	33632
seo	scaffold_3	18393687	SNV	G	A	No		Heterozygous	31	56	55357	33161
seo	scaffold_3	18393687	SNV	G	G	Yes		Heterozygous	25	56	44643	33.8
veecot	scaffold_3	18393687	SNV	G	A	No		Heterozygous	11	19	57895	35
veecot	scaffold_3	18393687	SNV	G	G	Yes		Heterozygous	8	19	42105	37.25
goldrich	scaffold_3	18393715	SNV	G	A	No		Heterozygous	14	25	56	36143
goldrich	scaffold_3	18393715	SNV	G	G	Yes		Heterozygous	11	25	44	35455
harcot	scaffold_3	18393715	SNV	G	A	No		Heterozygous	29	48	60417	33.39
harcot	scaffold_3	18393715	SNV	G	G	Yes		Heterozygous	19	48	39583	35
seo	scaffold_3	18393715	SNV	G	A	No		Heterozygous	17	42	40476	36176
seo	scaffold_3	18393715	SNV	G	G	Yes		Heterozygous	25	42	59524	35.12
veecot	scaffold_3	18393715	SNV	G	A	No		Heterozygous	13	23	56522	36
veecot	scaffold_3	18393715	SNV	G	G	Yes		Heterozygous	10	23	43478	33.6
katy	scaffold_3	18393756	SNV	C	A	No		Heterozygous	10	18	55556	34545
katy	scaffold_3	18393756	SNV	C	C	Yes		Heterozygous	8	18	44444	34375
perfection	scaffold_3	18393756	SNV	C	A	No		Homozygous	40	58	68966	33227
veecot	scaffold_3	18393756	SNV	C	A	No		Heterozygous	10	20	50	33182
veecot	scaffold_3	18393756	SNV	C	C	Yes		Heterozygous	10	20	50	35273
goldrich	scaffold_3	18393797	SNV	A	A	Yes		Heterozygous	9	23	39.13	36667
goldrich	scaffold_3	18393797	SNV	A	G	No		Heterozygous	14	23	60.87	35571
katy	scaffold_3	18393797	SNV	A	G	No		Homozygous	10	15	66667	36333
lambertin	scaffold_3	18393797	SNV	A	A	Yes		Heterozygous	22	42	52381	34923
lambertin	scaffold_3	18393797	SNV	A	G	No		Heterozygous	20	42	47619	36154
moniqui	scaffold_3	18393797	SNV	A	A	Yes		Heterozygous	9	25	36	36
moniqui	scaffold_3	18393797	SNV	A	G	No		Heterozygous	16	25	64	35647
perfection	scaffold_3	18393797	SNV	A	A	Yes		Heterozygous	25	46	54348	36423
perfection	scaffold_3	18393797	SNV	A	G	No		Heterozygous	21	46	45652	35429
seo	scaffold_3	18393797	SNV	A	G	No		Homozygous	43	43	100	37349
veecot	scaffold_3	18393797	SNV	A	G	No		Homozygous	23	23	100	36087
goldrich	scaffold_3	18393860	SNV	C	C	Yes		Heterozygous	12	27	44444	37583
goldrich	scaffold_3	18393860	SNV	C	T	No		Heterozygous	15	27	55556	37.2
harcot	scaffold_3	18393860	SNV	C	C	Yes		Heterozygous	14	28	50	34778
harcot	scaffold_3	18393860	SNV	C	T	No		Heterozygous	14	28	50	37857
seo	scaffold_3	18393860	SNV	C	C	Yes		Heterozygous	13	28	46429	36538
seo	scaffold_3	18393860	SNV	C	T	No		Heterozygous	15	28	53571	38
veecot	scaffold_3	18393860	SNV	C	C	Yes		Heterozygous	13	29	44828	35357
veecot	scaffold_3	18393860	SNV	C	T	No		Heterozygous	16	29	55172	36.25
goldrich	scaffold_3	18393929	SNV	T	C	No		Heterozygous	11	17	64706	36727
goldrich	scaffold_3	18393929	SNV	T	T	Yes		Heterozygous	6	17	35294	36167
harcot	scaffold_3	18393929	SNV	T	C	No		Heterozygous	18	29	62069	34.35
harcot	scaffold_3	18393929	SNV	T	T	Yes		Heterozygous	11	29	37931	37091
seo	scaffold_3	18393929	SNV	T	C	No		Heterozygous	23	39	58974	37435
seo	scaffold_3	18393929	SNV	T	T	Yes		Heterozygous	16	39	41026	36375
veecot	scaffold_3	18393929	SNV	T	C	No		Heterozygous	9	24	37.5	33111
veecot	scaffold_3	18393929	SNV	T	T	Yes		Heterozygous	15	24	62.5	33667
moniqui	scaffold_3	18393934	SNV	T	C	No		Heterozygous	22	46	47826	35217
moniqui	scaffold_3	18393934	SNV	T	T	Yes		Heterozygous	24	46	52174	36542
goldrich	scaffold_3	18393938	SNV	A	A	Yes		Heterozygous	9	22	40909	34667
goldrich	scaffold_3	18393938	SNV	A	G	No		Heterozygous	13	22	59091	37077
harcot	scaffold_3	18393938	SNV	A	G	No		Homozygous	18	27	66667	37278
seo	scaffold_3	18393938	SNV	A	G	No		Homozygous	28	42	66667	38357
veecot	scaffold_3	18393938	SNV	A	A	Yes		Heterozygous	14	24	58333	35688
veecot	scaffold_3	18393938	SNV	A	G	No		Heterozygous	10	24	41667	36
goldrich	scaffold_3	18393946	SNV	T	C	No		Homozygous	15	23	65217	36267
harcot	scaffold_3	18393946	SNV	T	C	No		Heterozygous	19	32	59375	37
harcot	scaffold_3	18393946	SNV	T	T	Yes		Heterozygous	13	32	40625	34923
seo	scaffold_3	18393946	SNV	T	C	No		Heterozygous	28	47	59574	37893
seo	scaffold_3	18393946	SNV	T	T	Yes		Heterozygous	19	47	40426	35947
veecot	scaffold_3	18393946	SNV	T	C	No		Heterozygous	10	22	45455	36636
veecot	scaffold_3	18393946	SNV	T	T	Yes		Heterozygous	12	22	54545	36857
goldrich	scaffold_3	18394028	SNV	T	G	No		Homozygous	13	19	68421	38077
harcot	scaffold_3	18394028	SNV	T	G	No		Heterozygous	17	32	53125	36842
harcot	scaffold_3	18394028	SNV	T	T	Yes		Heterozygous	15	32	46875	36278
seo	scaffold_3	18394028	SNV	T	G	No		Heterozygous	17	42	40476	37765
seo	scaffold_3	18394028	SNV	T	T	Yes		Heterozygous	25	42	59524	38
veecot	scaffold_3	18394028	SNV	T	G	No		Heterozygous	9	14	64286	37111
veecot	scaffold_3	18394028	SNV	T	T	Yes		Heterozygous	5	14	35714	36
goldrich	scaffold_3	18394097	SNV	G	T	No		Homozygous	11	17	64706	37636
harcot	scaffold_3	18394097	SNV	G	G	Yes		Heterozygous	18	31	58065	36667
harcot	scaffold_3	18394097	SNV	G	T	No		Heterozygous	13	31	41935	38154
lambertin	scaffold_3	18394097	SNV	G	G	Yes		Heterozygous	20	48	41667	34818
lambertin	scaffold_3	18394097	SNV	G	T	No		Heterozygous	28	48	58333	36235
seo	scaffold_3	18394097	SNV	G	G	Yes		Heterozygous	11	20	55	37182
seo	scaffold_3	18394097	SNV	G	T	No		Heterozygous	9	20	45	35333
lambertin	scaffold_3	18394280	SNV	C	A	No		Heterozygous	26	48	54167	35786
lambertin	scaffold_3	18394280	SNV	C	C	Yes		Heterozygous	22	48	45833	34308
seo	scaffold_3	18394280	SNV	C	A	No		Homozygous	28	43	65116	36286
seo	scaffold_3	18394405	Deletion	C	-	No		Homozygous	7	10	70	37
lambertin	scaffold_3	18394413	SNV	T	C	No		Heterozygous	46	90	51111	37906
lambertin	scaffold_3	18394413	SNV	T	T	Yes		Heterozygous	44	90	48889	36.96
katy	scaffold_3	18394502	SNV	A	A	Yes		Heterozygous	14	34	41176	37429
katy	scaffold_3	18394502	SNV	A	T	No		Heterozygous	20	34	58824	36.85
perfection	scaffold_3	18394502	SNV	A	A	Yes		Heterozygous	22	40	55	36346
perfection	scaffold_3	18394502	SNV	A	T	No		Heterozygous	18	40	45	34048
veecot	scaffold_3	18394502	SNV	A	A	Yes		Heterozygous	15	24	62.5	37.75
veecot	scaffold_3	18394502	SNV	A	T	No		Heterozygous	9	24	37.5	36.6
goldrich	scaffold_3	18394629	SNV	C	A	No		Heterozygous	19	36	52778	36632
goldrich	scaffold_3	18394629	SNV	C	C	Yes		Heterozygous	16	36	44444	36562
harcot	scaffold_3	18394629	SNV	C	A	No		Heterozygous	16	44	36364	35737
harcot	scaffold_3	18394629	SNV	C	C	Yes		Heterozygous	28	44	63636	38171
veecot	scaffold_3	18394629	SNV	C	A	No		Heterozygous	13	36	36111	36929
veecot	scaffold_3	18394629	SNV	C	C	Yes		Heterozygous	23	36	63889	37.08
goldrich	scaffold_3	18394963	SNV	C	C	Yes		Heterozygous	11	24	45833	36273
goldrich	scaffold_3	18394963	SNV	C	T	No		Heterozygous	13	24	54167	37538
harcot	scaffold_3	18394963	SNV	C	C	Yes		Heterozygous	16	40	40	39333
harcot	scaffold_3	18394963	SNV	C	T	No		Heterozygous	24	40	60	37125
lambertin	scaffold_3	18394963	SNV	C	C	Yes		Heterozygous	50	86	58.14	36968
lambertin	scaffold_3	18394963	SNV	C	T	No		Heterozygous	36	86	41.86	37522
seo	scaffold_3	18394963	SNV	C	T	No		Homozygous	32	32	100	37812
veecot	scaffold_3	18394963	SNV	C	C	Yes		Heterozygous	9	18	50	38.6
veecot	scaffold_3	18394963	SNV	C	T	No		Heterozygous	9	18	50	38444
katy	scaffold_3	18395131	SNV	A	A	Yes		Heterozygous	13	29	44828	35308
katy	scaffold_3	18395131	SNV	A	G	No		Heterozygous	16	29	55172	37.5
perfection	scaffold_3	18395131	SNV	A	A	Yes		Heterozygous	21	44	47727	38.25
perfection	scaffold_3	18395131	SNV	A	G	No		Heterozygous	23	44	52273	37125
veecot	scaffold_3	18395131	SNV	A	A	Yes		Heterozygous	16	28	57143	37611
veecot	scaffold_3	18395131	SNV	A	G	No		Heterozygous	12	28	42857	36462
goldrich	scaffold_3	18395417	SNV	T	C	No		Heterozygous	34	64	53125	37.5
goldrich	scaffold_3	18395417	SNV	T	T	Yes		Heterozygous	30	64	46875	37367
harcot	scaffold_3	18395417	SNV	T	C	No		Heterozygous	45	91	49451	36213
harcot	scaffold_3	18395417	SNV	T	T	Yes		Heterozygous	45	91	49451	37196
lambertin	scaffold_3	18395417	SNV	T	C	No		Heterozygous	54	98	55102	35243
lambertin	scaffold_3	18395417	SNV	T	T	Yes		Heterozygous	44	98	44898	36.28
moniqui	scaffold_3	18395417	SNV	T	C	No		Heterozygous	20	42	47619	36.2
moniqui	scaffold_3	18395417	SNV	T	T	Yes		Heterozygous	22	42	52381	36542
OR	scaffold_3	18395417	SNV	T	C	No		Homozygous	15	15	100	35133
perfection	scaffold_3	18395417	SNV	T	C	No		Heterozygous	37	92	40217	37
perfection	scaffold_3	18395417	SNV	T	T	Yes		Heterozygous	53	92	57609	36508
seo	scaffold_3	18395417	SNV	T	C	No		Homozygous	124	128	96875	37.71
veecot	scaffold_3	18395417	SNV	T	C	No		Homozygous	29	29	100	38
lambertin	scaffold_3	18395431	SNV	A	A	Yes		Heterozygous	40	94	42553	36.56
lambertin	scaffold_3	18395431	SNV	A	C	No		Heterozygous	54	94	57447	35459
goldrich	scaffold_3	18395591	SNV	T	C	No		Heterozygous	32	53	60377	37062
goldrich	scaffold_3	18395591	SNV	T	T	Yes		Heterozygous	21	53	39623	35905
harcot	scaffold_3	18395591	SNV	T	C	No		Heterozygous	38	89	42697	35818
harcot	scaffold_3	18395591	SNV	T	T	Yes		Heterozygous	51	89	57303	35441
lambertin	scaffold_3	18395591	SNV	T	C	No		Heterozygous	30	68	44118	33389
lambertin	scaffold_3	18395591	SNV	T	T	Yes		Heterozygous	38	68	55882	35095
OR	scaffold_3	18395591	SNV	T	C	No		Homozygous	14	14	100	33267
seo	scaffold_3	18395591	SNV	T	C	No		Homozygous	127	127	100	37157
veecot	scaffold_3	18395591	SNV	T	C	No		Heterozygous	23	44	52273	36.24
veecot	scaffold_3	18395591	SNV	T	T	Yes		Heterozygous	20	44	45455	37591
katy	scaffold_3	18395787	SNV	T	C	No		Heterozygous	7	15	46667	36714
katy	scaffold_3	18395787	SNV	T	T	Yes		Heterozygous	8	15	53333	37.25
perfection	scaffold_3	18395787	SNV	T	C	No		Heterozygous	24	40	60	36692
perfection	scaffold_3	18395787	SNV	T	T	Yes		Heterozygous	16	40	40	35.5
veecot	scaffold_3	18395787	SNV	T	C	No		Heterozygous	13	29	44828	35308
veecot	scaffold_3	18395787	SNV	T	T	Yes		Heterozygous	16	29	55172	36312
goldrich	scaffold_3	18395816	SNV	C	C	Yes		Heterozygous	19	53	35849	37
goldrich	scaffold_3	18395816	SNV	C	T	No		Heterozygous	34	53	64151	36735
harcot	scaffold_3	18395816	SNV	C	C	Yes		Heterozygous	32	82	39024	37412
harcot	scaffold_3	18395816	SNV	C	T	No		Heterozygous	50	82	60976	36475
seo	scaffold_3	18395816	SNV	C	C	Yes		Heterozygous	41	90	45556	36171
seo	scaffold_3	18395816	SNV	C	T	No		Heterozygous	48	90	53333	37688
veecot	scaffold_3	18395816	SNV	C	C	Yes		Heterozygous	12	27	44444	36571
veecot	scaffold_3	18395816	SNV	C	T	No		Heterozygous	14	27	51852	38.6
lambertin	scaffold_3	18396274	SNV	T	C	No		Heterozygous	50	106	47.17	34613
lambertin	scaffold_3	18396274	SNV	T	T	Yes		Heterozygous	56	106	52.83	37135
seo	scaffold_3	18396274	SNV	T	C	No		Heterozygous	45	86	52326	37111
seo	scaffold_3	18396274	SNV	T	T	Yes		Heterozygous	41	86	47674	36732
lambertin	scaffold_3	18396318	SNV	T	C	No		Heterozygous	24	68	35294	37833
lambertin	scaffold_3	18396318	SNV	T	T	Yes		Heterozygous	44	68	64706	36917
seo	scaffold_3	18396318	SNV	T	C	No		Heterozygous	18	48	37.5	36944
seo	scaffold_3	18396318	SNV	T	T	Yes		Heterozygous	30	48	62.5	36.5
goldrich	scaffold_3	18396325	SNV	A	A	Yes		Heterozygous	19	31	61.29	35789
goldrich	scaffold_3	18396325	SNV	A	G	No		Heterozygous	12	31	38.71	37583
harcot	scaffold_3	18396325	SNV	A	A	Yes		Heterozygous	34	54	62963	35105
harcot	scaffold_3	18396325	SNV	A	G	No		Heterozygous	20	54	37037	35
OR	scaffold_3	18396325	SNV	A	G	No		Homozygous	10	10	100	37182
seo	scaffold_3	18396325	SNV	A	G	No		Homozygous	35	51	68627	35486
veecot	scaffold_3	18396325	SNV	A	A	Yes		Heterozygous	13	34	38235	37846
veecot	scaffold_3	18396325	SNV	A	G	No		Heterozygous	21	34	61765	36864
canino	scaffold_3	18396395	Deletion	G	-	No		Homozygous	56	56	100	34661
goldrich	scaffold_3	18396395	Deletion	G	-	No		Homozygous	29	29	100	34931
harcot	scaffold_3	18396395	Deletion	G	-	No		Homozygous	51	51	100	32451
katy	scaffold_3	18396395	Deletion	G	-	No		Homozygous	24	24	100	33667
lambertin	scaffold_3	18396395	Deletion	G	-	No		Homozygous	46	46	100	33174
moniqui	scaffold_3	18396395	Deletion	G	-	No		Homozygous	20	20	100	34.05
perfection	scaffold_3	18396395	Deletion	G	-	No		Homozygous	47	47	100	33447
seo	scaffold_3	18396395	Deletion	G	-	No		Homozygous	41	41	100	33268
stella	scaffold_3	18396395	Deletion	G	-	No		Homozygous	54	54	100	31759
veecot	scaffold_3	18396395	Deletion	G	-	No		Homozygous	36	36	100	35889
velazquez	scaffold_3	18396395	Deletion	G	-	No		Homozygous	10	10	100	33.9
canino	scaffold_3	18396406	Deletion	T	-	No		Homozygous	47	47	100	35936
goldrich	scaffold_3	18396406	Deletion	T	-	No		Homozygous	29	29	100	34828
harcot	scaffold_3	18396406	Deletion	T	-	No		Homozygous	51	51	100	34412
katy	scaffold_3	18396406	Deletion	T	-	No		Homozygous	26	26	100	33808
lambertin	scaffold_3	18396406	Deletion	T	-	No		Homozygous	46	46	100	31739
moniqui	scaffold_3	18396406	Deletion	T	-	No		Homozygous	20	20	100	35.1
perfection	scaffold_3	18396406	Deletion	T	-	No		Homozygous	41	41	100	33976
seo	scaffold_3	18396406	Deletion	T	-	No		Homozygous	44	44	100	35273
stella	scaffold_3	18396406	Deletion	T	-	No		Homozygous	50	50	100	32.94
veecot	scaffold_3	18396406	Deletion	T	-	No		Homozygous	37	37	100	34081
velazquez	scaffold_3	18396406	Deletion	T	-	No		Homozygous	12	12	100	34.25
canino	scaffold_3	18396411	Deletion	T	-	No		Homozygous	43	43	100	36581
goldrich	scaffold_3	18396411	Deletion	T	-	No		Homozygous	28	28	100	35607
harcot	scaffold_3	18396411	Deletion	T	-	No		Homozygous	49	49	100	33755
katy	scaffold_3	18396411	Deletion	T	-	No		Homozygous	28	28	100	34857
lambertin	scaffold_3	18396411	Deletion	T	-	No		Homozygous	44	48	91667	33773
moniqui	scaffold_3	18396411	Deletion	T	-	No		Homozygous	23	23	100	36
perfection	scaffold_3	18396411	Deletion	T	-	No		Homozygous	34	35	97143	33353
seo	scaffold_3	18396411	Deletion	T	-	No		Homozygous	42	43	97674	35262
stella	scaffold_3	18396411	Deletion	T	-	No		Homozygous	50	50	100	33.14
veecot	scaffold_3	18396411	Deletion	T	-	No		Homozygous	36	37	97297	35722
velazquez	scaffold_3	18396411	Deletion	T	-	No		Homozygous	12	12	100	37417
canino	scaffold_3	18396419	Deletion	G	-	No		Homozygous	41	41	100	37098
goldrich	scaffold_3	18396419	Deletion	G	-	No		Homozygous	31	31	100	35935
harcot	scaffold_3	18396419	Deletion	G	-	No		Homozygous	45	45	100	32956
katy	scaffold_3	18396419	Deletion	G	-	No		Homozygous	28	28	100	35821
lambertin	scaffold_3	18396419	Deletion	G	-	No		Homozygous	44	44	100	35455
moniqui	scaffold_3	18396419	Deletion	G	-	No		Homozygous	28	28	100	35857
perfection	scaffold_3	18396419	Deletion	G	-	No		Homozygous	31	31	100	34613
seo	scaffold_3	18396419	Deletion	G	-	No		Homozygous	47	47	100	35936
stella	scaffold_3	18396419	Deletion	G	-	No		Homozygous	53	53	100	33264
veecot	scaffold_3	18396419	Deletion	G	-	No		Homozygous	32	32	100	35531
velazquez	scaffold_3	18396419	Deletion	G	-	No		Homozygous	11	11	100	37273
canino	scaffold_3	18396429	Deletion	T	-	No		Homozygous	43	44	97727	36209
goldrich	scaffold_3	18396429	Deletion	T	-	No		Homozygous	32	32	100	35594
harcot	scaffold_3	18396429	Deletion	T	-	No		Homozygous	45	47	95745	34222
katy	scaffold_3	18396429	Deletion	T	-	No		Homozygous	26	27	96296	37923
lambertin	scaffold_3	18396429	Deletion	T	-	No		Homozygous	46	46	100	34957
moniqui	scaffold_3	18396429	Deletion	T	-	No		Homozygous	30	30	100	36
perfection	scaffold_3	18396429	Deletion	T	-	No		Homozygous	31	31	100	35806
seo	scaffold_3	18396429	Deletion	T	-	No		Homozygous	50	50	100	36.16
stella	scaffold_3	18396429	Deletion	T	-	No		Homozygous	59	60	98333	35.61
veecot	scaffold_3	18396429	Deletion	T	-	No		Homozygous	30	31	96774	35.7
velazquez	scaffold_3	18396429	Deletion	T	-	No		Homozygous	13	13	100	35923
canino	scaffold_3	18396437	Deletion	A	-	No		Homozygous	40	40	100	36.2
goldrich	scaffold_3	18396437	Deletion	A	-	No		Homozygous	34	34	100	35676
harcot	scaffold_3	18396437	Deletion	A	-	No		Homozygous	45	45	100	33089
katy	scaffold_3	18396437	Deletion	A	-	No		Homozygous	28	28	100	34357
lambertin	scaffold_3	18396437	Deletion	A	-	No		Homozygous	46	46	100	34174
moniqui	scaffold_3	18396437	Deletion	A	-	No		Homozygous	29	29	100	35448
perfection	scaffold_3	18396437	Deletion	A	-	No		Homozygous	34	34	100	36794
seo	scaffold_3	18396437	Deletion	A	-	No		Homozygous	53	53	100	35623
stella	scaffold_3	18396437	Deletion	A	-	No		Homozygous	59	59	100	34593
veecot	scaffold_3	18396437	Deletion	A	-	No		Homozygous	29	30	96667	34
velazquez	scaffold_3	18396437	Deletion	A	-	No		Homozygous	13	13	100	37385
canino	scaffold_3	18396458	Deletion	A	-	No		Homozygous	52	52	100	37192
goldrich	scaffold_3	18396458	Deletion	A	-	No		Homozygous	36	36	100	35333
harcot	scaffold_3	18396458	Deletion	A	-	No		Homozygous	44	44	100	33773
katy	scaffold_3	18396458	Deletion	A	-	No		Homozygous	30	31	96774	36733
lambertin	scaffold_3	18396458	Deletion	A	-	No		Homozygous	48	48	100	37.25
moniqui	scaffold_3	18396458	Deletion	A	-	No		Homozygous	39	39	100	36026
OR	scaffold_3	18396458	Deletion	A	-	No		Homozygous	10	10	100	33.1
perfection	scaffold_3	18396458	Deletion	A	-	No		Homozygous	45	45	100	36089
seo	scaffold_3	18396458	Deletion	A	-	No		Homozygous	67	67	100	36284
stella	scaffold_3	18396458	Deletion	A	-	No		Homozygous	67	67	100	36537
veecot	scaffold_3	18396458	Deletion	A	-	No		Homozygous	26	26	100	36308
velazquez	scaffold_3	18396458	Deletion	A	-	No		Homozygous	14	14	100	36357
goldrich	scaffold_3	18396650	SNV	G	A	No		Heterozygous	9	17	52941	35889
goldrich	scaffold_3	18396650	SNV	G	G	Yes		Heterozygous	8	17	47059	33.25
harcot	scaffold_3	18396650	SNV	G	A	No		Heterozygous	21	43	48837	35045
harcot	scaffold_3	18396650	SNV	G	G	Yes		Heterozygous	22	43	51163	36
lambertin	scaffold_3	18396650	SNV	G	A	No		Heterozygous	46	82	56098	34962
lambertin	scaffold_3	18396650	SNV	G	G	Yes		Heterozygous	36	82	43902	37316
seo	scaffold_3	18396650	SNV	G	A	No		Homozygous	58	58	100	36.35
veecot	scaffold_3	18396650	SNV	G	A	No		Heterozygous	6	13	46154	35714
veecot	scaffold_3	18396650	SNV	G	G	Yes		Heterozygous	7	13	53846	36571
goldrich	scaffold_3	18396689	SNV	A	G	No		Homozygous	16	22	72727	37688
harcot	scaffold_3	18396689	SNV	A	A	Yes		Heterozygous	22	45	48889	36217
harcot	scaffold_3	18396689	SNV	A	G	No		Heterozygous	23	45	51111	35913
lambertin	scaffold_3	18396689	SNV	A	A	Yes		Heterozygous	26	66	39394	35.6
lambertin	scaffold_3	18396689	SNV	A	G	No		Heterozygous	40	66	60606	35667
seo	scaffold_3	18396689	SNV	A	G	No		Homozygous	61	61	100	37311
veecot	scaffold_3	18396689	SNV	A	A	Yes		Heterozygous	9	15	60	33889
veecot	scaffold_3	18396689	SNV	A	G	No		Heterozygous	6	15	40	36286
katy	scaffold_3	18396766	SNV	T	C	No		Heterozygous	10	23	43478	36.3
katy	scaffold_3	18396766	SNV	T	T	Yes		Heterozygous	13	23	56522	33462
perfection	scaffold_3	18396766	SNV	T	C	No		Homozygous	34	50	68	35474
veecot	scaffold_3	18396766	SNV	T	C	No		Heterozygous	9	16	56.25	35.7
veecot	scaffold_3	18396766	SNV	T	T	Yes		Heterozygous	7	16	43.75	35714
moniqui	scaffold_3	18396815	SNV	T	C	No		Homozygous	24	34	70588	36042
katy	scaffold_3	18396835	SNV	G	A	No		Heterozygous	12	19	63158	39333
katy	scaffold_3	18396835	SNV	G	G	Yes		Heterozygous	7	19	36842	33857
lambertin	scaffold_3	18396835	SNV	G	A	No		Heterozygous	58	102	56863	36189
lambertin	scaffold_3	18396835	SNV	G	G	Yes		Heterozygous	44	102	43137	36808
perfection	scaffold_3	18396835	SNV	G	A	No		Heterozygous	24	42	57143	36.68
perfection	scaffold_3	18396835	SNV	G	G	Yes		Heterozygous	18	42	42857	36556
seo	scaffold_3	18396835	SNV	G	A	No		Heterozygous	30	73	41096	37375
seo	scaffold_3	18396835	SNV	G	G	Yes		Heterozygous	43	73	58904	37047
veecot	scaffold_3	18396835	SNV	G	A	No		Homozygous	13	19	68421	36429
goldrich	scaffold_3	18396865	SNV	T	C	No		Heterozygous	13	32	40625	37385
goldrich	scaffold_3	18396865	SNV	T	T	Yes		Heterozygous	19	32	59375	35.35
harcot	scaffold_3	18396865	SNV	T	C	No		Heterozygous	20	40	50	35.1
harcot	scaffold_3	18396865	SNV	T	T	Yes		Heterozygous	20	40	50	37091
OR	scaffold_3	18396865	SNV	T	C	No		Homozygous	14	15	93333	36714
seo	scaffold_3	18396865	SNV	T	C	No		Homozygous	47	70	67143	38085
veecot	scaffold_3	18396865	SNV	T	C	No		Heterozygous	8	21	38095	35222
veecot	scaffold_3	18396865	SNV	T	T	Yes		Heterozygous	12	21	57143	35417
katy	scaffold_3	18396888	SNV	C	C	Yes		Heterozygous	12	21	57143	35.75
katy	scaffold_3	18396888	SNV	C	T	No		Heterozygous	9	21	42857	34
lambertin	scaffold_3	18396888	SNV	C	T	No		Homozygous	60	94	63.83	34971
perfection	scaffold_3	18396888	SNV	C	T	No		Homozygous	29	46	63043	36.29
veecot	scaffold_3	18396888	SNV	C	C	Yes		Heterozygous	10	22	45455	36
veecot	scaffold_3	18396888	SNV	C	T	No		Heterozygous	12	22	54545	33083
lambertin	scaffold_3	18396899	SNV	A	G	No		Homozygous	60	92	65217	35125
lambertin	scaffold_3	18396908	SNV	T	C	No		Heterozygous	58	94	61702	37469
lambertin	scaffold_3	18396908	SNV	T	T	Yes		Heterozygous	36	94	38298	35.19
seo	scaffold_3	18396908	SNV	T	C	No		Heterozygous	25	70	35714	35.96
seo	scaffold_3	18396908	SNV	T	T	Yes		Heterozygous	45	70	64286	37844
goldrich	scaffold_3	18397056	SNV	A	A	Yes		Heterozygous	30	47	63.83	37433
goldrich	scaffold_3	18397056	SNV	A	C	No		Heterozygous	17	47	36.17	37824
harcot	scaffold_3	18397056	SNV	A	A	Yes		Heterozygous	31	54	57407	39032
harcot	scaffold_3	18397056	SNV	A	C	No		Heterozygous	23	54	42593	38.16
katy	scaffold_3	18397056	SNV	A	A	Yes		Heterozygous	13	25	52	39.5
katy	scaffold_3	18397056	SNV	A	C	No		Heterozygous	12	25	48	38333
lambertin	scaffold_3	18397056	SNV	A	A	Yes		Heterozygous	48	96	50	36103
lambertin	scaffold_3	18397056	SNV	A	C	No		Heterozygous	48	96	50	37455
moniqui	scaffold_3	18397056	SNV	A	A	Yes		Heterozygous	16	35	45714	37611
moniqui	scaffold_3	18397056	SNV	A	C	No		Heterozygous	19	35	54286	37947
OR	scaffold_3	18397056	SNV	A	C	No		Homozygous	19	19	100	36421
perfection	scaffold_3	18397056	SNV	A	A	Yes		Heterozygous	24	51	47059	36667
perfection	scaffold_3	18397056	SNV	A	C	No		Heterozygous	27	51	52941	37677
seo	scaffold_3	18397056	SNV	A	C	No		Homozygous	61	61	100	36889
veecot	scaffold_3	18397056	SNV	A	C	No		Homozygous	22	22	100	37957
goldrich	scaffold_3	18397226	SNV	G	A	No		Heterozygous	20	34	58824	36.3
goldrich	scaffold_3	18397226	SNV	G	G	Yes		Heterozygous	14	34	41176	37429
harcot	scaffold_3	18397226	SNV	G	A	No		Heterozygous	30	63	47619	37171
harcot	scaffold_3	18397226	SNV	G	G	Yes		Heterozygous	33	63	52381	37
katy	scaffold_3	18397226	SNV	G	A	No		Heterozygous	15	27	55556	38562
katy	scaffold_3	18397226	SNV	G	G	Yes		Heterozygous	12	27	44444	37.25
moniqui	scaffold_3	18397226	SNV	G	A	No		Homozygous	27	40	67.5	38037
OR	scaffold_3	18397226	SNV	G	A	No		Homozygous	12	12	100	37462
perfection	scaffold_3	18397226	SNV	G	A	No		Heterozygous	14	35	40	39133
perfection	scaffold_3	18397226	SNV	G	G	Yes		Heterozygous	21	35	60	36409
seo	scaffold_3	18397226	SNV	G	A	No		Heterozygous	35	68	51471	37229
seo	scaffold_3	18397226	SNV	G	G	Yes		Heterozygous	33	68	48529	35829
veecot	scaffold_3	18397226	SNV	G	A	No		Homozygous	31	32	96875	37387
katy	scaffold_3	18397452	SNV	G	C	No		Heterozygous	22	38	57895	36727
katy	scaffold_3	18397452	SNV	G	G	Yes		Heterozygous	16	38	42105	37059
perfection	scaffold_3	18397452	SNV	G	C	No		Heterozygous	20	45	44444	37.45
perfection	scaffold_3	18397452	SNV	G	G	Yes		Heterozygous	25	45	55556	36.84
veecot	scaffold_3	18397452	SNV	G	C	No		Heterozygous	18	31	58065	36211
veecot	scaffold_3	18397452	SNV	G	G	Yes		Heterozygous	13	31	41935	35769
moniqui	scaffold_3	18397499	SNV	T	A	No		Heterozygous	9	24	37.5	34
moniqui	scaffold_3	18397499	SNV	T	T	Yes		Heterozygous	15	24	62.5	36375
seo	scaffold_3	18397522	SNV	A	A	Yes		Heterozygous	33	62	53226	36697
seo	scaffold_3	18397522	SNV	A	G	No		Heterozygous	29	62	46774	37103
lambertin	scaffold_3	18397586	SNV	G	A	No		Heterozygous	28	64	43.75	34765
lambertin	scaffold_3	18397586	SNV	G	G	Yes		Heterozygous	34	64	53125	36708
seo	scaffold_3	18397586	SNV	G	A	No		Heterozygous	37	87	42529	37973
seo	scaffold_3	18397586	SNV	G	G	Yes		Heterozygous	50	87	57471	38.02
seo	scaffold_3	18397643	SNV	T	G	No		Heterozygous	31	73	42466	37806
seo	scaffold_3	18397643	SNV	T	T	Yes		Heterozygous	42	73	57534	37286
seo	scaffold_3	18397696	SNV	C	C	Yes		Heterozygous	34	60	56667	37676
seo	scaffold_3	18397696	SNV	C	G	No		Heterozygous	26	60	43333	36.37
seo	scaffold_3	18397706	SNV	A	A	Yes		Heterozygous	39	67	58209	37692
seo	scaffold_3	18397706	SNV	A	T	No		Heterozygous	28	67	41791	34931
goldrich	scaffold_3	18397788	SNV	G	A	No		Heterozygous	27	46	58696	37296
goldrich	scaffold_3	18397788	SNV	G	G	Yes		Heterozygous	19	46	41304	36421
harcot	scaffold_3	18397788	SNV	G	A	No		Heterozygous	20	41	48.78	36273
harcot	scaffold_3	18397788	SNV	G	G	Yes		Heterozygous	21	41	51.22	35.36
lambertin	scaffold_3	18397788	SNV	G	A	No		Heterozygous	48	82	58537	36276
lambertin	scaffold_3	18397788	SNV	G	G	Yes		Heterozygous	34	82	41463	34579
OR	scaffold_3	18397788	SNV	G	A	No		Homozygous	11	11	100	35
seo	scaffold_3	18397788	SNV	G	A	No		Homozygous	56	56	100	37696
veecot	scaffold_3	18397788	SNV	G	A	No		Heterozygous	16	25	64	37158
veecot	scaffold_3	18397788	SNV	G	G	Yes		Heterozygous	9	25	36	36.9
moniqui	scaffold_3	18397965	SNV	G	A	No		Heterozygous	11	27	40741	37923
moniqui	scaffold_3	18397965	SNV	G	G	Yes		Heterozygous	16	27	59259	34529
lambertin	scaffold_3	18398030	SNV	G	A	No		Heterozygous	38	84	45238	36636
lambertin	scaffold_3	18398030	SNV	G	G	Yes		Heterozygous	46	84	54762	37.5
goldrich	scaffold_3	18398068	SNV	C	A	No		Heterozygous	27	43	62791	37519
goldrich	scaffold_3	18398068	SNV	C	C	Yes		Heterozygous	16	43	37209	37765
harcot	scaffold_3	18398068	SNV	C	A	No		Heterozygous	32	76	42105	37.5
harcot	scaffold_3	18398068	SNV	C	C	Yes		Heterozygous	44	76	57895	38348
katy	scaffold_3	18398068	SNV	C	A	No		Heterozygous	12	27	44444	38.25
katy	scaffold_3	18398068	SNV	C	C	Yes		Heterozygous	14	27	51852	38
moniqui	scaffold_3	18398068	SNV	C	A	No		Homozygous	15	36	41667	38067
OR	scaffold_3	18398068	SNV	C	A	No		Homozygous	17	17	100	37882
perfection	scaffold_3	18398068	SNV	C	A	No		Heterozygous	14	38	36842	35071
perfection	scaffold_3	18398068	SNV	C	C	Yes		Heterozygous	24	38	63158	37357
seo	scaffold_3	18398068	SNV	C	A	No		Homozygous	66	66	100	37985
veecot	scaffold_3	18398068	SNV	C	A	No		Homozygous	21	21	100	37261
katy	scaffold_3	18398072	SNV	T	C	No		Heterozygous	13	28	46429	37846
katy	scaffold_3	18398072	SNV	T	T	Yes		Heterozygous	15	28	53571	37667
moniqui	scaffold_3	18398072	SNV	T	C	No		Heterozygous	17	40	42.5	37294
moniqui	scaffold_3	18398072	SNV	T	T	Yes		Heterozygous	23	40	57.5	37826
perfection	scaffold_3	18398072	SNV	T	C	No		Heterozygous	15	38	39474	35133
perfection	scaffold_3	18398072	SNV	T	T	Yes		Heterozygous	23	38	60526	37.3
seo	scaffold_3	18398110	SNV	C	C	Yes		Heterozygous	27	54	50	38444
seo	scaffold_3	18398110	SNV	C	T	No		Heterozygous	27	54	50	38074
seo	scaffold_3	18398125	SNV	G	A	No		Heterozygous	20	48	41667	37.5
seo	scaffold_3	18398125	SNV	G	G	Yes		Heterozygous	28	48	58333	36179
seo	scaffold_3	18398156	SNV	G	A	No		Heterozygous	17	45	37778	38647
seo	scaffold_3	18398156	SNV	G	G	Yes		Heterozygous	28	45	62222	36429
seo	scaffold_3	18398207	SNV	C	C	Yes		Heterozygous	36	63	57143	37.25
seo	scaffold_3	18398207	SNV	C	T	No		Heterozygous	27	63	42857	38222
moniqui	scaffold_3	18398223	SNV	A	A	Yes		Heterozygous	20	38	52632	35.4
moniqui	scaffold_3	18398223	SNV	A	G	No		Heterozygous	18	38	47368	37667
seo	scaffold_3	18398244	SNV	G	A	No		Heterozygous	33	75	44	37212
seo	scaffold_3	18398244	SNV	G	G	Yes		Heterozygous	42	75	56	37643
seo	scaffold_3	18398265	SNV	G	A	No		Heterozygous	32	73	43836	37188
seo	scaffold_3	18398265	SNV	G	G	Yes		Heterozygous	41	73	56164	37.39
goldrich	scaffold_3	18398342	SNV	T	T	Yes	25	Heterozygous	15	31	48387	36267
harcot	scaffold_3	18398342	SNV	T	T	Yes	59	Heterozygous	21	40	52.5	37738
veecot	scaffold_3	18398342	SNV	T	T	Yes	27	Heterozygous	8	22	36364	37125
goldrich	scaffold_3	18398343	SNV	T	T	Yes	25	Heterozygous	15	31	48387	36267
harcot	scaffold_3	18398343	SNV	T	T	Yes	59	Heterozygous	21	40	52.5	37738
veecot	scaffold_3	18398343	SNV	T	T	Yes	27	Heterozygous	8	22	36364	37125
seo	scaffold_3	18398446	SNV	T	A	No		Heterozygous	25	69	36232	37.88
seo	scaffold_3	18398446	SNV	T	T	Yes		Heterozygous	44	69	63768	37818
goldrich	scaffold_3	18398459	SNV	G	A	No		Heterozygous	15	34	44118	36467
goldrich	scaffold_3	18398459	SNV	G	G	Yes		Heterozygous	19	34	55882	36158
harcot	scaffold_3	18398459	SNV	G	A	No		Heterozygous	38	62	61.29	34146
harcot	scaffold_3	18398459	SNV	G	G	Yes		Heterozygous	24	62	38.71	36893
seo	scaffold_3	18398459	SNV	G	A	No		Homozygous	74	74	100	36797
veecot	scaffold_3	18398459	SNV	G	A	No		Heterozygous	8	16	50	34375
veecot	scaffold_3	18398459	SNV	G	G	Yes		Heterozygous	8	16	50	36.75
katy	scaffold_3	18398486	SNV	C	C	Yes		Heterozygous	12	19	63158	40167
katy	scaffold_3	18398486	SNV	C	T	No		Heterozygous	7	19	36842	35714
moniqui	scaffold_3	18398486	SNV	C	C	Yes		Heterozygous	13	20	65	38154
moniqui	scaffold_3	18398486	SNV	C	T	No		Heterozygous	7	20	35	35571
perfection	scaffold_3	18398486	SNV	C	C	Yes		Heterozygous	19	42	45238	37682
perfection	scaffold_3	18398486	SNV	C	T	No		Heterozygous	23	42	54762	35615
veecot	scaffold_3	18398486	SNV	C	C	Yes		Heterozygous	7	13	53846	35.75
veecot	scaffold_3	18398486	SNV	C	T	No		Heterozygous	6	13	46154	36833
goldrich	scaffold_3	18398494	SNV	G	G	Yes		Heterozygous	14	32	43.75	37214
goldrich	scaffold_3	18398494	SNV	G	T	No		Heterozygous	18	32	56.25	36889
harcot	scaffold_3	18398494	SNV	G	G	Yes		Heterozygous	21	60	35	37261
harcot	scaffold_3	18398494	SNV	G	T	No		Heterozygous	39	60	65	36404
OR	scaffold_3	18398494	SNV	G	T	No		Homozygous	10	10	100	34
seo	scaffold_3	18398494	SNV	G	G	Yes		Heterozygous	31	71	43662	36935
seo	scaffold_3	18398494	SNV	G	T	No		Heterozygous	40	71	56338	35.1
veecot	scaffold_3	18398494	SNV	G	T	No		Homozygous	8	12	66667	34889
canino	scaffold_3	18398597	Deletion	A	-	No		Homozygous	12	15	80	34083
goldrich	scaffold_3	18398597	Deletion	A	-	No		Homozygous	8	13	61538	37875
harcot	scaffold_3	18398597	Deletion	A	-	No		Homozygous	29	30	96667	29759
katy	scaffold_3	18398597	Deletion	A	-	No		Homozygous	10	12	83333	31.5
lambertin	scaffold_3	18398597	Deletion	A	-	No		Homozygous	46	54	85185	31696
moniqui	scaffold_3	18398597	Deletion	A	-	No		Homozygous	26	36	72222	28885
perfection	scaffold_3	18398597	Deletion	A	-	No		Homozygous	11	15	73333	36091
seo	scaffold_3	18398597	Deletion	A	-	No		Homozygous	25	33	75758	36.72
stella	scaffold_3	18398597	Deletion	A	-	No		Homozygous	20	26	76923	32.9
canino	scaffold_3	18398599	Deletion	A	-	No		Homozygous	12	24	50	33.25
goldrich	scaffold_3	18398599	Deletion	A	-	No		Homozygous	9	17	52941	35333
harcot	scaffold_3	18398599	Deletion	A	-	No		Homozygous	26	29	89655	30154
katy	scaffold_3	18398599	Deletion	A	-	No		Homozygous	10	13	76923	30.7
lambertin	scaffold_3	18398599	Deletion	A	-	No		Homozygous	44	52	84615	30591
moniqui	scaffold_3	18398599	Deletion	A	-	No		Homozygous	26	38	68421	28
perfection	scaffold_3	18398599	Deletion	A	-	No		Homozygous	9	14	64286	36556
seo	scaffold_3	18398599	Deletion	A	-	No		Homozygous	19	21	90476	34737
stella	scaffold_3	18398599	Deletion	A	-	No		Homozygous	17	37	45946	33294
canino	scaffold_3	18398600	SNV	G	A	No		Heterozygous	14	28	50	34286
canino	scaffold_3	18398600	SNV	G	G	Yes		Heterozygous	12	28	42857	35083
goldrich	scaffold_3	18398600	SNV	G	A	No		Heterozygous	7	18	38889	34714
goldrich	scaffold_3	18398600	SNV	G	G	Yes		Heterozygous	9	18	50	37556
katy	scaffold_3	18398600	SNV	G	A	No		Heterozygous	5	14	35714	34.8
katy	scaffold_3	18398600	SNV	G	G	Yes		Heterozygous	9	14	64286	34222
perfection	scaffold_3	18398600	SNV	G	A	No		Heterozygous	6	17	35294	36.5
perfection	scaffold_3	18398600	SNV	G	G	Yes		Heterozygous	10	17	58824	36.5
stella	scaffold_3	18398600	SNV	G	A	No		Heterozygous	15	32	46875	34267
stella	scaffold_3	18398600	SNV	G	G	Yes		Heterozygous	12	32	37.5	37167
canino	scaffold_3	18398616	SNV	C	A	No		Homozygous	14	20	70	37643
goldrich	scaffold_3	18398616	Deletion	C	-	No		Heterozygous	7	15	46667	27857
goldrich	scaffold_3	18398616	SNV	C	A	No		Heterozygous	7	15	46667	37714
harcot	scaffold_3	18398616	Deletion	C	-	No		Heterozygous	8	17	47059	37125
harcot	scaffold_3	18398616	SNV	C	A	No		Heterozygous	9	17	52941	35333
katy	scaffold_3	18398616	SNV	C	A	No		Homozygous	8	11	72727	37.25
lambertin	scaffold_3	18398616	Deletion	C	-	No		Homozygous	28	42	66667	33857
moniqui	scaffold_3	18398616	Deletion	C	-	No		Heterozygous	15	32	46875	36667
moniqui	scaffold_3	18398616	SNV	C	A	No		Heterozygous	17	32	53125	36529
perfection	scaffold_3	18398616	SNV	C	A	No		Homozygous	10	15	66667	39.1
seo	scaffold_3	18398616	Deletion	C	-	No		Heterozygous	6	14	42857	34667
seo	scaffold_3	18398616	SNV	C	A	No		Heterozygous	6	14	42857	32333
stella	scaffold_3	18398616	Deletion	C	-	No		Heterozygous	20	40	50	33.6
stella	scaffold_3	18398616	SNV	C	A	No		Heterozygous	20	40	50	36.65
seo	scaffold_3	18398618	SNV	T	A	No		Homozygous	9	14	64286	37111
goldrich	scaffold_3	18399196	SNV	C	C	Yes		Heterozygous	14	33	42424	35467
goldrich	scaffold_3	18399196	SNV	C	T	No		Heterozygous	18	33	54545	37167
harcot	scaffold_3	18399196	SNV	C	C	Yes		Heterozygous	25	56	44643	35226
harcot	scaffold_3	18399196	SNV	C	T	No		Heterozygous	31	56	55357	35
veecot	scaffold_3	18399196	SNV	C	C	Yes		Heterozygous	11	25	44	35455
veecot	scaffold_3	18399196	SNV	C	T	No		Heterozygous	14	25	56	35929
goldrich	scaffold_3	18399228	SNV	A	A	Yes		Heterozygous	19	46	41304	37.6
goldrich	scaffold_3	18399228	SNV	A	G	No		Heterozygous	27	46	58696	36963
harcot	scaffold_3	18399228	SNV	A	A	Yes		Heterozygous	36	68	52941	36476
harcot	scaffold_3	18399228	SNV	A	G	No		Heterozygous	32	68	47059	35
OR	scaffold_3	18399228	SNV	A	G	No		Homozygous	10	10	100	35.5
veecot	scaffold_3	18399228	SNV	A	A	Yes		Heterozygous	13	25	52	36125
veecot	scaffold_3	18399228	SNV	A	G	No		Heterozygous	12	25	48	35692
lambertin	scaffold_3	18399288	SNV	A	A	Yes		Heterozygous	32	90	35556	36222
lambertin	scaffold_3	18399288	SNV	A	G	No		Heterozygous	58	90	64444	37359
seo	scaffold_3	18399288	SNV	A	A	Yes	62	Heterozygous	34	62	54839	37382
seo	scaffold_3	18399288	SNV	A	G	No	63	Heterozygous	28	62	45161	37107
lambertin	scaffold_3	18399290	SNV	G	A	No		Heterozygous	58	94	61702	36897
lambertin	scaffold_3	18399290	SNV	G	G	Yes		Heterozygous	36	94	38298	36.65
seo	scaffold_3	18399290	SNV	G	A	No	63	Heterozygous	28	62	45161	37107
seo	scaffold_3	18399290	SNV	G	G	Yes	62	Heterozygous	34	62	54839	37382
seo	scaffold_3	18399493	Deletion	A	-	No		Heterozygous	27	48	56.25	36741
seo	scaffold_3	18399493	SNV	A	A	Yes		Heterozygous	21	48	43.75	38667
lambertin	scaffold_3	18399497	SNV	T	A	No		Heterozygous	48	86	55814	37346
lambertin	scaffold_3	18399497	SNV	T	T	Yes		Heterozygous	38	86	44186	36864
seo	scaffold_3	18399555	SNV	C	C	Yes		Heterozygous	25	55	45455	38.24
seo	scaffold_3	18399555	SNV	C	T	No		Heterozygous	30	55	54545	36.9
lambertin	scaffold_3	18399635	SNV	C	C	Yes		Heterozygous	36	96	37.5	36304
lambertin	scaffold_3	18399635	SNV	C	T	No		Heterozygous	60	96	62.5	37143
katy	scaffold_3	18399643	SNV	C	C	Yes		Heterozygous	14	39	35897	36143
katy	scaffold_3	18399643	SNV	C	T	No		Heterozygous	24	39	61538	37.72
lambertin	scaffold_3	18399643	SNV	C	C	Yes		Heterozygous	34	94	36.17	35095
lambertin	scaffold_3	18399643	SNV	C	T	No		Heterozygous	60	94	63.83	36647
perfection	scaffold_3	18399643	SNV	C	C	Yes		Heterozygous	25	60	41667	35333
perfection	scaffold_3	18399643	SNV	C	T	No		Heterozygous	34	60	56667	37838
seo	scaffold_3	18399643	SNV	C	C	Yes		Heterozygous	28	56	50	37714
seo	scaffold_3	18399643	SNV	C	T	No		Heterozygous	28	56	50	37107
stella	scaffold_3	18399643	SNV	C	T	No		Homozygous	83	85	97647	36727
veecot	scaffold_3	18399643	SNV	C	C	Yes		Heterozygous	9	20	45	36
veecot	scaffold_3	18399643	SNV	C	T	No		Heterozygous	11	20	55	34385
lambertin	scaffold_3	18399660	SNV	G	A	No		Heterozygous	52	86	60465	35581
lambertin	scaffold_3	18399660	SNV	G	G	Yes		Heterozygous	34	86	39535	35.75
seo	scaffold_3	18399660	SNV	G	A	No		Heterozygous	30	61	49.18	35233
seo	scaffold_3	18399660	SNV	G	G	Yes		Heterozygous	31	61	50.82	36.71
goldrich	scaffold_3	18399673	SNV	C	C	Yes		Heterozygous	11	19	57895	37
goldrich	scaffold_3	18399673	SNV	C	T	No		Heterozygous	8	19	42105	37375
harcot	scaffold_3	18399673	SNV	C	C	Yes		Heterozygous	23	41	56098	35379
harcot	scaffold_3	18399673	SNV	C	T	No		Heterozygous	18	41	43902	35692
OR	scaffold_3	18399673	SNV	C	T	No		Homozygous	13	13	100	33786
seo	scaffold_3	18399673	SNV	C	C	Yes		Heterozygous	33	65	50769	35
seo	scaffold_3	18399673	SNV	C	T	No		Heterozygous	32	65	49231	36688
veecot	scaffold_3	18399673	SNV	C	C	Yes		Heterozygous	13	24	54167	32692
veecot	scaffold_3	18399673	SNV	C	T	No		Heterozygous	11	24	45833	34385
katy	scaffold_3	18399684	SNV	T	C	No		Heterozygous	15	33	45455	35875
katy	scaffold_3	18399684	SNV	T	T	Yes		Heterozygous	18	33	54545	36111
lambertin	scaffold_3	18399684	SNV	T	C	No		Heterozygous	40	76	52632	36192
lambertin	scaffold_3	18399684	SNV	T	T	Yes		Heterozygous	36	76	47368	34
perfection	scaffold_3	18399684	SNV	T	C	No		Heterozygous	28	53	52.83	37139
perfection	scaffold_3	18399684	SNV	T	T	Yes		Heterozygous	25	53	47.17	36.6
seo	scaffold_3	18399684	SNV	T	C	No		Heterozygous	28	65	43077	36929
seo	scaffold_3	18399684	SNV	T	T	Yes		Heterozygous	36	65	55385	36.5
stella	scaffold_3	18399684	SNV	T	C	No		Homozygous	68	71	95775	36012
veecot	scaffold_3	18399684	SNV	T	C	No		Heterozygous	13	23	56522	33615
veecot	scaffold_3	18399684	SNV	T	T	Yes		Heterozygous	10	23	43478	36545
katy	scaffold_3	18399704	SNV	G	A	No		Heterozygous	13	30	43333	37857
katy	scaffold_3	18399704	SNV	G	G	Yes		Heterozygous	17	30	56667	38235
lambertin	scaffold_3	18399704	SNV	G	A	No		Heterozygous	40	78	51282	36364
lambertin	scaffold_3	18399704	SNV	G	G	Yes		Heterozygous	38	78	48718	36136
perfection	scaffold_3	18399704	SNV	G	A	No		Heterozygous	25	54	46296	36966
perfection	scaffold_3	18399704	SNV	G	G	Yes		Heterozygous	28	54	51852	37848
seo	scaffold_3	18399704	SNV	G	A	No		Heterozygous	35	67	52239	37371
seo	scaffold_3	18399704	SNV	G	G	Yes		Heterozygous	32	67	47761	38375
stella	scaffold_3	18399704	SNV	G	A	No		Homozygous	77	79	97468	37632
veecot	scaffold_3	18399704	SNV	G	A	No		Heterozygous	12	24	50	35.75
veecot	scaffold_3	18399704	SNV	G	G	Yes		Heterozygous	12	24	50	37.5
katy	scaffold_3	18399717	SNV	C	C	Yes		Heterozygous	19	34	55882	37579
katy	scaffold_3	18399717	SNV	C	G	No		Heterozygous	15	34	44118	37438
lambertin	scaffold_3	18399717	SNV	C	C	Yes		Heterozygous	38	72	52778	35619
lambertin	scaffold_3	18399717	SNV	C	G	No		Heterozygous	34	72	47222	36
perfection	scaffold_3	18399717	SNV	C	C	Yes		Heterozygous	27	51	52941	37062
perfection	scaffold_3	18399717	SNV	C	G	No		Heterozygous	24	51	47059	37889
seo	scaffold_3	18399717	SNV	C	C	Yes		Heterozygous	29	62	46774	38241
seo	scaffold_3	18399717	SNV	C	G	No		Heterozygous	33	62	53226	37278
stella	scaffold_3	18399717	SNV	C	G	No		Homozygous	77	77	100	37989
veecot	scaffold_3	18399717	SNV	C	C	Yes		Heterozygous	10	23	43478	37.7
veecot	scaffold_3	18399717	SNV	C	G	No		Heterozygous	13	23	56522	34571
seo	scaffold_3	18399737	SNV	T	A	No		Heterozygous	28	57	49123	37097
seo	scaffold_3	18399737	SNV	T	T	Yes		Heterozygous	29	57	50877	37.69
katy	scaffold_3	18399794	SNV	A	A	Yes		Heterozygous	12	32	37.5	37583
katy	scaffold_3	18399794	SNV	A	G	No		Heterozygous	19	32	59375	36895
lambertin	scaffold_3	18399794	SNV	A	A	Yes		Heterozygous	28	70	40	37389
lambertin	scaffold_3	18399794	SNV	A	G	No		Heterozygous	40	70	57143	37.13
perfection	scaffold_3	18399794	SNV	A	A	Yes		Heterozygous	19	41	46341	36522
perfection	scaffold_3	18399794	SNV	A	G	No		Heterozygous	22	41	53659	37571
veecot	scaffold_3	18399794	SNV	A	A	Yes		Heterozygous	18	32	56.25	38444
veecot	scaffold_3	18399794	SNV	A	G	No		Heterozygous	14	32	43.75	37333
seo	scaffold_3	18399924	SNV	C	A	No		Heterozygous	23	47	48936	37696
seo	scaffold_3	18399924	SNV	C	C	Yes		Heterozygous	24	47	51064	37125
seo	scaffold_3	18399981	SNV	A	A	Yes		Heterozygous	33	64	51562	36364
seo	scaffold_3	18399981	SNV	A	C	No		Heterozygous	31	64	48438	38129
seo	scaffold_3	18400092	SNV	C	C	Yes		Heterozygous	12	28	42857	35333
seo	scaffold_3	18400092	SNV	C	T	No		Heterozygous	16	28	57143	38375
goldrich	scaffold_3	18400381	SNV	T	A	No		Heterozygous	6	13	46154	38667
goldrich	scaffold_3	18400381	SNV	T	T	Yes		Heterozygous	6	13	46154	34833
harcot	scaffold_3	18400381	SNV	T	A	No		Homozygous	27	39	69231	35057
katy	scaffold_3	18400381	SNV	T	A	No		Heterozygous	17	32	53125	38471
katy	scaffold_3	18400381	SNV	T	T	Yes		Heterozygous	15	32	46875	36.4
lambertin	scaffold_3	18400381	SNV	T	A	No		Heterozygous	22	60	36667	34385
lambertin	scaffold_3	18400381	SNV	T	T	Yes		Heterozygous	38	60	63333	33917
OR	scaffold_3	18400381	SNV	T	A	No		Homozygous	10	10	100	32583
perfection	scaffold_3	18400381	SNV	T	A	No		Heterozygous	29	49	59184	37394
perfection	scaffold_3	18400381	SNV	T	T	Yes		Heterozygous	20	49	40816	36
seo	scaffold_3	18400381	SNV	T	A	No		Homozygous	56	56	100	37411
stella	scaffold_3	18400381	SNV	T	A	No		Homozygous	84	84	100	36124
veecot	scaffold_3	18400381	SNV	T	A	No		Homozygous	23	23	100	37458
goldrich	scaffold_3	18400487	SNV	A	A	Yes		Heterozygous	11	21	52381	37455
goldrich	scaffold_3	18400487	SNV	A	T	No		Heterozygous	10	21	47619	38091
harcot	scaffold_3	18400487	SNV	A	A	Yes		Heterozygous	15	39	38462	34.2
harcot	scaffold_3	18400487	SNV	A	T	No		Heterozygous	18	39	46154	36091
katy	scaffold_3	18400487	SNV	A	T	No		Homozygous	14	26	53846	37357
lambertin	scaffold_3	18400487	SNV	A	A	Yes		Heterozygous	26	48	54167	35286
lambertin	scaffold_3	18400487	SNV	A	T	No		Heterozygous	20	48	41667	37417
OR	scaffold_3	18400487	SNV	A	T	No		Homozygous	17	18	94444	36824
perfection	scaffold_3	18400487	SNV	A	A	Yes		Heterozygous	17	31	54839	38842
perfection	scaffold_3	18400487	SNV	A	T	No		Heterozygous	12	31	38.71	37786
seo	scaffold_3	18400487	SNV	A	T	No		Homozygous	32	33	96.97	38031
stella	scaffold_3	18400487	SNV	A	T	No		Homozygous	55	58	94828	37356
veecot	scaffold_3	18400487	SNV	A	T	No		Homozygous	14	16	87.5	37667
goldrich	scaffold_3	18400572	SNV	G	A	No		Heterozygous	13	21	61905	36692
goldrich	scaffold_3	18400572	SNV	G	G	Yes		Heterozygous	8	21	38095	38.75
harcot	scaffold_3	18400572	SNV	G	A	No		Heterozygous	24	38	63158	35.75
harcot	scaffold_3	18400572	SNV	G	G	Yes		Heterozygous	14	38	36842	36556
katy	scaffold_3	18400572	SNV	G	A	No		Heterozygous	9	23	39.13	36.1
katy	scaffold_3	18400572	SNV	G	G	Yes		Heterozygous	14	23	60.87	33929
[truncated: 81,821 more rows]

## Sheet: SV
Table S5. Basic and structural variant calling in WGS Illumina data from 12 apricot cultivars aligned to the aM-supercontig. Positions are referred to the modified peach genome; 18,380,005 position in scaffold_3 + aM-supercontig additional sequence. For basic variants, type [Single-Nucleotide Variant (SNV), Insertion or Deletion], reference (allele in the aM-supercontig sequence), allele (variant…
Sample	Sequence name	Feature name	Evidence	Region	Start position	End position	Length	Variant sequence	Reference sequence	Variant ratio
moniqui	scaffold_3	Deletion	Self mapped	18380878..18380881	18380878	18380882	4		TGGG	0.395
lambertin	scaffold_3	Insertion	Self mapped	18381355^18381356	18381356	18381356	6	TCTCTC		0.938
katy	scaffold_3	Deletion	Self mapped	18382134..18382195	18382134	18382196	62		GAGATAAGTTACTGTTACTTTGTTATGCAAGCATGAAATCATGATGTCTAGCTCAATTTCCC	0.158
veecot	scaffold_3	Deletion	Paired breakpoint	18382136..18382197	18382136	18382198	62		GATAAGTTACTGTTACTTTGTTATGCAAGCATGAAATCATGATGTCTAGCTCAATTTCCCGA	0.348
perfection	scaffold_3	Deletion	Paired breakpoint	18382136..18382197	18382136	18382198	62		GATAAGTTACTGTTACTTTGTTATGCAAGCATGAAATCATGATGTCTAGCTCAATTTCCCGA	0.368
katy	scaffold_3	Deletion	Self mapped	18382136..18382197	18382136	18382198	62		GATAAGTTACTGTTACTTTGTTATGCAAGCATGAAATCATGATGTCTAGCTCAATTTCCCGA	0.13
harcot	scaffold_3	Insertion	Close breakpoints	18383555^18383564	18383556	18383564	0			0.193
lambertin	scaffold_3	Insertion	Close breakpoints	18384400^18384410	18384401	18384410	0			0.031
lambertin	scaffold_3	Insertion	Close breakpoints	18385576^18385589	18385577	18385589	0			0.049
veecot	scaffold_3	Deletion	Self mapped	18386251..18386259	18386251	18386260	9		ACAACGATT	0.452
seo	scaffold_3	Deletion	Self mapped	18386251..18386259	18386251	18386260	9		ACAACGATT	0.455
katy	scaffold_3	Deletion	Self mapped	18386251..18386259	18386251	18386260	9		ACAACGATT	0.333
perfection	scaffold_3	Deletion	Self mapped	18386252..18386260	18386252	18386261	9		CAACGATTA	0.318
moniqui	scaffold_3	Deletion	Self mapped	18386252..18386260	18386252	18386261	9		CAACGATTA	0.571
perfection	scaffold_3	Insertion	Self mapped	18386821^18386822	18386822	18386822	3	TAA		0.5
harcot	scaffold_3	Replacement	Paired breakpoint	18387616..18387618	18387616	18387619	3	AAT	CAC	0.156
moniqui	scaffold_3	Insertion	Self mapped	18389353^18389354	18389354	18389354	24	GGAGCAAAGCGACGACGTATCCAA		0.447
moniqui	scaffold_3	Insertion	Self mapped	18389384^18389385	18389385	18389385	24	AGCGACGACGTATCCAAGGACCAA		0.35
veecot	scaffold_3	Deletion	Self mapped	18389818..18389833	18389818	18389834	16		CATGTAGACAAAGTAA	0.778
perfection	scaffold_3	Deletion	Paired breakpoint	18389818..18389833	18389818	18389834	16		CATGTAGACAAAGTAA	0.722
katy	scaffold_3	Deletion	Paired breakpoint	18389818..18389833	18389818	18389834	16		CATGTAGACAAAGTAA	0.759
veecot	scaffold_3	Deletion	Self mapped	18390573..18390595	18390573	18390596	23		TCACTGAAAATTAAAAGTATAAG	0.357
perfection	scaffold_3	Deletion	Self mapped	18390573..18390595	18390573	18390596	23		TCACTGAAAATTAAAAGTATAAG	0.588
katy	scaffold_3	Deletion	Paired breakpoint	18390581..18390603	18390581	18390604	23		AATTAAAAGTATAAGTAACTGAA	0.394
seo	scaffold_3	Insertion	Self mapped	18393757^18393758	18393758	18393758	5	TTTCT		0.921
OR	scaffold_3	Insertion	Self mapped	18393757^18393758	18393758	18393758	5	TTTCT		0.833
goldrich	scaffold_3	Insertion	Self mapped	18393757^18393758	18393758	18393758	5	TTTCT		1
veecot	scaffold_3	Insertion	Paired breakpoint	18394407^18394408	18394408	18394408	10	TGATAAGATC		0.7
seo	scaffold_3	Insertion	Paired breakpoint	18394407^18394408	18394408	18394408	10	TGATAATATC		0.962
OR	scaffold_3	Insertion	Paired breakpoint	18394407^18394408	18394408	18394408	10	TGATAAGATC		0.929
lambertin	scaffold_3	Insertion	Paired breakpoint	18394407^18394408	18394408	18394408	10	TGATAATATC		0.617
harcot	scaffold_3	Insertion	Paired breakpoint	18394407^18394408	18394408	18394408	10	TGATAAGATC		0.397
goldrich	scaffold_3	Insertion	Paired breakpoint	18394407^18394408	18394408	18394408	10	TGATAAGATC		0.6
veecot	scaffold_3	Insertion	Self mapped	18396345^18396346	18396346	18396346	8	AGAGAGAG		0.433
seo	scaffold_3	Insertion	Self mapped	18396345^18396346	18396346	18396346	10	ACAGAGAGAG		0.481
perfection	scaffold_3	Insertion	Self mapped	18396345^18396346	18396346	18396346	8	AGAGAGAG		0.717
harcot	scaffold_3	Deletion	Self mapped	18396379..18396384	18396379	18396385	6		GAGAGA	0.845
katy	scaffold_3	Insertion	Self mapped	18396384^18396385	18396385	18396385	8	GAGAGAGA		0.879
seo	scaffold_3	Insertion	Self mapped	18397398^18397399	18397399	18397399	5	GGGTT		0.756
moniqui	scaffold_3	Insertion	Self mapped	18397398^18397399	18397399	18397399	5	GGGTT		0.5
seo	scaffold_3	Insertion	Self mapped	18397740^18397741	18397741	18397741	10	TAATTCCCCA		0.309
seo	scaffold_3	Insertion	Self mapped	18397751^18397752	18397752	18397752	10	AATTTCCCAT		0.327
stella	scaffold_3	Deletion	Paired breakpoint	18398616..18398622	18398616	18398623	7		CGTAAAG	0.784
veecot	scaffold_3	Deletion	Self mapped	18398836..18398847	18398836	18398848	12		CTCTCTCTCTCT	0.476
veecot	scaffold_3	Deletion	Self mapped	18398836..18398853	18398836	18398854	18		CTCTCTCTCTCTCTCTCT	0.476
stella	scaffold_3	Deletion	Self mapped	18398836..18398839	18398836	18398840	4		CTCT	0.303
seo	scaffold_3	Deletion	Self mapped	18398836..18398845	18398836	18398846	10		CTCTCTCTCT	0.094
lambertin	scaffold_3	Deletion	Self mapped	18398836..18398845	18398836	18398846	10		CTCTCTCTCT	0.625
katy	scaffold_3	Deletion	Self mapped	18398836..18398853	18398836	18398854	18		CTCTCTCTCTCTCTCTCT	0.5
harcot	scaffold_3	Deletion	Self mapped	18398836..18398845	18398836	18398846	10		CTCTCTCTCT	0.32
canino	scaffold_3	Deletion	Self mapped	18398836..18398841	18398836	18398842	6		CTCTCT	0.654
katy	scaffold_3	Deletion	Self mapped	18398873..18398892	18398873	18398893	20		TCTCTCTCTCTCTCTCTCTC	0.429
veecot	scaffold_3	Deletion	Self mapped	18398875..18398892	18398875	18398893	18		TCTCTCTCTCTCTCTCTC	0.667
perfection	scaffold_3	Deletion	Self mapped	18398875..18398892	18398875	18398893	18		TCTCTCTCTCTCTCTCTC	0.429
harcot	scaffold_3	Deletion	Self mapped	18398883..18398892	18398883	18398893	10		TCTCTCTCTC	0.211
lambertin	scaffold_3	Deletion	Self mapped	18398884..18398893	18398884	18398894	10		CTCTCTCTCA	0.438
canino	scaffold_3	Deletion	Self mapped	18398885..18398892	18398885	18398893	8		TCTCTCTC	0.548
stella	scaffold_3	Deletion	Self mapped	18398887..18398892	18398887	18398893	6		TCTCTC	0.234
seo	scaffold_3	Deletion	Paired breakpoint	18399196..18399204	18399196	18399205	9		CAAATTTGT	0.833
seo	scaffold_3	Replacement	Paired breakpoint	18399281	18399281	18399282	5	TTATT	A	0.53
lambertin	scaffold_3	Replacement	Paired breakpoint	18399281	18399281	18399282	5	TTATT	A	0.441
seo	scaffold_3	Insertion	Self mapped	18399366^18399367	18399367	18399367	9	TTTCATTAT		0.39
stella	scaffold_3	Replacement	Paired breakpoint	18399703..18399704	18399703	18399705	4	TCCA	CG	0.927
seo	scaffold_3	Deletion	Self mapped	18400036..18400049	18400036	18400050	14		TCTCTCTCTCTCTC	0.091
katy	scaffold_3	Deletion	Self mapped	18400036..18400063	18400036	18400064	28		TCTCTCTCTCTCTCTCTCTCTCTCTCTC	0.65
harcot	scaffold_3	Deletion	Self mapped	18400036..18400051	18400036	18400052	16		TCTCTCTCTCTCTCTC	0.5
perfection	scaffold_3	Deletion	Paired breakpoint	18400060..18400085	18400060	18400086	26		TCTCTCTCTCTCTCTCTCTCTCTCTC	0.667
katy	scaffold_3	Deletion	Paired breakpoint	18400060..18400085	18400060	18400086	26		TCTCTCTCTCTCTCTCTCTCTCTCTC	0.625
harcot	scaffold_3	Deletion	Self mapped	18400070..18400085	18400070	18400086	16		TCTCTCTCTCTCTCTC	0.5
veecot	scaffold_3	Deletion	Self mapped	18400072..18400085	18400072	18400086	14		TCTCTCTCTCTCTC	0.625
perfection	scaffold_3	Insertion	Self mapped	18400486^18400487	18400487	18400487	2	TT		1
seo	scaffold_3	Deletion	Self mapped	18404665..18404695	18404665	18404696	31		ATTATGAGGAAGGCGACATAAAATATCAACC	0.036
veecot	scaffold_3	Complex	Multiple breakpoints	join(18404994..18404999,18405006..18405012)	18404994	18405013	19			1367
stella	scaffold_3	Complex	Multiple breakpoints	join(18404994..18404999,18405006..18405012)	18404994	18405013	19			1.41
katy	scaffold_3	Deletion	Self mapped	18404994..18404999	18404994	18405000	6		AAAAAC	1
harcot	scaffold_3	Complex	Multiple breakpoints	join(18404994..18404999,18405006..18405012)	18404994	18405013	19			1439
OR	scaffold_3	Deletion	Self mapped	18405006..18405012	18405006	18405013	7		CAAAAAA	1
harcot	scaffold_3	Deletion	Self mapped	18405778..18405829	18405778	18405830	52		ACCACCCCGCACAACCACAAGCCACCAGCCGCCACAGCCATCACCACTGGCC	0.214
veecot	scaffold_3	Deletion	Self mapped	18405831..18405857	18405831	18405858	27		CTCCCCTCTCTCTCTCTCTCTCTCTCT	1
perfection	scaffold_3	Deletion	Self mapped	18405831..18405857	18405831	18405858	27		CTCCCCTCTCTCTCTCTCTCTCTCTCT	0.222
OR	scaffold_3	Deletion	Self mapped	18405831..18405853	18405831	18405854	23		CTCCCCTCTCTCTCTCTCTCTCT	1
stella	scaffold_3	Deletion	Self mapped	18405836..18405875	18405836	18405876	40		CTCTCTCTCTCTCTCTCTCTCTCTCTCTCTCTCTCTCTCT	0.967
seo	scaffold_3	Deletion	Self mapped	18405836..18405857	18405836	18405858	22		CTCTCTCTCTCTCTCTCTCTCT	0.636
stella	scaffold_3	Deletion	Paired breakpoint	18405851..18405888	18405851	18405889	38		TCTCTCTCTCTCTCTCTCTCTCTCTCTCTCTCTCTCTC	0.98
lambertin	scaffold_3	Deletion	Paired breakpoint	18405851..18405888	18405851	18405889	38		TCTCTCTCTCTCTCTCTCTCTCTCTCTCTCTCTCTCTC	0.647
katy	scaffold_3	Deletion	Self mapped	18405862..18405889	18405862	18405890	28		CTCTCTCTCTCTCTCTCTCTCTCTCTCA	0.444
seo	scaffold_3	Insertion	Paired breakpoint	18406130^18406131	18406131	18406131	2	AA		1
stella	scaffold_3	Replacement	Paired breakpoint	18406140..18406165	18406140	18406166	26	TTTTT	ACTAGGGCTACGATATAGCCTAGCTA	1
lambertin	scaffold_3	Insertion	Paired breakpoint	18406139^18406140	18406140	18406140	2	TT		0.9
lambertin	scaffold_3	Replacement	Paired breakpoint	18406140..18406165	18406140	18406166	26	TTTTT	ACTAGGGCTACGATATAGCCTAGCTA	0.821
stella	scaffold_3	Insertion	Self mapped	18407882^18407883	18407883	18407883	6	AGATAT		0.847
seo	scaffold_3	Insertion	Self mapped	18407882^18407883	18407883	18407883	6	AGATAT		0.842
OR	scaffold_3	Insertion	Self mapped	18407882^18407883	18407883	18407883	6	AGATAT		1
harcot	scaffold_3	Insertion	Self mapped	18407882^18407883	18407883	18407883	6	AGATAT		0.385
seo	scaffold_3	Insertion	Self mapped	18407883^18407884	18407884	18407884	18	GATATAGATATGGATATG		0.842
veecot	scaffold_3	Insertion	Self mapped	18407911^18407912	18407912	18407912	6	TGAATA		0.524
stella	scaffold_3	Insertion	Self mapped	18407911^18407912	18407912	18407912	6	TGAATA		0.75
harcot	scaffold_3	Insertion	Self mapped	18407911^18407912	18407912	18407912	6	TGAATA		0.4
stella	scaffold_3	Replacement	Paired breakpoint	18408207..18408288	18408207	18408289	91	ACGCCTAGAAAAGAGATGCATATTTTTCTGAGAAATTGCGTRGAAAGTTGTATTTGTTTTCTTTTCTGATTTCTTTCGAATTGAAGCTTGT	TGTATTCCAAGCTTCATTTCATCATTGGATATAGGACTGCCTGAAAAACACCTAGAAAAGAGATGCATATTTTTCTGAGAAA	1
goldrich	scaffold_3	Insertion	Close breakpoints	18408288^18408293	18408289	18408293	0			0.346
velazquez	scaffold_3	Insertion	Paired breakpoint	18408292^18408293	18408293	18408293	67	GTGGAAATGTAAAAGAAAGTTGTCTTTGTTTTCTTTTCTGATTTCTTTCGAATTGAAGCTTGTTTGC		1
veecot	scaffold_3	Insertion	Paired breakpoint	18408292^18408293	18408293	18408293	67	GTGGAAATGTAAAAGAAAGTTGTCTTTGTTTTCTTTTCTGATTTCTTTCGAATTGAAGCTTGTTTGC		0.423
seo	scaffold_3	Insertion	Paired breakpoint	18408292^18408293	18408293	18408293	67	GTGGAAATGTAAAAGAAAGTTGTYTTTGTTTTCTTTTCTGATTTTTTTGGTATTGAAGCTTATTTGC		0.564
perfection	scaffold_3	Insertion	Paired breakpoint	18408292^18408293	18408293	18408293	67	GTGGAAATGTAAAAGAAAGTTGTCTTTGTTTTCTTTTCTGATTTCTTTCGAATTGAAGCTTGTTTGC		1
katy	scaffold_3	Insertion	Paired breakpoint	18408292^18408293	18408293	18408293	67	GTGGAAATGTAAAAGAAAGTTGTCTTTGTTTTCTTTTCTGATTTCTTTCGAATTGAAGCTTGTTTGC		1
canino	scaffold_3	Insertion	Paired breakpoint	18408292^18408293	18408293	18408293	67	GTGGAAATGTAAAAGAAAGTTGTCTTTGTTTTCTTTTCTGATTTCTTTCGAATTGAAGCTTGTTTGC		1
velazquez	scaffold_3	Insertion	Self mapped	18408347^18408348	18408348	18408348	4	CTAG		0.923
seo	scaffold_3	Insertion	Self mapped	18408347^18408348	18408348	18408348	4	CTAG		0.462
perfection	scaffold_3	Insertion	Self mapped	18408347^18408348	18408348	18408348	4	CTAG		0.833
moniqui	scaffold_3	Insertion	Self mapped	18408347^18408348	18408348	18408348	4	CTAG		1
lambertin	scaffold_3	Insertion	Self mapped	18408347^18408348	18408348	18408348	4	CTAG		0.793
katy	scaffold_3	Insertion	Self mapped	18408347^18408348	18408348	18408348	4	CTAG		0.842
harcot	scaffold_3	Insertion	Self mapped	18408347^18408348	18408348	18408348	4	CTAG		0.446
canino	scaffold_3	Insertion	Self mapped	18408347^18408348	18408348	18408348	4	CTAG		0.929
seo	scaffold_3	Insertion	Self mapped	18408369^18408370	18408370	18408370	12	TCTTGTTTGCAT		0.345
lambertin	scaffold_3	Insertion	Close breakpoints	18408931^18408953	18408932	18408953	0			0.267
stella	scaffold_3	Deletion	Self mapped	18409237..18409240	18409237	18409241	4		TATA	1
seo	scaffold_3	Deletion	Paired breakpoint	18409240..18409243	18409240	18409244	4		ATAT	0.545
perfection	scaffold_3	Deletion	Paired breakpoint	18409240..18409243	18409240	18409244	4		ATAT	0.479
moniqui	scaffold_3	Deletion	Paired breakpoint	18409240..18409243	18409240	18409244	4		ATAT	0.989
lambertin	scaffold_3	Deletion	Paired breakpoint	18409240..18409243	18409240	18409244	4		ATAT	1
canino	scaffold_3	Deletion	Paired breakpoint	18409240..18409243	18409240	18409244	4		ATAT	1
stella	scaffold_3	Insertion	Close breakpoints	18409557^18409598	18409558	18409598	0			0.422
lambertin	scaffold_3	Replacement	Paired breakpoint	18409558..18409559	18409558	18409560	2	CG	TA	0.294
lambertin	scaffold_3	Insertion	Close breakpoints	18410116^18410119	18410117	18410119	0			0.064
stella	scaffold_3	Deletion	Self mapped	18410734..18410739	18410734	18410740	6		AATTGC	0.692
stella	scaffold_3	Insertion	Close breakpoints	18410954^18410963	18410955	18410963	0			1
seo	scaffold_3	Insertion	Close breakpoints	18410954^18410963	18410955	18410963	0			0.282
lambertin	scaffold_3	Insertion	Close breakpoints	18410954^18410963	18410955	18410963	0			1
goldrich	scaffold_3	Deletion	Cross mapped breakpoints	18411047..18411374	18411047	18411375	328		CTAGATCTTGCAATTGTATTTGATTCACAATTCCTAACGAAGTTGCAATTTATTAGAATTTTGCAATACTAAATCTTCTAGAATGATCATGGGACAAACANNNNNGTGAGTTTTTATTTTGCTAATAGAATCTCCAATACTCCTCACTCAGAAAAAAAAAAAAAGATAAGCCAAACCAATCAGTCAGCAAAGAATACGAATAGAA	0.364
canino	scaffold_3	Deletion	Cross mapped breakpoints	18411047..18411374	18411047	18411375	328		CTAGATCTTGCAATTGTATTTGATTCACAATTCCTAACGAAGTTGCAATTTATTAGAATTTTGCAATACTAAATCTTCTAGAATGATCATGGGACAAACANNNNNGTGAGTTTTTATTTTGCTAATAGAATCTCCAATACTCCTCACTCAGAAAAAAAAAAAAAGATAAGCCAAACCAATCAGTCAGCAAAGAATACGAATAGAA	1
lambertin	scaffold_3	Replacement	Paired breakpoint	18411157..18411187	18411157	18411188	31	CCCGACTA	ACGTAACCCGATTAAACGACTCATTGCCCCT	0.469
harcot	scaffold_3	Replacement	Paired breakpoint	18411157..18411187	18411157	18411188	31	CCCGACTA	ACGTAACCCGATTAAACGACTCATTGCCCCT	0.49
veecot	scaffold_3	Deletion	Self mapped	18411256..18411279	18411256	18411280	24		CAGGGACTAACCTGGTCAGGTGAG	0.133
perfection	scaffold_3	Deletion	Self mapped	18411256..18411279	18411256	18411280	24		CAGGGACTAACCTGGTCAGGTGAG	1
lambertin	scaffold_3	Deletion	Paired breakpoint	18411256..18411279	18411256	18411280	24		CAGGGACTAACCTGGTCAGGTGAG	1
katy	scaffold_3	Deletion	Self mapped	18411256..18411279	18411256	18411280	24		CAGGGACTAACCTGGTCAGGTGAG	1
harcot	scaffold_3	Deletion	Self mapped	18411256..18411279	18411256	18411280	24		CAGGGACTAACCTGGTCAGGTGAG	0.3
seo	scaffold_3	Insertion	Tandem duplication	18411280..18411327	18411280	18411328	48		AAAAAAGATAAGCCAAACCAATCAGTCAGCAAAGAATACGAATAGAAT	0.828
seo	scaffold_3	Replacement	Paired breakpoint	18411427..18411430	18411427	18411431	6	GCGTAG	ATGT	0.302
moniqui	scaffold_3	Replacement	Paired breakpoint	18411427..18411430	18411427	18411431	6	GCGTAG	ATGT	1
seo	scaffold_3	Deletion	Cross mapped breakpoints	18411513..18419376	18411513	18419377	7864		CTATTCTATTTCAAGTCCCCTTTAGCTATTTTTTTAAAAGAAAATATTTAAATTATGTCATGTGTGGATGTGTGGATCTCTGATTGGAATTTCTATTGCANNNNNCTATTTTTCTATGCCCCCAAGTCGTTCATTGCCTTCAAATTCATTGCAGCAGAGTAAAGATTGTTCTCACATACACAAACTCTAACATCGAAAAAGTGAA	0.287
perfection	scaffold_3	Deletion	Cross mapped breakpoints	18411513..18419375	18411513	18419376	7863		CTATTCTATTTCAAGTCCCCTTTAGCTATTTTTTTAAAAGAAAATATTTAAATTATGTCATGTGTGGATGTGTGGATCTCTGATTGGAATTTCTATTGCANNNNNACTATTTTTCTATGCCCCCAAGTCGTTCATTGCCTTCAAATTCATTGCAGCAGAGTAAAGATTGTTCTCACATACACAAACTCTAACATCGAAAAAGTGA	0.463
moniqui	scaffold_3	Deletion	Cross mapped breakpoints	18411513..18419375	18411513	18419376	7863		CTATTCTATTTCAAGTCCCCTTTAGCTATTTTTTTAAAAGAAAATATTTAAATTATGTCATGTGTGGATGTGTGGATCTCTGATTGGAATTTCTATTGCANNNNNACTATTTTTCTATGCCCCCAAGTCGTTCATTGCCTTCAAATTCATTGCAGCAGAGTAAAGATTGTTCTCACATACACAAACTCTAACATCGAAAAAGTGA	0.654
lambertin	scaffold_3	Deletion	Cross mapped breakpoints	18411513..18419375	18411513	18419376	7863		CTATTCTATTTCAAGTCCCCTTTAGCTATTTTTTTAAAAGAAAATATTTAAATTATGTCATGTGTGGATGTGTGGATCTCTGATTGGAATTTCTATTGCANNNNNACTATTTTTCTATGCCCCCAAGTCGTTCATTGCCTTCAAATTCATTGCAGCAGAGTAAAGATTGTTCTCACATACACAAACTCTAACATCGAAAAAGTGA	0.527
katy	scaffold_3	Deletion	Cross mapped breakpoints	18411513..18419375	18411513	18419376	7863		CTATTCTATTTCAAGTCCCCTTTAGCTATTTTTTTAAAAGAAAATATTTAAATTATGTCATGTGTGGATGTGTGGATCTCTGATTGGAATTTCTATTGCANNNNNACTATTTTTCTATGCCCCCAAGTCGTTCATTGCCTTCAAATTCATTGCAGCAGAGTAAAGATTGTTCTCACATACACAAACTCTAACATCGAAAAAGTGA	0.471
harcot	scaffold_3	Deletion	Cross mapped breakpoints	18411513..18419375	18411513	18419376	7863		CTATTCTATTTCAAGTCCCCTTTAGCTATTTTTTTAAAAGAAAATATTTAAATTATGTCATGTGTGGATGTGTGGATCTCTGATTGGAATTTCTATTGCANNNNNACTATTTTTCTATGCCCCCAAGTCGTTCATTGCCTTCAAATTCATTGCAGCAGAGTAAAGATTGTTCTCACATACACAAACTCTAACATCGAAAAAGTGA	0.283
goldrich	scaffold_3	Deletion	Cross mapped breakpoints	18411513..18419375	18411513	18419376	7863		CTATTCTATTTCAAGTCCCCTTTAGCTATTTTTTTAAAAGAAAATATTTAAATTATGTCATGTGTGGATGTGTGGATCTCTGATTGGAATTTCTATTGCANNNNNACTATTTTTCTATGCCCCCAAGTCGTTCATTGCCTTCAAATTCATTGCAGCAGAGTAAAGATTGTTCTCACATACACAAACTCTAACATCGAAAAAGTGA	0.349
canino	scaffold_3	Deletion	Cross mapped breakpoints	18411513..18419375	18411513	18419376	7863		CTATTCTATTTCAAGTCCCCTTTAGCTATTTTTTTAAAAGAAAATATTTAAATTATGTCATGTGTGGATGTGTGGATCTCTGATTGGAATTTCTATTGCANNNNNACTATTTTTCTATGCCCCCAAGTCGTTCATTGCCTTCAAATTCATTGCAGCAGAGTAAAGATTGTTCTCACATACACAAACTCTAACATCGAAAAAGTGA	0.535
stella	scaffold_3	Insertion	Close breakpoints	18411816^18411843	18411817	18411843	0			1
lambertin	scaffold_3	Insertion	Close breakpoints	18411816^18411843	18411817	18411843	0			1
stella	scaffold_3	Insertion	Self mapped	18411986^18411987	18411987	18411987	6	TATATA		1
seo	scaffold_3	Insertion	Self mapped	18412267^18412268	18412268	18412268	3	TGA		0.125
perfection	scaffold_3	Insertion	Paired breakpoint	18412788^18412789	18412789	18412789	7	CACACCA		1
lambertin	scaffold_3	Deletion	Self mapped	18412938..18412953	18412938	18412954	16		TCAATATTATTGGCTT	1
seo	scaffold_3	Insertion	Close breakpoints	18416737^18416752	18416738	18416752	0			0.133
stella	scaffold_3	Insertion	Self mapped	18417099^18417100	18417100	18417100	13	AAAAAAAGGAAAA		1
stella	scaffold_3	Deletion	Self mapped	18417165..18417176	18417165	18417177	12		CTTGACCAAAAC	1
lambertin	scaffold_3	Insertion	Tandem duplication	18417177..18792735	18417177	18792736	375559		CAATGATAAAAGGAGACCTCCACTGACACATTTGAAATGACAATCATAGGCCTACCTACCAGACCCATCAACACATGACAAAGATAGGGTAGCACTGAAANNNNNGATATTTTCCAGTTACCCAAAAAGAGATGCATATTTTTGTGAGATATCACGTGGAAATGTAAAATGTTTTCTTTTCTGAAAAGCACAACTTGACCAAAAC	0.276
seo	scaffold_3	Insertion	Self mapped	18417197^18417198	18417198	18417198	5	GAGCT		0.192
harcot	scaffold_3	Insertion	Self mapped	18417197^18417198	18417198	18417198	5	GAGCT		0.083
goldrich	scaffold_3	Insertion	Self mapped	18417197^18417198	18417198	18417198	5	GAGCT		0.4
stella	scaffold_3	Deletion	Self mapped	18417243..18417305	18417243	18417306	63			1
lambertin	scaffold_3	Deletion	Self mapped	18417243..18417305	18417243	18417306	63		GCACAAGTCCGATATATTACGGATCAAAGACTTGCTTTTTCTCTTTTCGTCAAACATCAAAGA	1
velazquez	scaffold_3	Deletion	Self mapped	18417246..18417266	18417246	18417267	21		CAAGTCCGATATATTACGGAT	1
seo	scaffold_3	Deletion	Self mapped	18417246..18417266	18417246	18417267	21		CAAGTCCGATATATTACGGAT	0.257
perfection	scaffold_3	Deletion	Self mapped	18417246..18417266	18417246	18417267	21		CAAGTCCGATATATTACGGAT	1
moniqui	scaffold_3	Deletion	Self mapped	18417246..18417266	18417246	18417267	21		CAAGTCCGATATATTACGGAT	1
katy	scaffold_3	Deletion	Self mapped	18417246..18417266	18417246	18417267	21		CAAGTCCGATATATTACGGAT	1
harcot	scaffold_3	Deletion	Self mapped	18417246..18417266	18417246	18417267	21		CAAGTCCGATATATTACGGAT	0.177
goldrich	scaffold_3	Deletion	Self mapped	18417246..18417266	18417246	18417267	21		CAAGTCCGATATATTACGGAT	0.312
canino	scaffold_3	Deletion	Self mapped	18417246..18417266	18417246	18417267	21		CAAGTCCGATATATTACGGAT	1
seo	scaffold_3	Deletion	Self mapped	18417249..18417269	18417249	18417270	21		GTCCGATATATTACGGATCAA	0.31
perfection	scaffold_3	Deletion	Self mapped	18417249..18417269	18417249	18417270	21		GTCCGATATATTACGGATCAA	1
lambertin	scaffold_3	Deletion	Self mapped	18417249..18417269	18417249	18417270	21		GTCCGATATATTACGGATCAA	1
veecot	scaffold_3	Insertion	Self mapped	18417264^18417265	18417265	18417265	33	CACAAAGACTTGCTTTTTCTTTTTTCGTCAAAC		0.103
perfection	scaffold_3	Insertion	Self mapped	18417264^18417265	18417265	18417265	33	CACAAAGACTTGCTTTTTCTTTTTTCGTCAAAC		1
katy	scaffold_3	Insertion	Self mapped	18417264^18417265	18417265	18417265	33	CACAAAGACTTGCTTTTTCTTTTTTCGTCAAAC		1
perfection	scaffold_3	Insertion	Self mapped	18417478^18417479	18417479	18417479	7	GTTAACC		0.704
moniqui	scaffold_3	Insertion	Self mapped	18417478^18417479	18417479	18417479	7	GTTAACC		0.938
katy	scaffold_3	Insertion	Self mapped	18417478^18417479	18417479	18417479	7	GTTAACC		0.75
lambertin	scaffold_3	Insertion	Paired breakpoint	18417483^18417484	18417484	18417484	7	CCGTTAA		1
veecot	scaffold_3	Deletion	Self mapped	18417539..18417548	18417539	18417549	10		CCTCGCAATT	0.462
seo	scaffold_3	Deletion	Self mapped	18417539..18417548	18417539	18417549	10		CCTCGCAATT	0.147
perfection	scaffold_3	Deletion	Self mapped	18417539..18417548	18417539	18417549	10		CCTCGCAATT	1
moniqui	scaffold_3	Deletion	Self mapped	18417539..18417548	18417539	18417549	10		CCTCGCAATT	1
lambertin	scaffold_3	Deletion	Paired breakpoint	18417539..18417548	18417539	18417549	10		CCTCGCAATT	1
katy	scaffold_3	Deletion	Self mapped	18417539..18417548	18417539	18417549	10		CCTCGCAATT	1
harcot	scaffold_3	Deletion	Self mapped	18417539..18417548	18417539	18417549	10		CCTCGCAATT	0.16
seo	scaffold_3	Replacement	Paired breakpoint	18417582..18417612	18417582	18417613	52	GTCCACCAACAACAACGCAGTTACGCAGCCCATCAAATCTTCTTCTTCTTCT	CAACAACGACGTAGTTACGCAGCCCATCACA	0.171
perfection	scaffold_3	Insertion	Self mapped	18417581^18417582	18417582	18417582	6	GTCCAC		1
harcot	scaffold_3	Insertion	Self mapped	18417581^18417582	18417582	18417582	6	GTACAC		0.118
moniqui	scaffold_3	Insertion	Self mapped	18417612^18417613	18417613	18417613	9	TCTTCTTCT		1
lambertin	scaffold_3	Insertion	Self mapped	18417612^18417613	18417613	18417613	9	TCTTCTTCT		1
harcot	scaffold_3	Insertion	Self mapped	18417612^18417613	18417613	18417613	9	TCTTCTTCT		0.238
velazquez	scaffold_3	Deletion	Self mapped	18417691..18417712	18417691	18417713	22		GACACCCTCAGTGCACGCCAAG	1
stella	scaffold_3	Deletion	Self mapped	18417691..18417712	18417691	18417713	22		GACACCCTCAGTGCACGCCAAG	1
perfection	scaffold_3	Deletion	Self mapped	18417691..18417712	18417691	18417713	22		GACACCCTCAGTGCACGCCAAG	1
lambertin	scaffold_3	Deletion	Self mapped	18417691..18417712	18417691	18417713	22		GACACCCTCAGTGCACGCCAAG	1
harcot	scaffold_3	Deletion	Self mapped	18417691..18417712	18417691	18417713	22		GACACCCTCAGTGCACGCCAAG	0.057
goldrich	scaffold_3	Deletion	Self mapped	18417691..18417712	18417691	18417713	22		GACACCCTCAGTGCACGCCAAG	0.176
perfection	scaffold_3	Deletion	Self mapped	18417782..18417796	18417782	18417797	15		ATTCAATGCAACGAC	1
moniqui	scaffold_3	Deletion	Self mapped	18417782..18417801	18417782	18417802	20			1
katy	scaffold_3	Deletion	Self mapped	18417782..18417796	18417782	18417797	15		ATTCAATGCAACGAC	1
canino	scaffold_3	Deletion	Self mapped	18417782..18417801	18417782	18417802	20			1
velazquez	scaffold_3	Deletion	Paired breakpoint	18417787..18417801	18417787	18417802	15		ATGCAACGACATTCA	0.8
lambertin	scaffold_3	Deletion	Paired breakpoint	18417787..18417801	18417787	18417802	15		ATGCAACGACATTCA	0.618
harcot	scaffold_3	Deletion	Paired breakpoint	18417787..18417801	18417787	18417802	15		ATGCAACGACATTCA	0.237
goldrich	scaffold_3	Deletion	Paired breakpoint	18417787..18417801	18417787	18417802	15		ATGCAACGACATTCA	0.143
goldrich	scaffold_3	Insertion	Self mapped	18418324^18418325	18418325	18418325	3	AAA		0.867
moniqui	scaffold_3	Insertion	Self mapped	18418335^18418336	18418336	18418336	4	AAAA		0.821
lambertin	scaffold_3	Insertion	Self mapped	18418335^18418336	18418336	18418336	4	AAAA		0.815
perfection	scaffold_3	Deletion	Paired breakpoint	18418479..18418483	18418479	18418484	5		CTTAA	0.675
moniqui	scaffold_3	Deletion	Self mapped	18418752..18418780	18418752	18418781	29		AAAATATCGGTAAATATCTAGGACATCGG	0.185
seo	scaffold_3	Insertion	Close breakpoints	18418928^18418938	18418929	18418938	0			0.178
velazquez	scaffold_3	Deletion	Paired breakpoint	18418984..18418998	18418984	18418999	15		ACTGCTTGCGCAGTA	1
perfection	scaffold_3	Deletion	Paired breakpoint	18418984..18418998	18418984	18418999	15		ACTGCTTGCGCAGTA	0.732
moniqui	scaffold_3	Deletion	Paired breakpoint	18418984..18418998	18418984	18418999	15		ACTGCTTGCGCAGTA	1
lambertin	scaffold_3	Deletion	Paired breakpoint	18418984..18418998	18418984	18418999	15		ACTGCTTGCGCAGTA	0.773
katy	scaffold_3	Deletion	Paired breakpoint	18418984..18418998	18418984	18418999	15		ACTGCTTGCGCAGTA	0.7
harcot	scaffold_3	Deletion	Paired breakpoint	18418984..18418998	18418984	18418999	15		ACTGCTTGCGCAGTA	0.4
goldrich	scaffold_3	Deletion	Paired breakpoint	18418984..18418998	18418984	18418999	15		ACTGCTTGCGCAGTA	0.422
canino	scaffold_3	Deletion	Paired breakpoint	18418984..18418998	18418984	18418999	15		ACTGCTTGCGCAGTA	1
perfection	scaffold_3	Insertion	Paired breakpoint	18419046^18419047	18419047	18419047	2	CT		0.721
velazquez	scaffold_3	Insertion	Self mapped	18419453^18419454	18419454	18419454	7	GGTGTAC		0.645
goldrich	scaffold_3	Insertion	Close breakpoints	18419453^18419456	18419454	18419456	0			0.464
canino	scaffold_3	Insertion	Self mapped	18419453^18419454	18419454	18419454	7	GGTGTAC		0.72
moniqui	scaffold_3	Insertion	Paired breakpoint	18419455^18419456	18419456	18419456	7	TGYACGG		0.575
lambertin	scaffold_3	Insertion	Paired breakpoint	18419455^18419456	18419456	18419456	7	TGTACGG		0.65
harcot	scaffold_3	Insertion	Paired breakpoint	18419455^18419456	18419456	18419456	7	TGTACGG		0.53
veecot	scaffold_3	Deletion	Self mapped	18419461..18419471	18419461	18419472	11		GGAAGGCATCA	0.167
velazquez	scaffold_3	Deletion	Cross mapped breakpoints	18419529..18419638	18419529	18419639	110		ATCCACATCCTAAATCCCAGAAACAAATAAAACAAAAAACCAATATTTACAAGTTTATATCTCTCTTTATTAAATATTTTGGTGCAAAGTTCTAGACTCTAAACATACTT	0.423
veecot	scaffold_3	Deletion	Cross mapped breakpoints	18419529..18419638	18419529	18419639	110		ATCCACATCCTAAATCCCAGAAACAAATAAAACAAAAAACCAATATTTACAAGTTTATATCTCTCTTTATTAAATATTTTGGTGCAAAGTTCTAGACTCTAAACATACTT	0.271
stella	scaffold_3	Deletion	Cross mapped breakpoints	18419529..18419638	18419529	18419639	110		ATCCACATCCTAAATCCCAGAAACAAATAAAACAAAAAACCAATATTTACAAGTTTATATCTCTCTTTATTAAATATTTTGGTGCAAAGTTCTAGACTCTAAACATACTT	0.555
seo	scaffold_3	Deletion	Cross mapped breakpoints	18419529..18419638	18419529	18419639	110		ATCCACATCCTAAATCCCAGAAACAAATAAAACAAAAAACCAATATTTACAAGTTTATATCTCTCTTTATTAAATATTTTGGTGCAAAGTTCTAGACTCTAAACATACTT	0.521
perfection	scaffold_3	Deletion	Cross mapped breakpoints	18419529..18419638	18419529	18419639	110		ATCCACATCCTAAATCCCAGAAACAAATAAAACAAAAAACCAATATTTACAAGTTTATATCTCTCTTTATTAAATATTTTGGTGCAAAGTTCTAGACTCTAAACATACTT	0.409
moniqui	scaffold_3	Deletion	Cross mapped breakpoints	18419529..18419638	18419529	18419639	110		ATCCACATCCTAAATCCCAGAAACAAATAAAACAAAAAACCAATATTTACAAGTTTATATCTCTCTTTATTAAATATTTTGGTGCAAAGTTCTAGACTCTAAACATACTT	0.273
lambertin	scaffold_3	Deletion	Cross mapped breakpoints	18419529..18419638	18419529	18419639	110		ATCCACATCCTAAATCCCAGAAACAAATAAAACAAAAAACCAATATTTACAAGTTTATATCTCTCTTTATTAAATATTTTGGTGCAAAGTTCTAGACTCTAAACATACTT	0.589
katy	scaffold_3	Deletion	Cross mapped breakpoints	18419529..18419638	18419529	18419639	110		ATCCACATCCTAAATCCCAGAAACAAATAAAACAAAAAACCAATATTTACAAGTTTATATCTCTCTTTATTAAATATTTTGGTGCAAAGTTCTAGACTCTAAACATACTT	0.479
harcot	scaffold_3	Deletion	Cross mapped breakpoints	18419529..18419638	18419529	18419639	110		ATCCACATCCTAAATCCCAGAAACAAATAAAACAAAAAACCAATATTTACAAGTTTATATCTCTCTTTATTAAATATTTTGGTGCAAAGTTCTAGACTCTAAACATACTT	0.349
goldrich	scaffold_3	Deletion	Cross mapped breakpoints	18419529..18419638	18419529	18419639	110		ATCCACATCCTAAATCCCAGAAACAAATAAAACAAAAAACCAATATTTACAAGTTTATATCTCTCTTTATTAAATATTTTGGTGCAAAGTTCTAGACTCTAAACATACTT	0.228
canino	scaffold_3	Deletion	Cross mapped breakpoints	18419529..18419638	18419529	18419639	110		ATCCACATCCTAAATCCCAGAAACAAATAAAACAAAAAACCAATATTTACAAGTTTATATCTCTCTTTATTAAATATTTTGGTGCAAAGTTCTAGACTCTAAACATACTT	0.405
velazquez	scaffold_3	Insertion	Paired breakpoint	18419879^18419880	18419880	18419880	8	GCTATATA		0.3
stella	scaffold_3	Insertion	Self mapped	18419879^18419880	18419880	18419880	8	GCTATATA		0.211
perfection	scaffold_3	Insertion	Paired breakpoint	18419879^18419880	18419880	18419880	8	GCTATATA		0.522
moniqui	scaffold_3	Insertion	Paired breakpoint	18419879^18419880	18419880	18419880	8	GCTATATA		0.264
lambertin	scaffold_3	Insertion	Paired breakpoint	18419879^18419880	18419880	18419880	8	GCTATATA		0.407
katy	scaffold_3	Insertion	Paired breakpoint	18419879^18419880	18419880	18419880	8	GCTATATA		0.613
harcot	scaffold_3	Insertion	Self mapped	18419879^18419880	18419880	18419880	8	GCTATATA		0.262
canino	scaffold_3	Insertion	Paired breakpoint	18419879^18419880	18419880	18419880	8	GCTATATA		0.272
stella	scaffold_3	Insertion	Self mapped	18420197^18420198	18420198	18420198	2	AT		0.159
velazquez	scaffold_3	Insertion	Self mapped	18420742^18420743	18420743	18420743	13	TCCGAACCCGAAC		1
veecot	scaffold_3	Insertion	Self mapped	18420742^18420743	18420743	18420743	6	CCGAAC		0.391
stella	scaffold_3	Insertion	Self mapped	18420742^18420743	18420743	18420743	13	TCCGAACCCGAAC		0.934
seo	scaffold_3	Insertion	Self mapped	18420742^18420743	18420743	18420743	13	TCCGAACCCGAAC		0.509
perfection	scaffold_3	Insertion	Self mapped	18420742^18420743	18420743	18420743	13	TCCGAACCCGAAC		0.971
moniqui	scaffold_3	Insertion	Self mapped	18420742^18420743	18420743	18420743	13	TCCGAACCCGAAC		0.87
lambertin	scaffold_3	Insertion	Self mapped	18420742^18420743	18420743	18420743	13	TCCGAACCCGAAC		0.889
katy	scaffold_3	Insertion	Self mapped	18420742^18420743	18420743	18420743	13	TCCGGGTCCGAAC		1
harcot	scaffold_3	Insertion	Self mapped	18420742^18420743	18420743	18420743	13	TCCGAACCCGAAC		0.547
goldrich	scaffold_3	Insertion	Self mapped	18420742^18420743	18420743	18420743	13	TCCGAACCCGAAC		0.564
canino	scaffold_3	Insertion	Self mapped	18420742^18420743	18420743	18420743	13	TCCGAACCCGAAC		0.897
velazquez	scaffold_3	Insertion	Self mapped	18420755^18420756	18420756	18420756	13	CCGAACCCGGAAC		0.857
stella	scaffold_3	Insertion	Self mapped	18420755^18420756	18420756	18420756	13	CCGAACCCGGAAC		0.932
seo	scaffold_3	Insertion	Self mapped	18420755^18420756	18420756	18420756	13	CCGAACCCGGAAC		0.573
perfection	scaffold_3	Insertion	Self mapped	18420755^18420756	18420756	18420756	13	CCGAACCCGGAAC		0.882
moniqui	scaffold_3	Insertion	Self mapped	18420755^18420756	18420756	18420756	13	CCGAACCCGGAAC		0.87
lambertin	scaffold_3	Insertion	Self mapped	18420755^18420756	18420756	18420756	13	CCGAACCCGGAAC		0.816
katy	scaffold_3	Insertion	Self mapped	18420755^18420756	18420756	18420756	13	CCGAACCCGGAAC		0.917
harcot	scaffold_3	Insertion	Self mapped	18420755^18420756	18420756	18420756	13	CCGAACCCGGAAC		0.522
goldrich	scaffold_3	Insertion	Self mapped	18420755^18420756	18420756	18420756	13	CCGAACCCGGAAC		0.537
canino	scaffold_3	Insertion	Self mapped	18420755^18420756	18420756	18420756	13	CCGAACCCGGAAC		0.812
veecot	scaffold_3	Deletion	Self mapped	18421110..18421119	18421110	18421120	10		TTTTTTATTT	0.3
stella	scaffold_3	Insertion	Self mapped	18421266^18421267	18421267	18421267	3	AAA		1
velazquez	scaffold_3	Insertion	Close breakpoints	18423451^18423453	18423452	18423453	0			1
perfection	scaffold_3	Insertion	Close breakpoints	18423451^18423453	18423452	18423453	0			0.998
perfection	scaffold_3	Insertion	Close breakpoints	18423531^18423539	18423532	18423539	0			0.999
moniqui	scaffold_3	Insertion	Close breakpoints	18423531^18423539	18423532	18423539	0			1
lambertin	scaffold_3	Insertion	Close breakpoints	18423531^18423539	18423532	18423539	0			0.989
harcot	scaffold_3	Insertion	Close breakpoints	18423531^18423539	18423532	18423539	0			0.982
goldrich	scaffold_3	Insertion	Close breakpoints	18423531^18423539	18423532	18423539	0			0.982
velazquez	scaffold_3	Insertion	Close breakpoints	18423533^18423539	18423534	18423539	0			1
canino	scaffold_3	Insertion	Close breakpoints	18423537^18423539	18423538	18423539	0			1
velazquez	scaffold_3	Deletion	Self mapped	18424962..18424966	18424962	18424967	5		CTCCC	0.833
harcot	scaffold_3	Deletion	Self mapped	18424962..18424966	18424962	18424967	5		CTCCC	0.59
canino	scaffold_3	Deletion	Self mapped	18424962..18424966	18424962	18424967	5		CTCCC	0.95
seo	scaffold_3	Deletion	Paired breakpoint	18424973..18424977	18424973	18424978	5		TCCCC	0.362
perfection	scaffold_3	Deletion	Self mapped	18424973..18424977	18424973	18424978	5		TCCCC	0.932
lambertin	scaffold_3	Deletion	Paired breakpoint	18424973..18424977	18424973	18424978	5		TCCCC	0.892
lambertin	scaffold_3	Insertion	Paired breakpoint	18426510^18426511	18426511	18426511	2	GT		0.469
lambertin	scaffold_3	Insertion	Close breakpoints	18427898^18427924	18427899	18427924	0			0.056
lambertin	scaffold_3	Insertion	Self mapped	18429508^18429509	18429509	18429509	4	TTTT		0.767
goldrich	scaffold_3	Insertion	Self mapped	18429508^18429509	18429509	18429509	4	TTTT		0.84
canino	scaffold_3	Insertion	Self mapped	18429508^18429509	18429509	18429509	4	TTTT		0.915
seo	scaffold_3	Insertion	Self mapped	18429522^18429523	18429523	18429523	5	TTTTT		0.85
perfection	scaffold_3	Insertion	Self mapped	18429522^18429523	18429523	18429523	4	TTTG		0.714
moniqui	scaffold_3	Insertion	Self mapped	18429522^18429523	18429523	18429523	4	TTTT		0.86
goldrich	scaffold_3	Insertion	Self mapped	18429522^18429523	18429523	18429523	4	TTTT		0.808
canino	scaffold_3	Insertion	Self mapped	18429522^18429523	18429523	18429523	4	TTTT		0.871
lambertin	scaffold_3	Insertion	Close breakpoints	18433485^18433512	18433486	18433512	0			0.051
lambertin	scaffold_3	Insertion	Self mapped	18434507^18434508	18434508	18434508	4	ATAA		0.333
seo	scaffold_3	Insertion	Close breakpoints	18437548^18437570	18437549	18437570	0			0.137
velazquez	scaffold_3	Insertion	Paired breakpoint	18437629^18437630	18437630	18437630	12	ATATCTTTTCTT		1
veecot	scaffold_3	Insertion	Paired breakpoint	18437629^18437630	18437630	18437630	12	GTATCTTTTCTT		0.706
perfection	scaffold_3	Insertion	Paired breakpoint	18437629^18437630	18437630	18437630	12	ATATCTTTTCTT		1
moniqui	scaffold_3	Insertion	Paired breakpoint	18437629^18437630	18437630	18437630	12	ATATCTTTTCTT		1
lambertin	scaffold_3	Insertion	Paired breakpoint	18437629^18437630	18437630	18437630	12	RTATCTTTTCTT		1
katy	scaffold_3	Insertion	Paired breakpoint	18437629^18437630	18437630	18437630	12	RTATCTTTTCTT		1
harcot	scaffold_3	Insertion	Paired breakpoint	18437629^18437630	18437630	18437630	12	ATATCTTTTCTT		0.723
goldrich	scaffold_3	Insertion	Paired breakpoint	18437629^18437630	18437630	18437630	12	ATATCTTTTCTT		0.541
canino	scaffold_3	Insertion	Paired breakpoint	18437629^18437630	18437630	18437630	12	ATATCTTTTCTT		1
veecot	scaffold_3	Deletion	Paired breakpoint	18437975..18438018	18437975	18438019	44		TGCATTGGTGATAAAGTGTCCAGCAAGTGAACACCTTCTAGCTT	0.281
perfection	scaffold_3	Deletion	Paired breakpoint	18437975..18438018	18437975	18438019	44		TGCATTGGTGATAAAGTGTCCAGCAAGTGAACACCTTCTAGCTT	0.434
veecot	scaffold_3	Deletion	Self mapped	18439825..18439831	18439825	18439832	7		CATGGAC	0.407
perfection	scaffold_3	Deletion	Paired breakpoint	18439827..18439833	18439827	18439834	7		TGGACCA	0.513
lambertin	scaffold_3	Deletion	Paired breakpoint	18439827..18439833	18439827	18439834	7		TGGACCA	0.496
katy	scaffold_3	Deletion	Paired breakpoint	18439827..18439833	18439827	18439834	7		TGGACCA	0.377
seo	scaffold_3	Deletion	Self mapped	18442208..18442214	18442208	18442215	7		CTTTCTA	0.667
lambertin	scaffold_3	Insertion	Paired breakpoint	18443631^18443632	18443632	18443632	2	AA		0.952
stella	scaffold_3	Deletion	Paired breakpoint	18443758..18443769	18443758	18443770	12		AAAGTTGATTGA	0.986
stella	scaffold_3	Insertion	Self mapped	18444248^18444249	18444249	18444249	3	TTT		0.944
lambertin	scaffold_3	Deletion	Paired breakpoint	18444519..18444528	18444519	18444529	10		GAAAAAGAAA	0.818
moniqui	scaffold_3	Deletion	Self mapped	18444541..18444549	18444541	18444550	9		ACGCGTGAG	1
katy	scaffold_3	Deletion	Self mapped	18444541..18444549	18444541	18444550	9		ACGCGTGAG	0.833
perfection	scaffold_3	Deletion	Paired breakpoint	18444548..18444555	18444548	18444556	8		AGCGTGTG	0.612
lambertin	scaffold_3	Deletion	Paired breakpoint	18444548..18444555	18444548	18444556	8		AGCGTGTG	0.951
canino	scaffold_3	Deletion	Paired breakpoint	18444548..18444555	18444548	18444556	8		AGCGTGTG	1
lambertin	scaffold_3	Insertion	Close breakpoints	18444576^18444581	18444577	18444581	0			0.963
velazquez	scaffold_3	Insertion	Close breakpoints	18444835^18444838	18444836	18444838	0			1
perfection	scaffold_3	Insertion	Close breakpoints	18444835^18444838	18444836	18444838	0			0.5
moniqui	scaffold_3	Insertion	Close breakpoints	18444835^18444838	18444836	18444838	0			0.875
canino	scaffold_3	Insertion	Close breakpoints	18444835^18444838	18444836	18444838	0			0.977
moniqui	scaffold_3	Insertion	Self mapped	18444849^18444850	18444850	18444850	2	GA		0.9
lambertin	scaffold_3	Insertion	Self mapped	18444936^18444937	18444937	18444937	3	CAT		1
harcot	scaffold_3	Insertion	Paired breakpoint	18444936^18444937	18444937	18444937	3	CAT		0.538
goldrich	scaffold_3	Insertion	Self mapped	18444936^18444937	18444937	18444937	3	CAT		0.778
canino	scaffold_3	Insertion	Self mapped	18444936^18444937	18444937	18444937	3	CAT		1
stella	scaffold_3	Insertion	Self mapped	18445875^18445876	18445876	18445876	30	CCAAGGAGAGTGACTTGGAAGCCCTTGCTT		0.681
stella	scaffold_3	Insertion	Self mapped	18445916^18445917	18445917	18445917	31	TGACTTGGAAGCCCTTGCTTCCAAGGAAGAG		0.769
velazquez	scaffold_3	Insertion	Paired breakpoint	18447934^18447935	18447935	18447935	3	TTT		0.923
seo	scaffold_3	Insertion	Paired breakpoint	18447934^18447935	18447935	18447935	3	TTT		0.918
moniqui	scaffold_3	Insertion	Paired breakpoint	18447934^18447935	18447935	18447935	3	TTT		0.937
katy	scaffold_3	Insertion	Self mapped	18447934^18447935	18447935	18447935	3	TTT		0.857
harcot	scaffold_3	Insertion	Paired breakpoint	18447934^18447935	18447935	18447935	3	TTT		0.883
goldrich	scaffold_3	Insertion	Paired breakpoint	18447934^18447935	18447935	18447935	3	TTT		0.908
canino	scaffold_3	Insertion	Self mapped	18447934^18447935	18447935	18447935	3	TTT		1
perfection	scaffold_3	Insertion	Self mapped	18448714^18448715	18448715	18448715	9	CGTCAAGCC		0.531
velazquez	scaffold_3	Insertion	Paired breakpoint	18448717^18448718	18448718	18448718	9	CAAGCCTGT		1
stella	scaffold_3	Insertion	Paired breakpoint	18448717^18448718	18448718	18448718	9	CAAGCCTGT		0.978
seo	scaffold_3	Insertion	Self mapped	18448717^18448718	18448718	18448718	9	CAAGCCTGT		0.706
moniqui	scaffold_3	Insertion	Paired breakpoint	18448717^18448718	18448718	18448718	9	CAAGCCTGT		1
lambertin	scaffold_3	Insertion	Paired breakpoint	18448717^18448718	18448718	18448718	9	CAAGCCTGT		1
katy	scaffold_3	Insertion	Paired breakpoint	18448717^18448718	18448718	18448718	9	CMAGCCTGT		0.536
harcot	scaffold_3	Insertion	Paired breakpoint	18448717^18448718	18448718	18448718	9	CAAGCCTGT		0.549
goldrich	scaffold_3	Insertion	Self mapped	18448717^18448718	18448718	18448718	9	CAAGCCTGT		0.533
canino	scaffold_3	Insertion	Paired breakpoint	18448717^18448718	18448718	18448718	9	CAAGCCTGT		1
lambertin	scaffold_3	Insertion	Close breakpoints	18448966^18448975	18448967	18448975	0			0.134
harcot	scaffold_3	Deletion	Self mapped	18449412..18449455	18449412	18449456	44		TAGCTTTCTCCTCAAGTACTCAAAGGGATGTAAACACACAATGA	0.07
stella	scaffold_3	Insertion	Paired breakpoint	18449702^18449703	18449703	18449703	2	CA		0.97
lambertin	scaffold_3	Insertion	Paired breakpoint	18449702^18449703	18449703	18449703	2	CA		0.75
veecot	scaffold_3	Replacement	Paired breakpoint	18449801..18449805	18449801	18449806	5	TTTTG	GGGGA	1
stella	scaffold_3	Insertion	Close breakpoints	18449800^18449806	18449801	18449806	0			0.952
perfection	scaffold_3	Replacement	Paired breakpoint	18449801..18449805	18449801	18449806	5	TTTTG	GGGGA	1
lambertin	scaffold_3	Replacement	Paired breakpoint	18449801..18449805	18449801	18449806	5	TTTTG	GGGGA	0.875
harcot	scaffold_3	Replacement	Paired breakpoint	18449801..18449805	18449801	18449806	5	TTTTG	GGGGA	1
canino	scaffold_3	Replacement	Paired breakpoint	18449801..18449805	18449801	18449806	5	TTTTG	GGGGA	1
velazquez	scaffold_3	Insertion	Paired breakpoint	18450024^18450025	18450025	18450025	7	TATAACT		0.872
stella	scaffold_3	Insertion	Paired breakpoint	18450024^18450025	18450025	18450025	7	TATAACT		0.987
seo	scaffold_3	Insertion	Paired breakpoint	18450024^18450025	18450025	18450025	7	TATAACT		0.424
perfection	scaffold_3	Insertion	Paired breakpoint	18450024^18450025	18450025	18450025	7	TATAACT		0.643
moniqui	scaffold_3	Insertion	Paired breakpoint	18450024^18450025	18450025	18450025	7	TATAACT		0.971
lambertin	scaffold_3	Insertion	Paired breakpoint	18450024^18450025	18450025	18450025	7	TATAACT		1
katy	scaffold_3	Insertion	Self mapped	18450024^18450025	18450025	18450025	7	TATAACT		0.471
goldrich	scaffold_3	Insertion	Self mapped	18450024^18450025	18450025	18450025	7	TATAACT		0.435
canino	scaffold_3	Insertion	Paired breakpoint	18450024^18450025	18450025	18450025	7	TATAACT		0.876
stella	scaffold_3	Deletion	Paired breakpoint	18450262..18450272	18450262	18450273	11		TAATCCGTTTC	1
stella	scaffold_3	Deletion	Self mapped	18450499..18450511	18450499	18450512	13		CCTGTTCTAATAG	0.579
perfection	scaffold_3	Insertion	Self mapped	18450538^18450539	18450539	18450539	6	AAAAAA		0.906
moniqui	scaffold_3	Insertion	Self mapped	18450538^18450539	18450539	18450539	6	AAAAAA		0.727
katy	scaffold_3	Insertion	Self mapped	18450538^18450539	18450539	18450539	6	AAAAAA		0.867
harcot	scaffold_3	Insertion	Self mapped	18450538^18450539	18450539	18450539	6	AAAAAA		0.652
stella	scaffold_3	Insertion	Self mapped	18450549^18450550	18450550	18450550	3	AAA		1
perfection	scaffold_3	Insertion	Self mapped	18450549^18450550	18450550	18450550	6	TAAAAA		0.882
moniqui	scaffold_3	Insertion	Self mapped	18450549^18450550	18450550	18450550	6	TAAAAA		0.867
lambertin	scaffold_3	Insertion	Self mapped	18450549^18450550	18450550	18450550	6	TAAAAA		0.929
katy	scaffold_3	Insertion	Self mapped	18450549^18450550	18450550	18450550	6	TAAAAA		0.897
goldrich	scaffold_3	Deletion	Self mapped	18450550..18450613	18450550	18450614	64		CATTATATGATATTTGAATTTTAAAAATAATTCAAATAATTAATTAATTAATTGGATTTAATTT	0.988
canino	scaffold_3	Insertion	Self mapped	18450549^18450550	18450550	18450550	6	TAAAAA		0.904
perfection	scaffold_3	Deletion	Self mapped	18450576..18450612	18450576	18450613	37		ATAATTCAAATAATTAATTAATTAATTGGATTTAATT	0.963
goldrich	scaffold_3	Insertion	Self mapped	18450663^18450664	18450664	18450664	2	AA		0.946
seo	scaffold_3	Deletion	Self mapped	18450675..18450703	18450675	18450704	29		AAACACTTTATAAACACACCCAAAACCCA	0.906
veecot	scaffold_3	Deletion	Self mapped	18450679..18450700	18450679	18450701	22		ACTTTATAAACACACCCAAAAC	0.852
seo	scaffold_3	Deletion	Self mapped	18450679..18450700	18450679	18450701	22		ACTTTATAAACACACCCAAAAC	0.896
perfection	scaffold_3	Deletion	Self mapped	18450679..18450700	18450679	18450701	22		ACTTTATAAACACACCCAAAAC	0.857
lambertin	scaffold_3	Deletion	Cross mapped breakpoints	18450679..18455874	18450679	18455875	5196		ACTTTATAAACACACCCAAAACCCATCATTACACACACTTAAAACCCATTTATAAACATACTCAAAAAATATACAATTATTGACTTTGGGGTTAATTTTGNNNNNCAAAATCAACCCCAAAGTCAACTTTTTGGGTGTGTTTATAAATGAGTATTGAGTGTGTGTAATGATGGGTTTTGGGTGTGTTTATATGTTTAAATAGTGC	0.757
goldrich	scaffold_3	Deletion	Self mapped	18450679..18450700	18450679	18450701	22		ACTTTATAAACACACCCAAAAC	0.915
canino	scaffold_3	Deletion	Self mapped	18450679..18450700	18450679	18450701	22		ACTTTATAAACACACCCAAAAC	0.884
seo	scaffold_3	Deletion	Self mapped	18450684..18450693	18450684	18450694	10		ATAAACACAC	0.887
canino	scaffold_3	Deletion	Self mapped	18450684..18450693	18450684	18450694	10		ATAAACACAC	0.876
OR	scaffold_3	Complex	Multiple breakpoints	join(18450692..18455784,18455797..18455822)	18450692	18455823	5131			0.663
canino	scaffold_3	Deletion	Self mapped	18450696..18450741	18450696	18450742	46		AAAACCCATCATTACACACACTTAAAACCCATTTATAAACATACTC	0.377
seo	scaffold_3	Deletion	Self mapped	18450698..18450757	18450698	18450758	60		AACCCATCATTACACACACTTAAAACCCATTTATAAACATACTCAAAAAATATACAATTA	0.681
seo	scaffold_3	Deletion	Self mapped	18450700..18450745	18450700	18450746	46		CCCATCATTACACACACTTAAAACCCATTTATAAACATACTCAAAA	0.749
moniqui	scaffold_3	Deletion	Self mapped	18450701..18450756	18450701	18450757	56		CCATCATTACACACACTTAAAACCCATTTATAAACATACTCAAAAAATATACAATT	0.626
stella	scaffold_3	Replacement	Paired breakpoint	18450747..18450757	18450747	18450758	11	G	ATATACAATTA	0.758
harcot	scaffold_3	Replacement	Paired breakpoint	18450747..18450757	18450747	18450758	11	G	ATATACAATTA	0.379
perfection	scaffold_3	Deletion	Self mapped	18450748..18450757	18450748	18450758	10		TATACAATTA	0.588
moniqui	scaffold_3	Deletion	Self mapped	18450748..18450757	18450748	18450758	10		TATACAATTA	0.608
katy	scaffold_3	Deletion	Self mapped	18450748..18450757	18450748	18450758	10		TATACAATTA	0.562
velazquez	scaffold_3	Deletion	Paired breakpoint	18450749..18450758	18450749	18450759	10		ATACAATTAT	0.57
OR	scaffold_3	Deletion	Self mapped	18450749..18450757	18450749	18450758	9		ATACAATTA	0.656
velazquez	scaffold_3	Deletion	Self mapped	18450757..18450768	18450757	18450769	12		ATTGACTTTGGG	0.729
stella	scaffold_3	Deletion	Self mapped	18450757..18450768	18450757	18450769	12		ATTGACTTTGGG	0.83
seo	scaffold_3	Deletion	Self mapped	18450757..18450768	18450757	18450769	12		ATTGACTTTGGG	0.785
perfection	scaffold_3	Deletion	Self mapped	18450757..18450768	18450757	18450769	12		ATTGACTTTGGG	0.777
OR	scaffold_3	Deletion	Self mapped	18450757..18450768	18450757	18450769	12		ATTGACTTTGGG	0.758
moniqui	scaffold_3	Deletion	Self mapped	18450757..18450768	18450757	18450769	12		ATTGACTTTGGG	0.711
lambertin	scaffold_3	Deletion	Self mapped	18450757..18450768	18450757	18450769	12		ATTGACTTTGGG	0.833
katy	scaffold_3	Deletion	Self mapped	18450757..18450768	18450757	18450769	12		ATTGACTTTGGG	0.751
harcot	scaffold_3	Deletion	Self mapped	18450757..18450768	18450757	18450769	12		ATTGACTTTGGG	0.598
goldrich	scaffold_3	Deletion	Self mapped	18450757..18450768	18450757	18450769	12		ATTGACTTTGGG	0.797
canino	scaffold_3	Deletion	Self mapped	18450757..18450768	18450757	18450769	12		ATTGACTTTGGG	0.734
stella	scaffold_3	Deletion	Self mapped	18450761..18450772	18450761	18450773	12		ACTTTGGGGTTA	0.864
stella	scaffold_3	Deletion	Self mapped	18450762..18450774	18450762	18450775	13		CTTTGGGGTTAAT	0.875
lambertin	scaffold_3	Deletion	Self mapped	18450762..18450774	18450762	18450775	13		CTTTGGGGTTAAT	0.881
canino	scaffold_3	Deletion	Self mapped	18450762..18450774	18450762	18450775	13		CTTTGGGGTTAAT	0.807
perfection	scaffold_3	Deletion	Self mapped	18450763..18450773	18450763	18450774	11		TTTGGGGTTAA	0.837
lambertin	scaffold_3	Insertion	Tandem duplication	18450774..18749191	18450774	18749192	298418		CAAAACACTTTATAAACACACCCAAAACCCATCATTACACACACTCAAAACCCATTTATAAACACACCCAAAAAATATACAATTGTTGATTTTGTGGTTGNNNNNAAAACACTTTATAAACACACCCAAAACCCATCATTACACACACTTAAAACCCATTTATAAACATACTCAAAAAATATACAATTATTGACTTTGGGGTTAA	0.666
goldrich	scaffold_3	Inversion	Cross mapped breakpoints	complement(18450774..18481277)	18450774	18481278	30504	TTAACCCCAAAGTCAATAATTGTATATTTTTTGAGTATGTTTATAAATGGGTTTTAAGTGTGTGTAATGATGGGTTTTGGGTGTGTTTATAAAGTGTTTTNNNNNCATAGAAACACACCCAAAATCAACCCCAAAGTCAACTTTTTAGGTGTGTTTATAAATGGGTTTTGAGTGTGTGTAATGATGGGTTTTGGGTGTGTTTATA	TATAAACACACCCAAAACCCATCATTACACACACTCAAAACCCATTTATAAACACACCTAAAAAGTTGACTTTGGGGTTGATTTTGGGTGTGTTTCTATGNNNNNAAAACACTTTATAAACACACCCAAAACCCATCATTACACACACTTAAAACCCATTTATAAACATACTCAAAAAATATACAATTATTGACTTTGGGGTTAA	0.571
seo	scaffold_3	Insertion	Self mapped	18450809^18450810	18450810	18450810	5	TTTTT		0.916
moniqui	scaffold_3	Insertion	Tandem duplication	18450810..18749283	18450810	18749284	298474		TGTGGTTGATTTTGGGTGTGTTTCTATGTTTAAATAGTGCTTGGGTTTTTTTATAAATACATGTCTAGGATTGGGTTTATTTATAAATTTGTATTCTAAANNNNNCACACACTTAAAACCCATTTATAAACATACTCAAAAAATATACAATTATTGACTTTGGGGTTAATTTTGGGTGTGTTTCTATGTTTAAATAGTGCTTGGG	0.564
harcot	scaffold_3	Insertion	Self mapped	18450809^18450810	18450810	18450810	6	TTTTTT		0.868
goldrich	scaffold_3	Insertion	Self mapped	18450809^18450810	18450810	18450810	7	TTTTTTT		0.91
stella	scaffold_3	Deletion	Self mapped	18450997..18451017	18450997	18451018	21		ATAATATGTGAAATTATGTGT	1
lambertin	scaffold_3	Insertion	Close breakpoints	18451238^18451254	18451239	18451254	0			0.711
stella	scaffold_3	Insertion	Self mapped	18451341^18451342	18451342	18451342	13	ATTATTATTATTT		1
lambertin	scaffold_3	Deletion	Self mapped	18451689..18451750	18451689	18451751	62		CTGGGCGGCTATACTATTTTGTAGAAAGAAAAAAAAGGGGGCCATGTGTCAAAAAGGTATAG	0.524
seo	scaffold_3	Replacement	Paired breakpoint	18452088..18452147	18452088	18452148	60	TGGAAGTGATGGATAC	CGATCCATCCCATTCCAAATTTCTTGTCGTTCAAAAATTCCCAAACGTTCGTTACAAGAT	0.347
perfection	scaffold_3	Deletion	Paired breakpoint	18452444..18452445	18452444	18452446	2		CA	0.492
velazquez	scaffold_3	Deletion	Cross mapped breakpoints	18452620..18452718	18452620	18452719	99		AAACAACAGAAAACACGTATCATTGTTTCCTGTCCAAAAAGTCGTACCTCATAGGGTACTTGGAAGTGAAGAAACCTCTAGCCACATCATGGTGAAAGA	0.963
perfection	scaffold_3	Deletion	Cross mapped breakpoints	18452620..18452718	18452620	18452719	99		AAACAACAGAAAACACGTATCATTGTTTCCTGTCCAAAAAGTCGTACCTCATAGGGTACTTGGAAGTGAAGAAACCTCTAGCCACATCATGGTGAAAGA	0.653
moniqui	scaffold_3	Deletion	Cross mapped breakpoints	18452620..18452718	18452620	18452719	99		AAACAACAGAAAACACGTATCATTGTTTCCTGTCCAAAAAGTCGTACCTCATAGGGTACTTGGAAGTGAAGAAACCTCTAGCCACATCATGGTGAAAGA	1
lambertin	scaffold_3	Deletion	Cross mapped breakpoints	18452620..18452718	18452620	18452719	99		AAACAACAGAAAACACGTATCATTGTTTCCTGTCCAAAAAGTCGTACCTCATAGGGTACTTGGAAGTGAAGAAACCTCTAGCCACATCATGGTGAAAGA	1
katy	scaffold_3	Deletion	Cross mapped breakpoints	18452620..18452718	18452620	18452719	99		AAACAACAGAAAACACGTATCATTGTTTCCTGTCCAAAAAGTCGTACCTCATAGGGTACTTGGAAGTGAAGAAACCTCTAGCCACATCATGGTGAAAGA	0.605
harcot	scaffold_3	Deletion	Cross mapped breakpoints	18452620..18452718	18452620	18452719	99		AAACAACAGAAAACACGTATCATTGTTTCCTGTCCAAAAAGTCGTACCTCATAGGGTACTTGGAAGTGAAGAAACCTCTAGCCACATCATGGTGAAAGA	0.361
goldrich	scaffold_3	Deletion	Cross mapped breakpoints	18452620..18452718	18452620	18452719	99		AAACAACAGAAAACACGTATCATTGTTTCCTGTCCAAAAAGTCGTACCTCATAGGGTACTTGGAAGTGAAGAAACCTCTAGCCACATCATGGTGAAAGA	0.377
canino	scaffold_3	Deletion	Cross mapped breakpoints	18452620..18452718	18452620	18452719	99		AAACAACAGAAAACACGTATCATTGTTTCCTGTCCAAAAAGTCGTACCTCATAGGGTACTTGGAAGTGAAGAAACCTCTAGCCACATCATGGTGAAAGA	1
stella	scaffold_3	Deletion	Paired breakpoint	18452922..18452936	18452922	18452937	15		GGATTATTCATTTAG	1
stella	scaffold_3	Insertion	Self mapped	18453089^18453090	18453090	18453090	22	TATATATATATCTATATATATA		1
velazquez	scaffold_3	Insertion	Self mapped	18454454^18454455	18454455	18454455	5	AATAT		0.941
perfection	scaffold_3	Insertion	Self mapped	18454454^18454455	18454455	18454455	5	AATAT		1
moniqui	scaffold_3	Insertion	Self mapped	18454454^18454455	18454455	18454455	5	AATAT		0.818
lambertin	scaffold_3	Insertion	Self mapped	18454454^18454455	18454455	18454455	5	AATAT		0.59
katy	scaffold_3	Insertion	Self mapped	18454454^18454455	18454455	18454455	5	AATAT		1
harcot	scaffold_3	Insertion	Self mapped	18454454^18454455	18454455	18454455	5	AATAT		0.34
goldrich	scaffold_3	Insertion	Self mapped	18454454^18454455	18454455	18454455	5	AATAT		0.464
canino	scaffold_3	Insertion	Self mapped	18454454^18454455	18454455	18454455	5	AATAT		0.906
goldrich	scaffold_3	Insertion	Self mapped	18454465^18454466	18454466	18454466	5	ATCTA		0.433
canino	scaffold_3	Insertion	Self mapped	18454465^18454466	18454466	18454466	5	ATCTA		0.75
lambertin	scaffold_3	Deletion	Self mapped	18455308..18455313	18455308	18455314	6		ATTATC	0.6
katy	scaffold_3	Insertion	Close breakpoints	18455695^18455699	18455696	18455699	0			0.987
goldrich	scaffold_3	Insertion	Tandem duplication	18455696..18698603	18455696	18698604	242908		TTACCCAAAAAAAAAAAAAAACAAAAGTCAGTTACTTTGTAATTGCGTATATTTTTCATAATTAAAAATAGGTACACAATAATTTATATAAAATATAGGTNNNNNTAGAGTATTAGCCTATTTTGGAGATATCATCATCAATTAATGATTTGATCCCAATCAAATCCCTAATTGACTTAATCTCTACATTTTGGGGAAAAATTAT	0.968
perfection	scaffold_3	Deletion	Cross mapped breakpoints	18455699..18455927	18455699	18455928	229		AAATTTATAAATAAACCCAATCCTAGACATGTATTTATAAAAAAACCCAAGCACTATTTAAATATAGAAACACACCCAAAATCAACCCCAAAGTCAACTTNNNNNTGTGTGTAATGATGGGTTTTGGGTGTGTTTATATGTTTAAATAGTGCTTGGGTTTTTTTATAATTTCAACCCCCATTTTGGGTGTTTTAGTGAAATCCCC	0.987
moniqui	scaffold_3	Deletion	Cross mapped breakpoints	18455699..18455927	18455699	18455928	229		AAATTTATAAATAAACCCAATCCTAGACATGTATTTATAAAAAAACCCAAGCACTATTTAAATATAGAAACACACCCAAAATCAACCCCAAAGTCAACTTNNNNNTGTGTGTAATGATGGGTTTTGGGTGTGTTTATATGTTTAAATAGTGCTTGGGTTTTTTTATAATTTCAACCCCCATTTTGGGTGTTTTAGTGAAATCCCC	0.988
lambertin	scaffold_3	Deletion	Cross mapped breakpoints	18455699..18455927	18455699	18455928	229		AAATTTATAAATAAACCCAATCCTAGACATGTATTTATAAAAAAACCCAAGCACTATTTAAATATAGAAACACACCCAAAATCAACCCCAAAGTCAACTTNNNNNTGTGTGTAATGATGGGTTTTGGGTGTGTTTATATGTTTAAATAGTGCTTGGGTTTTTTTATAATTTCAACCCCCATTTTGGGTGTTTTAGTGAAATCCCC	0.991
harcot	scaffold_3	Deletion	Cross mapped breakpoints	18455699..18455927	18455699	18455928	229		AAATTTATAAATAAACCCAATCCTAGACATGTATTTATAAAAAAACCCAAGCACTATTTAAATATAGAAACACACCCAAAATCAACCCCAAAGTCAACTTNNNNNTGTGTGTAATGATGGGTTTTGGGTGTGTTTATATGTTTAAATAGTGCTTGGGTTTTTTTATAATTTCAACCCCCATTTTGGGTGTTTTAGTGAAATCCCC	0.964
harcot	scaffold_3	Insertion	Self mapped	18455736^18455737	18455737	18455737	11	AAAAAAAAAAA		0.784
stella	scaffold_3	Insertion	Self mapped	18455743^18455744	18455744	18455744	5	AAAAA		0.798
stella	scaffold_3	Insertion	Close breakpoints	18455755^18455762	18455756	18455762	0			0.669
seo	scaffold_3	Deletion	Self mapped	18455773..18455784	18455773	18455785	12		CCCAAAATCAAC	0.365
moniqui	scaffold_3	Deletion	Self mapped	18455773..18455784	18455773	18455785	12		CCCAAAATCAAC	0.411
canino	scaffold_3	Deletion	Self mapped	18455773..18455784	18455773	18455785	12		CCCAAAATCAAC	0.395
stella	scaffold_3	Deletion	Cross mapped breakpoints	18455785..18749186	18455785	18749187	293402		CCCAAAGTCAACTTTTTGGGTGTGTTTATAAATGAGTATTGAGTGTGTGTAATGATGGGTTTTGGGTGTGTTTATATGTTTAAATAGTGCTTGGGTTTTTNNNNNATTACCATAAATTATAAATTAATATTGTAACAAAAGTAGTTCTAAATAGGGAGTTTCACTAAAACACCCAAAATAGGGGCTGAAATTATAAAAAAACTCA	0.551
perfection	scaffold_3	Inversion	Cross mapped breakpoints	complement(18455785..18749265)	18455785	18749266	293481	TTTTTGGGTGTGTTTATAAATGGGTTTTGAGTGTGTGTAATGATGGGTTTTGGGTGTGTTTATAAAGTGTTTTGAGTGTTGAGTTTTTTTATAATTTCAGNNNNNAAAAACCCAAGCACTATTTAAACATATAAACACACCCAAAACCCATCATTACACACACTCAATACTCATTTATAAACACACCCAAAAAGTTGACTTTGGG	CCCAAAGTCAACTTTTTGGGTGTGTTTATAAATGAGTATTGAGTGTGTGTAATGATGGGTTTTGGGTGTGTTTATATGTTTAAATAGTGCTTGGGTTTTTNNNNNCTGAAATTATAAAAAAACTCAACACTCAAAACACTTTATAAACACACCCAAAACCCATCATTACACACACTCAAAACCCATTTATAAACACACCCAAAAA	0.49
lambertin	scaffold_3	Deletion	Cross mapped breakpoints	18455785..18749191	18455785	18749192	293407		CCCAAAGTCAACTTTTTGGGTGTGTTTATAAATGAGTATTGAGTGTGTGTAATGATGGGTTTTGGGTGTGTTTATATGTTTAAATAGTGCTTGGGTTTTTNNNNNCATAAATTATAAATTAATATTGTAACAAAAGTAGTTCTAAATAGGGAGTTTCACTAAAACACCCAAAATAGGGGCTGAAATTATAAAAAAACTCAACACT	0.526
goldrich	scaffold_3	Deletion	Cross mapped breakpoints	18455785..18749186	18455785	18749187	293402		CCCAAAGTCAACTTTTTGGGTGTGTTTATAAATGAGTATTGAGTGTGTGTAATGATGGGTTTTGGGTGTGTTTATATGTTTAAATAGTGCTTGGGTTTTTNNNNNATTACCATAAATTATAAATTAATATTGTAACAAAAGTAGTTCTAAATAGGGAGTTTCACTAAAACACCCAAAATAGGGGCTGAAATTATAAAAAAACTCA	0.436
velazquez	scaffold_3	Insertion	Close breakpoints	18455796^18455819	18455797	18455819	0			0.377
stella	scaffold_3	Deletion	Cross mapped breakpoints	18455797..18749186	18455797	18749187	293390		TTTTTGGGTGTGTTTATAAATGAGTATTGAGTGTGTGTAATGATGGGTTTTGGGTGTGTTTATATGTTTAAATAGTGCTTGGGTTTTTTTATAATTTCAANNNNNATTACCATAAATTATAAATTAATATTGTAACAAAAGTAGTTCTAAATAGGGAGTTTCACTAAAACACCCAAAATAGGGGCTGAAATTATAAAAAAACTCA	0.516
seo	scaffold_3	Insertion	Close breakpoints	18455796^18455819	18455797	18455819	0			0.337
perfection	scaffold_3	Inversion	Cross mapped breakpoints	complement(18455797..18749265)	18455797	18749266	293469	TTTTTGGGTGTGTTTATAAATGGGTTTTGAGTGTGTGTAATGATGGGTTTTGGGTGTGTTTATAAAGTGTTTTGAGTGTTGAGTTTTTTTATAATTTCAGNNNNNTTGAAATTATAAAAAAACCCAAGCACTATTTAAACATATAAACACACCCAAAACCCATCATTACACACACTCAATACTCATTTATAAACACACCCAAAAA	TTTTTGGGTGTGTTTATAAATGAGTATTGAGTGTGTGTAATGATGGGTTTTGGGTGTGTTTATATGTTTAAATAGTGCTTGGGTTTTTTTATAATTTCAANNNNNCTGAAATTATAAAAAAACTCAACACTCAAAACACTTTATAAACACACCCAAAACCCATCATTACACACACTCAAAACCCATTTATAAACACACCCAAAAA	0.476
lambertin	scaffold_3	Deletion	Cross mapped breakpoints	18455797..18749191	18455797	18749192	293395		TTTTTGGGTGTGTTTATAAATGAGTATTGAGTGTGTGTAATGATGGGTTTTGGGTGTGTTTATATGTTTAAATAGTGCTTGGGTTTTTTTATAATTTCAANNNNNCATAAATTATAAATTAATATTGTAACAAAAGTAGTTCTAAATAGGGAGTTTCACTAAAACACCCAAAATAGGGGCTGAAATTATAAAAAAACTCAACACT	0.483
katy	scaffold_3	Inversion	Cross mapped breakpoints	complement(18455797..18749265)	18455797	18749266	293469	TTTTTGGGTGTGTTTATAAATGGGTTTTGAGTGTGTGTAATGATGGGTTTTGGGTGTGTTTATAAAGTGTTTTGAGTGTTGAGTTTTTTTATAATTTCAGNNNNNTTGAAATTATAAAAAAACCCAAGCACTATTTAAACATATAAACACACCCAAAACCCATCATTACACACACTCAATACTCATTTATAAACACACCCAAAAA	TTTTTGGGTGTGTTTATAAATGAGTATTGAGTGTGTGTAATGATGGGTTTTGGGTGTGTTTATATGTTTAAATAGTGCTTGGGTTTTTTTATAATTTCAANNNNNCTGAAATTATAAAAAAACTCAACACTCAAAACACTTTATAAACACACCCAAAACCCATCATTACACACACTCAAAACCCATTTATAAACACACCCAAAAA	0.443
goldrich	scaffold_3	Deletion	Cross mapped breakpoints	18455797..18749186	18455797	18749187	293390		TTTTTGGGTGTGTTTATAAATGAGTATTGAGTGTGTGTAATGATGGGTTTTGGGTGTGTTTATATGTTTAAATAGTGCTTGGGTTTTTTTATAATTTCAANNNNNATTACCATAAATTATAAATTAATATTGTAACAAAAGTAGTTCTAAATAGGGAGTTTCACTAAAACACCCAAAATAGGGGCTGAAATTATAAAAAAACTCA	0.406
canino	scaffold_3	Insertion	Close breakpoints	18455796^18455819	18455797	18455819	0			0.364
stella	scaffold_3	Deletion	Self mapped	18455804..18455828	18455804	18455829	25		GTGTGTTTATAAATGAGTATTGAGT	0.509
stella	scaffold_3	Deletion	Self mapped	18455812..18455822	18455812	18455823	11		ATAAATGAGTA	0.458
perfection	scaffold_3	Deletion	Self mapped	18455816..18455838	18455816	18455839	23		ATGAGTATTGAGTGTGTGTAATG	0.612
moniqui	scaffold_3	Deletion	Self mapped	18455816..18455838	18455816	18455839	23		ATGAGTATTGAGTGTGTGTAATG	0.518
harcot	scaffold_3	Insertion	Close breakpoints	18455818^18455822	18455819	18455822	0			0.325
stella	scaffold_3	Deletion	Self mapped	18455830..18455874	18455830	18455875	45		TGTGTAATGATGGGTTTTGGGTGTGTTTATATGTTTAAATAGTGC	0.775
perfection	scaffold_3	Deletion	Self mapped	18455830..18455874	18455830	18455875	45		TGTGTAATGATGGGTTTTGGGTGTGTTTATATGTTTAAATAGTGC	0.8
stella	scaffold_3	Deletion	Self mapped	18455850..18455870	18455850	18455871	21		GTGTGTTTATATGTTTAAATA	0.758
moniqui	scaffold_3	Deletion	Self mapped	18455850..18455870	18455850	18455871	21		GTGTGTTTATATGTTTAAATA	0.702
katy	scaffold_3	Deletion	Self mapped	18455850..18455870	18455850	18455871	21		GTGTGTTTATATGTTTAAATA	0.716
perfection	scaffold_3	Deletion	Cross mapped breakpoints	18455861..18481277	18455861	18481278	25417		TGTTTAAATAGTGCTTGGGTTTTTTTATAATTTCAACCCCCATTTTGGGTGTTTTAGTGAAATCCCCTTATTTACCTTCCAAATAGGAAGATATTCTTTANNNNNTTTTTTGGCTATGATGTGGACTAATTAAAACTTGGGAGTTTCACTAAAACACCCAAAATGGATGTTGAAATTATAAAAAAACCCAACACCCAAAACACTT	0.664
harcot	scaffold_3	Deletion	Cross mapped breakpoints	18455861..18481277	18455861	18481278	25417		TGTTTAAATAGTGCTTGGGTTTTTTTATAATTTCAACCCCCATTTTGGGTGTTTTAGTGAAATCCCCTTATTTACCTTCCAAATAGGAAGATATTCTTTANNNNNTTTTTTGGCTATGATGTGGACTAATTAAAACTTGGGAGTTTCACTAAAACACCCAAAATGGATGTTGAAATTATAAAAAAACCCAACACCCAAAACACTT	0.586
goldrich	scaffold_3	Deletion	Cross mapped breakpoints	18455861..18481242	18455861	18481243	25382		TGTTTAAATAGTGCTTGGGTTTTTTTATAATTTCAACCCCCATTTTGGGTGTTTTAGTGAAATCCCCTTATTTACCTTCCAAATAGGAAGATATTCTTTANNNNNTGTAATTTGACGATTGATGATGTGTCCCTTTTTTTTTTTTTGGCTATGATGTGGACTAATTAAAACTTGGGAGTTTCACTAAAACACCCAAAATGGATGT	0.612
canino	scaffold_3	Deletion	Cross mapped breakpoints	18455861..18481242	18455861	18481243	25382		TGTTTAAATAGTGCTTGGGTTTTTTTATAATTTCAACCCCCATTTTGGGTGTTTTAGTGAAATCCCCTTATTTACCTTCCAAATAGGAAGATATTCTTTANNNNNTGTAATTTGACGATTGATGATGTGTCCCTTTTTTTTTTTTTGGCTATGATGTGGACTAATTAAAACTTGGGAGTTTCACTAAAACACCCAAAATGGATGT	0.683
velazquez	scaffold_3	Insertion	Self mapped	18456029^18456030	18456030	18456030	4	TCTC		0.778
veecot	scaffold_3	Insertion	Self mapped	18456029^18456030	18456030	18456030	18	TCTCTCTCTCTCTCTCTC		0.875
moniqui	scaffold_3	Insertion	Self mapped	18456029^18456030	18456030	18456030	4	TCTC		0.769
goldrich	scaffold_3	Insertion	Self mapped	18456029^18456030	18456030	18456030	16	TCTCTCTCTCTCTCTC		0.5
katy	scaffold_3	Insertion	Self mapped	18456058^18456059	18456059	18456059	4	CTCT		0.636
canino	scaffold_3	Insertion	Self mapped	18456058^18456059	18456059	18456059	4	CTCT		0.833
seo	scaffold_3	Insertion	Close breakpoints	18456640^18456650	18456641	18456650	0			0.138
seo	scaffold_3	Insertion	Self mapped	18458169^18458170	18458170	18458170	4	AGAA		0.894
velazquez	scaffold_3	Insertion	Paired breakpoint	18459111^18459112	18459112	18459112	12	TTCATGAATTTA		0.952
veecot	scaffold_3	Insertion	Paired breakpoint	18459111^18459112	18459112	18459112	12	TTCATGAATTTA		0.346
stella	scaffold_3	Insertion	Paired breakpoint	18459111^18459112	18459112	18459112	12	TTCATGAATTTA		0.933
perfection	scaffold_3	Insertion	Paired breakpoint	18459111^18459112	18459112	18459112	12	TTCATGAATTTA		0.948
moniqui	scaffold_3	Insertion	Paired breakpoint	18459111^18459112	18459112	18459112	12	TTCATGAATTTA		0.929
lambertin	scaffold_3	Insertion	Paired breakpoint	18459111^18459112	18459112	18459112	12	TTCATGAATTTA		0.409
katy	scaffold_3	Insertion	Paired breakpoint	18459111^18459112	18459112	18459112	12	TTCATGAATTTA		0.931
goldrich	scaffold_3	Insertion	Paired breakpoint	18459111^18459112	18459112	18459112	12	TTCATGAATTTA		0.667
canino	scaffold_3	Insertion	Paired breakpoint	18459111^18459112	18459112	18459112	12	TTCATGAATTTA		0.898
harcot	scaffold_3	Insertion	Close breakpoints	18460891^18460894	18460892	18460894	0			0.084
lambertin	scaffold_3	Insertion	Paired breakpoint	18461038^18461039	18461039	18461039	3	TAT		0.523
seo	scaffold_3	Deletion	Self mapped	18462482..18462495	18462482	18462496	14		TCCCAGAAGTGCAC	0.129
lambertin	scaffold_3	Replacement	Paired breakpoint	18462482..18462496	18462482	18462497	15	A	TCCCAGAAGTGCACG	0.409
lambertin	scaffold_3	Replacement	Paired breakpoint	18462596..18462649	18462596	18462650	54	TGAATCTCACCTKAGGAAGTGCACG	GAATCTCACCTTAGGAAGTAAATACTCTCACCACTACACTAGTGATTCCCATGC	0.519
lambertin	scaffold_3	Replacement	Paired breakpoint	18463684..18463685	18463684	18463686	3	CCA	TG	0.114
canino	scaffold_3	Replacement	Paired breakpoint	18463684..18463685	18463684	18463686	2	CA	TG	0.16
lambertin	scaffold_3	Deletion	Paired breakpoint	18465346..18465348	18465346	18465349	3		ATT	0.478
moniqui	scaffold_3	Insertion	Self mapped	18465481^18465482	18465482	18465482	3	CCT		0.871
stella	scaffold_3	Insertion	Paired breakpoint	18465488^18465489	18465489	18465489	3	CTC		0.951
perfection	scaffold_3	Insertion	Paired breakpoint	18465488^18465489	18465489	18465489	3	CTC		0.967
lambertin	scaffold_3	Insertion	Paired breakpoint	18465488^18465489	18465489	18465489	3	CTC		0.947
canino	scaffold_3	Insertion	Paired breakpoint	18465488^18465489	18465489	18465489	3	CTC		0.951
perfection	scaffold_3	Insertion	Self mapped	18465898^18465899	18465899	18465899	6	AAGATG		0.673
moniqui	scaffold_3	Insertion	Self mapped	18465898^18465899	18465899	18465899	6	AAGATG		0.722
lambertin	scaffold_3	Insertion	Self mapped	18465898^18465899	18465899	18465899	6	AAGATG		0.447
canino	scaffold_3	Insertion	Self mapped	18465898^18465899	18465899	18465899	6	AAGATG		0.826
velazquez	scaffold_3	Insertion	Self mapped	18465913^18465914	18465914	18465914	6	ATGAAG		0.857
perfection	scaffold_3	Insertion	Self mapped	18465913^18465914	18465914	18465914	6	ATGAAG		0.696
moniqui	scaffold_3	Insertion	Self mapped	18465913^18465914	18465914	18465914	6	ATGAAG		0.765
lambertin	scaffold_3	Insertion	Self mapped	18465913^18465914	18465914	18465914	6	ATGAAG		0.531
harcot	scaffold_3	Insertion	Self mapped	18465913^18465914	18465914	18465914	6	ATGAAG		0.328
goldrich	scaffold_3	Insertion	Self mapped	18465913^18465914	18465914	18465914	6	ATGAAG		0.708
canino	scaffold_3	Insertion	Self mapped	18465913^18465914	18465914	18465914	6	ATGAAG		0.905
moniqui	scaffold_3	Deletion	Self mapped	18466095..18466097	18466095	18466098	3		TCT	0.933
lambertin	scaffold_3	Deletion	Self mapped	18466257..18466279	18466257	18466280	23			0.568
seo	scaffold_3	Deletion	Paired breakpoint	18468002..18468017	18468002	18468018	16		CACCTGATTATGAAGA	0.21
lambertin	scaffold_3	Insertion	Close breakpoints	18468942^18468946	18468943	18468946	0			0.178
veecot	scaffold_3	Deletion	Cross mapped breakpoints	18469132..18469248	18469132	18469249	117		GCAATAATTCATGTACTTGCATTTTAATAATAGAAATAGTGCACCTATTAAAAATGGTTGAAAGTGGCTCTTGTAGTTCTTATTAATCGGTTTCTACCTTGTTTACCTTGTGGTTAA	0.353
stella	scaffold_3	Deletion	Cross mapped breakpoints	18469132..18469248	18469132	18469249	117		GCAATAATTCATGTACTTGCATTTTAATAATAGAAATAGTGCACCTATTAAAAATGGTTGAAAGTGGCTCTTGTAGTTCTTATTAATCGGTTTCTACCTTGTTTACCTTGTGGTTAA	1
perfection	scaffold_3	Deletion	Cross mapped breakpoints	18469132..18469246	18469132	18469247	115		GCAATAATTCATGTACTTGCATTTTAATAATAGAAATAGTGCACCTATTAAAAATGGTTGAAAGTGGCTCTTGTAGTTCTTATTAATCGGTTTCTACCTTGTTTACCTTGTGGTT	1
katy	scaffold_3	Deletion	Cross mapped breakpoints	18469132..18469246	18469132	18469247	115		GCAATAATTCATGTACTTGCATTTTAATAATAGAAATAGTGCACCTATTAAAAATGGTTGAAAGTGGCTCTTGTAGTTCTTATTAATCGGTTTCTACCTTGTTTACCTTGTGGTT	0.964
velazquez	scaffold_3	Deletion	Cross mapped breakpoints	18469136..18469246	18469136	18469247	111		TAATTCATGTACTTGCATTTTAATAATAGAAATAGTGCACCTATTAAAAATGGTTGAAAGTGGCTCTTGTAGTTCTTATTAATCGGTTTCTACCTTGTTTACCTTGTGGTT	0.962
perfection	scaffold_3	Deletion	Cross mapped breakpoints	18469136..18469246	18469136	18469247	111		TAATTCATGTACTTGCATTTTAATAATAGAAATAGTGCACCTATTAAAAATGGTTGAAAGTGGCTCTTGTAGTTCTTATTAATCGGTTTCTACCTTGTTTACCTTGTGGTT	1
moniqui	scaffold_3	Deletion	Cross mapped breakpoints	18469136..18469246	18469136	18469247	111		TAATTCATGTACTTGCATTTTAATAATAGAAATAGTGCACCTATTAAAAATGGTTGAAAGTGGCTCTTGTAGTTCTTATTAATCGGTTTCTACCTTGTTTACCTTGTGGTT	0.966
lambertin	scaffold_3	Deletion	Cross mapped breakpoints	18469136..18469246	18469136	18469247	111		TAATTCATGTACTTGCATTTTAATAATAGAAATAGTGCACCTATTAAAAATGGTTGAAAGTGGCTCTTGTAGTTCTTATTAATCGGTTTCTACCTTGTTTACCTTGTGGTT	0.973
katy	scaffold_3	Deletion	Cross mapped breakpoints	18469136..18469246	18469136	18469247	111		TAATTCATGTACTTGCATTTTAATAATAGAAATAGTGCACCTATTAAAAATGGTTGAAAGTGGCTCTTGTAGTTCTTATTAATCGGTTTCTACCTTGTTTACCTTGTGGTT	1
harcot	scaffold_3	Deletion	Cross mapped breakpoints	18469136..18469246	18469136	18469247	111		TAATTCATGTACTTGCATTTTAATAATAGAAATAGTGCACCTATTAAAAATGGTTGAAAGTGGCTCTTGTAGTTCTTATTAATCGGTTTCTACCTTGTTTACCTTGTGGTT	0.191
goldrich	scaffold_3	Deletion	Cross mapped breakpoints	18469136..18469246	18469136	18469247	111		TAATTCATGTACTTGCATTTTAATAATAGAAATAGTGCACCTATTAAAAATGGTTGAAAGTGGCTCTTGTAGTTCTTATTAATCGGTTTCTACCTTGTTTACCTTGTGGTT	0.31
canino	scaffold_3	Deletion	Cross mapped breakpoints	18469136..18469246	18469136	18469247	111		TAATTCATGTACTTGCATTTTAATAATAGAAATAGTGCACCTATTAAAAATGGTTGAAAGTGGCTCTTGTAGTTCTTATTAATCGGTTTCTACCTTGTTTACCTTGTGGTT	1
stella	scaffold_3	Insertion	Close breakpoints	18469581^18469650	18469582	18469650	0			0.193
canino	scaffold_3	Insertion	Close breakpoints	18469581^18469650	18469582	18469650	0			0.145
seo	scaffold_3	Deletion	Paired breakpoint	18471459..18471463	18471459	18471464	5		TTTTT	0.319
lambertin	scaffold_3	Deletion	Self mapped	18471502..18471556	18471502	18471557	55		CCGTGCAGGACAATCTGGCGATGGACGAACTTCCTTGAACAGTCGCTATGGCTAC	0.633
lambertin	scaffold_3	Deletion	Paired breakpoint	18471861..18471867	18471861	18471868	7		TCAGATG	1
katy	scaffold_3	Insertion	Self mapped	18472442^18472443	18472443	18472443	4	ACAA		0.679
veecot	scaffold_3	Insertion	Paired breakpoint	18472447^18472448	18472448	18472448	4	CAAA		0.524
perfection	scaffold_3	Insertion	Paired breakpoint	18472447^18472448	18472448	18472448	4	CAAA		0.604
stella	scaffold_3	Insertion	Paired breakpoint	18472530^18472531	18472531	18472531	3	AAG		0.965
perfection	scaffold_3	Insertion	Paired breakpoint	18472530^18472531	18472531	18472531	3	AAG		0.911
moniqui	scaffold_3	Insertion	Paired breakpoint	18472530^18472531	18472531	18472531	3	AAG		0.992
lambertin	scaffold_3	Insertion	Paired breakpoint	18472530^18472531	18472531	18472531	3	AAG		0.953
katy	scaffold_3	Insertion	Self mapped	18472530^18472531	18472531	18472531	3	AAG		1
harcot	scaffold_3	Insertion	Paired breakpoint	18472530^18472531	18472531	18472531	3	AAG		0.488
canino	scaffold_3	Insertion	Paired breakpoint	18472530^18472531	18472531	18472531	3	AAG		0.981
perfection	scaffold_3	Deletion	Self mapped	18473264..18473273	18473264	18473274	10		GCGAGAGAGA	0.717
moniqui	scaffold_3	Deletion	Self mapped	18473264..18473273	18473264	18473274	10		GCGAGAGAGA	0.744
harcot	scaffold_3	Deletion	Self mapped	18473264..18473273	18473264	18473274	10		GCGAGAGAGA	0.453
harcot	scaffold_3	Complex	Multiple breakpoints	join(18473264..18473275,18473285..18473294)	18473264	18473295	31			0.702
goldrich	scaffold_3	Deletion	Self mapped	18473264..18473273	18473264	18473274	10		GCGAGAGAGA	0.469
canino	scaffold_3	Complex	Multiple breakpoints	join(18473264..18473273,18473283..18473294)	18473264	18473295	31			1331
veecot	scaffold_3	Insertion	Self mapped	18473265^18473266	18473266	18473266	8	GAGAGAGA		0.296
stella	scaffold_3	Insertion	Self mapped	18473265^18473266	18473266	18473266	10	GAGAGAGAGA		0.772
perfection	scaffold_3	Insertion	Self mapped	18473265^18473266	18473266	18473266	8	GAGAGAGA		0.707
lambertin	scaffold_3	Insertion	Self mapped	18473265^18473266	18473266	18473266	18	GAGAGAGAGAGAGAGAGA		0.64
katy	scaffold_3	Insertion	Self mapped	18473265^18473266	18473266	18473266	8	GAGAGAGA		0.833
velazquez	scaffold_3	Deletion	Self mapped	18473285..18473294	18473285	18473295	10		AGAGAGAGAG	0.727
perfection	scaffold_3	Deletion	Self mapped	18473285..18473294	18473285	18473295	10		AGAGAGAGAG	0.712
moniqui	scaffold_3	Deletion	Self mapped	18473285..18473294	18473285	18473295	10		AGAGAGAGAG	0.8
lambertin	scaffold_3	Deletion	Paired breakpoint	18473285..18473294	18473285	18473295	10		AGAGAGAGAG	0.714
lambertin	scaffold_3	Deletion	Self mapped	18473285..18473294	18473285	18473295	10		AGAGAGAGAG	0.714
katy	scaffold_3	Deletion	Self mapped	18473285..18473294	18473285	18473295	10		AGAGAGAGAG	0.917
goldrich	scaffold_3	Deletion	Self mapped	18473285..18473294	18473285	18473295	10		AGAGAGAGAG	0.429
canino	scaffold_3	Deletion	Self mapped	18473285..18473294	18473285	18473295	10		AGAGAGAGAG	0.872
moniqui	scaffold_3	Deletion	Self mapped	18473286..18473295	18473286	18473296	10		GAGAGAGAGG	0.727
stella	scaffold_3	Insertion	Self mapped	18473294^18473295	18473295	18473295	10	AGAGAGAGAG		0.597
stella	scaffold_3	Replacement	Paired breakpoint	18474051..18474052	18474051	18474053	2	GA	AT	0.45
velazquez	scaffold_3	Insertion	Self mapped	18476909^18476910	18476910	18476910	8	TTTTTTTT		1
seo	scaffold_3	Insertion	Self mapped	18476909^18476910	18476910	18476910	10	TTTTTTTTTT		0.806
lambertin	scaffold_3	Deletion	Self mapped	18476920..18476925	18476920	18476926	6		TTTTTG	0.957
seo	scaffold_3	Insertion	Self mapped	18476924^18476925	18476925	18476925	10	TTTTTTTTTT		0.923
katy	scaffold_3	Insertion	Self mapped	18476924^18476925	18476925	18476925	9	TTTTTTTTT		1
harcot	scaffold_3	Insertion	Self mapped	18476924^18476925	18476925	18476925	8	TTTTTTTT		0.755
goldrich	scaffold_3	Deletion	Paired breakpoint	18478603..18478605	18478603	18478606	3		ATA	0.604
seo	scaffold_3	Deletion	Self mapped	18478607..18478611	18478607	18478612	5		ATCAT	0.4
harcot	scaffold_3	Deletion	Paired breakpoint	18478607..18478611	18478607	18478612	5		ATCAT	0.369
canino	scaffold_3	Deletion	Self mapped	18478607..18478611	18478607	18478612	5		ATCAT	1
stella	scaffold_3	Replacement	Paired breakpoint	18479306..18479307	18479306	18479308	2	AC	TA	0.35
lambertin	scaffold_3	Deletion	Paired breakpoint	18479687..18479694	18479687	18479695	8		TTTAGAAC	0.758
velazquez	scaffold_3	Deletion	Self mapped	18481295..18481340	18481295	18481341	46		CCCATCATTACACACACTCAAAACCCATTTATAAACACACCTAAAA	0.528
seo	scaffold_3	Deletion	Self mapped	18481295..18481340	18481295	18481341	46		CCCATCATTACACACACTCAAAACCCATTTATAAACACACCTAAAA	0.445
moniqui	scaffold_3	Deletion	Self mapped	18481295..18481340	18481295	18481341	46		CCCATCATTACACACACTCAAAACCCATTTATAAACACACCTAAAA	0.449
katy	scaffold_3	Deletion	Self mapped	18481295..18481340	18481295	18481341	46		CCCATCATTACACACACTCAAAACCCATTTATAAACACACCTAAAA	0.49
seo	scaffold_3	Deletion	Self mapped	18481302..18481341	18481302	18481342	40		TTACACACACTCAAAACCCATTTATAAACACACCTAAAAA	0.276
perfection	scaffold_3	Deletion	Self mapped	18481302..18481341	18481302	18481342	40		TTACACACACTCAAAACCCATTTATAAACACACCTAAAAA	0.336
canino	scaffold_3	Deletion	Self mapped	18481302..18481341	18481302	18481342	40		TTACACACACTCAAAACCCATTTATAAACACACCTAAAAA	0.291
seo	scaffold_3	Deletion	Self mapped	18481303..18481342	18481303	18481343	40		TACACACACTCAAAACCCATTTATAAACACACCTAAAAAG	0.273
katy	scaffold_3	Deletion	Self mapped	18481303..18481342	18481303	18481343	40		TACACACACTCAAAACCCATTTATAAACACACCTAAAAAG	0.29
harcot	scaffold_3	Deletion	Self mapped	18481303..18481342	18481303	18481343	40		TACACACACTCAAAACCCATTTATAAACACACCTAAAAAG	0.259
goldrich	scaffold_3	Deletion	Self mapped	18481303..18481342	18481303	18481343	40		TACACACACTCAAAACCCATTTATAAACACACCTAAAAAG	0.28
stella	scaffold_3	Deletion	Cross mapped breakpoints	18481318..18749265	18481318	18749266	267948		CCCATTTATAAACACACCTAAAAAGTTGACTTTGGGGTTGATTTTGGGTGTGTTTCTATGTTTAAATAGTGCTTGGGTTTTTTTATAAATACATGTCTAGNNNNNCTGAAATTATAAAAAAACTCAACACTCAAAACACTTTATAAACACACCCAAAACCCATCATTACACACACTCAAAACCCATTTATAAACACACCCAAAAA	0.444
moniqui	scaffold_3	Insertion	Close breakpoints	18481334^18481337	18481335	18481337	0			0.307
velazquez	scaffold_3	Deletion	Cross mapped breakpoints	18481342..18749231	18481342	18749232	267890		GTTGACTTTGGGGTTGATTTTGGGTGTGTTTCTATGTTTAAATAGTGCTTGGGTTTTTTTATAAATACATGTCTAGGATTGGGTTTATTTATAAATTTGTNNNNNATAGGGAGTTTCACTAAAACACCCAAAATAGGGGCTGAAATTATAAAAAAACTCAACACTCAAAACACTTTATAAACACACCCAAAACCCATCATTACAC	0.41
veecot	scaffold_3	Insertion	Paired breakpoint	18481341^18481342	18481342	18481342	10	ATATACAATT		0.24
seo	scaffold_3	Insertion	Self mapped	18481341^18481342	18481342	18481342	10	ATATACAATT		0.297
perfection	scaffold_3	Insertion	Self mapped	18481341^18481342	18481342	18481342	10	ATATACAATT		0.344
katy	scaffold_3	Deletion	Cross mapped breakpoints	18481342..18749265	18481342	18749266	267924		GTTGACTTTGGGGTTGATTTTGGGTGTGTTTCTATGTTTAAATAGTGCTTGGGTTTTTTTATAAATACATGTCTAGGATTGGGTTTATTTATAAATTTGTNNNNNCTGAAATTATAAAAAAACTCAACACTCAAAACACTTTATAAACACACCCAAAACCCATCATTACACACACTCAAAACCCATTTATAAACACACCCAAAAA	0.396
harcot	scaffold_3	Insertion	Paired breakpoint	18481341^18481342	18481342	18481342	10	ATATACAATT		0.265
canino	scaffold_3	Insertion	Self mapped	18481341^18481342	18481342	18481342	10	ATATACAATT		0.325
velazquez	scaffold_3	Insertion	Tandem duplication	18481343..18749231	18481343	18749232	267889		ACACTCAAAACCCATTTATAAACACACCCAAAAAATATACAATTGTTGATTTTGTGGTTGATTTTGGGTGTGTTTCTATGTTTAAATAGTGCTTGGGTTTNNNNNTGAAATTATAAAAAAACCCAACACCCAAAACACTTTATAAACACACCCAAAACCCATCATTACACACACTCAAAACCCATTTATAAACACACCTAAAAAG	0.387
stella	scaffold_3	Insertion	Tandem duplication	18481343..18749186	18481343	18749187	267844		ACACTCAAAACACTTTATAAACACACCCAAAACCCATCATTACACACACTCAAAACCCATTTATAAACACACCCAAAAAATATACAATTGTTGATTTTGTNNNNNTGAAATTATAAAAAAACCCAACACCCAAAACACTTTATAAACACACCCAAAACCCATCATTACACACACTCAAAACCCATTTATAAACACACCTAAAAAG	0.395
perfection	scaffold_3	Insertion	Tandem duplication	18481343..18749265	18481343	18749266	267923		ATATACAATTGTTGATTTTGTGGTTGATTTTGGGTGTGTTTCTATGTTTAAATAGTGCTTGGGTTTTTTTATAAATACATGTCTAGGATTGGGTTTATTTNNNNNTGAAATTATAAAAAAACCCAACACCCAAAACACTTTATAAACACACCCAAAACCCATCATTACACACACTCAAAACCCATTTATAAACACACCTAAAAAG	0.407
moniqui	scaffold_3	Insertion	Tandem duplication	18481343..18749186	18481343	18749187	267844		ACACTCAAAACACTTTATAAACACACCCAAAACCCATCATTACACACACTCAAAACCCATTTATAAACACACCCAAAAAATATACAATTGTTGATTTTGTNNNNNTGAAATTATAAAAAAACCCAACACCCAAAACACTTTATAAACACACCCAAAACCCATCATTACACACACTCAAAACCCATTTATAAACACACCTAAAAAG	0.371
lambertin	scaffold_3	Insertion	Tandem duplication	18481343..18749191	18481343	18749192	267849		CAAAACACTTTATAAACACACCCAAAACCCATCATTACACACACTCAAAACCCATTTATAAACACACCCAAAAAATATACAATTGTTGATTTTGTGGTTGNNNNNTGAAATTATAAAAAAACCCAACACCCAAAACACTTTATAAACACACCCAAAACCCATCATTACACACACTCAAAACCCATTTATAAACACACCTAAAAAG	0.354
canino	scaffold_3	Insertion	Tandem duplication	18481343..18749289	18481343	18749290	267947		TGATTTTGGGTGTGTTTCTATGTTTAAATAGTGCTTGGGTTTTTTTATAAATACATGTCTAGGATTGGGTTTATTTATAAATTTGTATTCTAAATATTGTNNNNNTGAAATTATAAAAAAACCCAACACCCAAAACACTTTATAAACACACCCAAAACCCATCATTACACACACTCAAAACCCATTTATAAACACACCTAAAAAG	0.382
stella	scaffold_3	Insertion	Tandem duplication	18481348..18749186	18481348	18749187	267839		ACACTCAAAACACTTTATAAACACACCCAAAACCCATCATTACACACACTCAAAACCCATTTATAAACACACCCAAAAAATATACAATTGTTGATTTTGTNNNNNTTATAAAAAAACCCAACACCCAAAACACTTTATAAACACACCCAAAACCCATCATTACACACACTCAAAACCCATTTATAAACACACCTAAAAAGTTGAC	0.422
perfection	scaffold_3	Insertion	Tandem duplication	18481348..18749265	18481348	18749266	267918		ATATACAATTGTTGATTTTGTGGTTGATTTTGGGTGTGTTTCTATGTTTAAATAGTGCTTGGGTTTTTTTATAAATACATGTCTAGGATTGGGTTTATTTNNNNNTTATAAAAAAACCCAACACCCAAAACACTTTATAAACACACCCAAAACCCATCATTACACACACTCAAAACCCATTTATAAACACACCTAAAAAGTTGAC	0.434
moniqui	scaffold_3	Insertion	Tandem duplication	18481348..18749186	18481348	18749187	267839		ACACTCAAAACACTTTATAAACACACCCAAAACCCATCATTACACACACTCAAAACCCATTTATAAACACACCCAAAAAATATACAATTGTTGATTTTGTNNNNNTTATAAAAAAACCCAACACCCAAAACACTTTATAAACACACCCAAAACCCATCATTACACACACTCAAAACCCATTTATAAACACACCTAAAAAGTTGAC	0.386
katy	scaffold_3	Insertion	Tandem duplication	18481348..18749265	18481348	18749266	267918		ATATACAATTGTTGATTTTGTGGTTGATTTTGGGTGTGTTTCTATGTTTAAATAGTGCTTGGGTTTTTTTATAAATACATGTCTAGGATTGGGTTTATTTNNNNNTTATAAAAAAACCCAACACCCAAAACACTTTATAAACACACCCAAAACCCATCATTACACACACTCAAAACCCATTTATAAACACACCTAAAAAGTTGAC	0.404
goldrich	scaffold_3	Insertion	Tandem duplication	18481348..18749186	18481348	18749187	267839		ACACTCAAAACACTTTATAAACACACCCAAAACCCATCATTACACACACTCAAAACCCATTTATAAACACACCCAAAAAATATACAATTGTTGATTTTGTNNNNNTTATAAAAAAACCCAACACCCAAAACACTTTATAAACACACCCAAAACCCATCATTACACACACTCAAAACCCATTTATAAACACACCTAAAAAGTTGAC	0.339
canino	scaffold_3	Insertion	Tandem duplication	18481348..18749289	18481348	18749290	267942		TGATTTTGGGTGTGTTTCTATGTTTAAATAGTGCTTGGGTTTTTTTATAAATACATGTCTAGGATTGGGTTTATTTATAAATTTGTATTCTAAATATTGTNNNNNTTATAAAAAAACCCAACACCCAAAACACTTTATAAACACACCCAAAACCCATCATTACACACACTCAAAACCCATTTATAAACACACCTAAAAAGTTGAC	0.398
velazquez	scaffold_3	Insertion	Tandem duplication	18481354..18749231	18481354	18749232	267878		ACACTCAAAACCCATTTATAAACACACCCAAAAAATATACAATTGTTGATTTTGTGGTTGATTTTGGGTGTGTTTCTATGTTTAAATAGTGCTTGGGTTTNNNNNAAAAACCCAACACCCAAAACACTTTATAAACACACCCAAAACCCATCATTACACACACTCAAAACCCATTTATAAACACACCTAAAAAGTTGACTTTGGG	0.44
stella	scaffold_3	Insertion	Tandem duplication	18481354..18749186	18481354	18749187	267833		ACACTCAAAACACTTTATAAACACACCCAAAACCCATCATTACACACACTCAAAACCCATTTATAAACACACCCAAAAAATATACAATTGTTGATTTTGTNNNNNAAAAACCCAACACCCAAAACACTTTATAAACACACCCAAAACCCATCATTACACACACTCAAAACCCATTTATAAACACACCTAAAAAGTTGACTTTGGG	0.473
perfection	scaffold_3	Insertion	Tandem duplication	18481354..18749265	18481354	18749266	267912		ATATACAATTGTTGATTTTGTGGTTGATTTTGGGTGTGTTTCTATGTTTAAATAGTGCTTGGGTTTTTTTATAAATACATGTCTAGGATTGGGTTTATTTNNNNNAAAAACCCAACACCCAAAACACTTTATAAACACACCCAAAACCCATCATTACACACACTCAAAACCCATTTATAAACACACCTAAAAAGTTGACTTTGGG	0.469
moniqui	scaffold_3	Insertion	Tandem duplication	18481354..18749186	18481354	18749187	267833		ACACTCAAAACACTTTATAAACACACCCAAAACCCATCATTACACACACTCAAAACCCATTTATAAACACACCCAAAAAATATACAATTGTTGATTTTGTNNNNNAAAAACCCAACACCCAAAACACTTTATAAACACACCCAAAACCCATCATTACACACACTCAAAACCCATTTATAAACACACCTAAAAAGTTGACTTTGGG	0.421
lambertin	scaffold_3	Insertion	Tandem duplication	18481354..18749191	18481354	18749192	267838		CAAAACACTTTATAAACACACCCAAAACCCATCATTACACACACTCAAAACCCATTTATAAACACACCCAAAAAATATACAATTGTTGATTTTGTGGTTGNNNNNAAAAACCCAACACCCAAAACACTTTATAAACACACCCAAAACCCATCATTACACACACTCAAAACCCATTTATAAACACACCTAAAAAGTTGACTTTGGG	0.431
goldrich	scaffold_3	Insertion	Tandem duplication	18481354..18749186	18481354	18749187	267833		ACACTCAAAACACTTTATAAACACACCCAAAACCCATCATTACACACACTCAAAACCCATTTATAAACACACCCAAAAAATATACAATTGTTGATTTTGTNNNNNAAAAACCCAACACCCAAAACACTTTATAAACACACCCAAAACCCATCATTACACACACTCAAAACCCATTTATAAACACACCTAAAAAGTTGACTTTGGG	0.377
canino	scaffold_3	Insertion	Tandem duplication	18481354..18749289	18481354	18749290	267936		TGATTTTGGGTGTGTTTCTATGTTTAAATAGTGCTTGGGTTTTTTTATAAATACATGTCTAGGATTGGGTTTATTTATAAATTTGTATTCTAAATATTGTNNNNNAAAAACCCAACACCCAAAACACTTTATAAACACACCCAAAACCCATCATTACACACACTCAAAACCCATTTATAAACACACCTAAAAAGTTGACTTTGGG	0.432
moniqui	scaffold_3	Deletion	Self mapped	18481380..18481394	18481380	18481395	15		TAAATAGTGCTTGGG	0.571
goldrich	scaffold_3	Insertion	Self mapped	18481401^18481402	18481402	18481402	4	TTTT		0.564
canino	scaffold_3	Insertion	Self mapped	18481401^18481402	18481402	18481402	8	TTTTTTTT		0.634
veecot	scaffold_3	Deletion	Self mapped	18481443..18481463	18481443	18481464	21		TTAAAACTTCGTCCATGATTA	0.937
OR	scaffold_3	Deletion	Self mapped	18481443..18481462	18481443	18481463	20		TTAAAACTTCGTCCATGATT	0.922
harcot	scaffold_3	Deletion	Self mapped	18481443..18481462	18481443	18481463	20		TTAAAACTTCGTCCATGATT	0.917
harcot	scaffold_3	Deletion	Self mapped	18481445..18481477	18481445	18481478	33		AAAACTTCGTCCATGATTAAAAATAAAATTCAA	0.962
veecot	scaffold_3	Deletion	Self mapped	18481695..18481713	18481695	18481714	19		ATGTGACACTCACAATGTC	0.625
stella	scaffold_3	Deletion	Paired breakpoint	18481699..18481717	18481699	18481718	19		GACACTCACAATGTCACGT	0.984
perfection	scaffold_3	Deletion	Paired breakpoint	18481699..18481717	18481699	18481718	19		GACACTCACAATGTCACGT	0.849
katy	scaffold_3	Deletion	Paired breakpoint	18481699..18481717	18481699	18481718	19		GACACTCACAATGTCACGT	0.838
harcot	scaffold_3	Deletion	Paired breakpoint	18481756..18481757	18481756	18481758	2		AT	0.42
veecot	scaffold_3	Insertion	Self mapped	18482240^18482241	18482241	18482241	10	GAGAGAGAGA		0.433
stella	scaffold_3	Insertion	Self mapped	18482240^18482241	18482241	18482241	10	GAGAGAGAGA		0.857
perfection	scaffold_3	Insertion	Self mapped	18482240^18482241	18482241	18482241	10	GAGAGAGAGA		0.816
moniqui	scaffold_3	Insertion	Self mapped	18482259^18482260	18482260	18482260	22	GGAGAGAGAGAGAGAGAGAGAG		0.8
velazquez	scaffold_3	Insertion	Self mapped	18482264^18482265	18482265	18482265	21	AGAGAGAGAGAGAGAGAAGAG		0.65
veecot	scaffold_3	Insertion	Self mapped	18482264^18482265	18482265	18482265	9	AGAGAAGAG		0.419
stella	scaffold_3	Insertion	Self mapped	18482264^18482265	18482265	18482265	9	AGAGAAGAG		0.792
lambertin	scaffold_3	Insertion	Self mapped	18482264^18482265	18482265	18482265	15	AGAGAGAGAGAAGAG		0.706
katy	scaffold_3	Insertion	Self mapped	18482264^18482265	18482265	18482265	9	AGAGAAGAG		0.688
harcot	scaffold_3	Insertion	Self mapped	18482264^18482265	18482265	18482265	21	AGAGAGAGAGAGAGAGAAGAG		0.385
goldrich	scaffold_3	Insertion	Self mapped	18482264^18482265	18482265	18482265	21	AGAGAGAGAGAGAGAGAAGAG		0.5
canino	scaffold_3	Insertion	Self mapped	18482264^18482265	18482265	18482265	21	AGAGAGAGAGAGAGAGAAGAG		0.768
lambertin	scaffold_3	Insertion	Paired breakpoint	18486038^18486039	18486039	18486039	4	AGTC		0.8
velazquez	scaffold_3	Insertion	Self mapped	18486516^18486517	18486517	18486517	8	TGTCGTTT		1
perfection	scaffold_3	Insertion	Self mapped	18486516^18486517	18486517	18486517	8	TGTCGTTT		1
moniqui	scaffold_3	Insertion	Self mapped	18486516^18486517	18486517	18486517	8	TGTCGTTT		1
canino	scaffold_3	Insertion	Self mapped	18486516^18486517	18486517	18486517	8	TGTCGTTT		1
stella	scaffold_3	Insertion	Paired breakpoint	18486524^18486525	18486525	18486525	8	TATCGTTT		0.933
seo	scaffold_3	Insertion	Self mapped	18486524^18486525	18486525	18486525	8	TATCATTT		0.12
perfection	scaffold_3	Insertion	Paired breakpoint	18486524^18486525	18486525	18486525	8	TATCGTTT		1
lambertin	scaffold_3	Insertion	Paired breakpoint	18486524^18486525	18486525	18486525	8	TRTCGTTT		0.914
katy	scaffold_3	Insertion	Paired breakpoint	18486524^18486525	18486525	18486525	8	TRTCGTTT		0.938
perfection	scaffold_3	Insertion	Self mapped	18486527^18486528	18486528	18486528	7	GTTTGTC		1
moniqui	scaffold_3	Insertion	Self mapped	18486527^18486528	18486528	18486528	7	GTTTGTC		1
goldrich	scaffold_3	Insertion	Self mapped	18486527^18486528	18486528	18486528	7	GTTTGTC		0.235
canino	scaffold_3	Insertion	Self mapped	18486527^18486528	18486528	18486528	7	GTTTGTC		1
seo	scaffold_3	Insertion	Self mapped	18487964^18487965	18487965	18487965	8	TTAAACCT		0.403
seo	scaffold_3	Insertion	Self mapped	18487976^18487977	18487977	18487977	8	ACGTTCAA		0.397
velazquez	scaffold_3	Deletion	Paired breakpoint	18490442..18490459	18490442	18490460	18		CAAAGGCTTTAGTTGGAG	1
perfection	scaffold_3	Deletion	Paired breakpoint	18490442..18490459	18490442	18490460	18		CAAAGGCTTTAGTTGGAG	0.681
moniqui	scaffold_3	Deletion	Paired breakpoint	18490442..18490459	18490442	18490460	18		CAAAGGCTTTAGTTGGAG	0.983
lambertin	scaffold_3	Deletion	Paired breakpoint	18490442..18490459	18490442	18490460	18		CAAAGGCTTTAGTTGGAG	0.353
katy	scaffold_3	Deletion	Paired breakpoint	18490442..18490459	18490442	18490460	18		CAAAGGCTTTAGTTGGAG	0.568
harcot	scaffold_3	Deletion	Paired breakpoint	18490442..18490459	18490442	18490460	18		CAAAGGCTTTAGTTGGAG	0.603
goldrich	scaffold_3	Deletion	Paired breakpoint	18490442..18490459	18490442	18490460	18		CAAAGGCTTTAGTTGGAG	0.467
canino	scaffold_3	Deletion	Paired breakpoint	18490442..18490459	18490442	18490460	18		CAAAGGCTTTAGTTGGAG	1
canino	scaffold_3	Deletion	Paired breakpoint	18490656..18490658	18490656	18490659	3		TCG	1
harcot	scaffold_3	Insertion	Paired breakpoint	18490924^18490925	18490925	18490925	3	CTC		0.5
stella	scaffold_3	Insertion	Self mapped	18491259^18491260	18491260	18491260	2	AA		0.892
seo	scaffold_3	Inversion	Cross mapped breakpoints	complement(18491423..18491909)	18491423	18491910	487	AATTTTAATTGGTCTTATTCGGATAATTATCAAAACAAATTGTGGAGACAATACAATTTGATCTCAAAGCAGATAAACCCAGACATAAGAGGAAATTAAANNNNNGGGGTTTACTTAGAAATTGTGAGAATTTAAATTAAAAGTTGGGGTGAACTTAGAACATGGGGTGAACTAAGAGAAATGTGGGGTTTAAATAGAAAATCTC	GAGATTTTCTATTTAAACCCCACATTTCTCTTAGTTCACCCCATGTTCTAAGTTCACCCCAACTTTTAATTTAAATTCTCACAATTTCTAAGTAAACCCCNNNNNTTTAATTTCCTCTTATGTCTGGGTTTATCTGCTTTGAGATCAAATTGTATTGTCTCCACAATTTGTTTTGATAATTATCCGAATAAGACCAATTAAAATT	0.651
lambertin	scaffold_3	Inversion	Cross mapped breakpoints	complement(18491423..18491909)	18491423	18491910	487	AATTTTAATTGGTCTTATTCGGATAATTATCAAAACAAATTGTGGAGACAATACAATTTGATCTCAAAGCAGATAAACCCAGACATAAGAGGAAATTAAANNNNNGGGGTTTACTTAGAAATTGTGAGAATTTAAATTAAAAGTTGGGGTGAACTTAGAACATGGGGTGAACTAAGAGAAATGTGGGGTTTAAATAGAAAATCTC	GAGATTTTCTATTTAAACCCCACATTTCTCTTAGTTCACCCCATGTTCTAAGTTCACCCCAACTTTTAATTTAAATTCTCACAATTTCTAAGTAAACCCCNNNNNTTTAATTTCCTCTTATGTCTGGGTTTATCTGCTTTGAGATCAAATTGTATTGTCTCCACAATTTGTTTTGATAATTATCCGAATAAGACCAATTAAAATT	1
harcot	scaffold_3	Inversion	Cross mapped breakpoints	complement(18491423..18491909)	18491423	18491910	487	AATTTTAATTGGTCTTATTCGGATAATTATCAAAACAAATTGTGGAGACAATACAATTTGATCTCAAAGCAGATAAACCCAGACATAAGAGGAAATTAAANNNNNGGGGTTTACTTAGAAATTGTGAGAATTTAAATTAAAAGTTGGGGTGAACTTAGAACATGGGGTGAACTAAGAGAAATGTGGGGTTTAAATAGAAAATCTC	GAGATTTTCTATTTAAACCCCACATTTCTCTTAGTTCACCCCATGTTCTAAGTTCACCCCAACTTTTAATTTAAATTCTCACAATTTCTAAGTAAACCCCNNNNNTTTAATTTCCTCTTATGTCTGGGTTTATCTGCTTTGAGATCAAATTGTATTGTCTCCACAATTTGTTTTGATAATTATCCGAATAAGACCAATTAAAATT	0.688
canino	scaffold_3	Inversion	Cross mapped breakpoints	complement(18491423..18491909)	18491423	18491910	487	AATTTTAATTGGTCTTATTCGGATAATTATCAAAACAAATTGTGGAGACAATACAATTTGATCTCAAAGCAGATAAACCCAGACATAAGAGGAAATTAAANNNNNGGGGTTTACTTAGAAATTGTGAGAATTTAAATTAAAAGTTGGGGTGAACTTAGAACATGGGGTGAACTAAGAGAAATGTGGGGTTTAAATAGAAAATCTC	GAGATTTTCTATTTAAACCCCACATTTCTCTTAGTTCACCCCATGTTCTAAGTTCACCCCAACTTTTAATTTAAATTCTCACAATTTCTAAGTAAACCCCNNNNNTTTAATTTCCTCTTATGTCTGGGTTTATCTGCTTTGAGATCAAATTGTATTGTCTCCACAATTTGTTTTGATAATTATCCGAATAAGACCAATTAAAATT	1
stella	scaffold_3	Deletion	Self mapped	18491456..18491466	18491456	18491467	11		GTTCACCCCAT	0.311
harcot	scaffold_3	Insertion	Self mapped	18491690^18491691	18491691	18491691	3	GAT		0.37
stella	scaffold_3	Inversion	Cross mapped breakpoints	complement(18491715..18492663)	18491715	18492664	949	TCTGGCGTAGCCTATGGGTGTTATGGAATTGATTTTAATTTCCTCTTATGTCTGGGTTTATCTGCTTTGAGATCTTTATGATTGGAGAATGAATAATTTTNNNNNTTAAAATCAATTCCATAACACCCATAGGCTATGCCAGAAATTATACATATTCTCACCACCCCATGATGCAAAAGATTTGTGGAGAACTGAATAAAAAGCT	AGCTTTTTATTCAGTTCTCCACAAATCTTTTGCATCATGGGGTGGTGAGAATATGTATAATTTCTGGCATAGCCTATGGGTGTTATGGAATTGATTTTAANNNNNAAAATTATTCATTCTCCAATCATAAAGATCTCAAAGCAGATAAACCCAGACATAAGAGGAAATTAAAATCAATTCCATAACACCCATAGGCTACGCCAGA	0.285
seo	scaffold_3	Deletion	Self mapped	18491715..18491780	18491715	18491781	66		AGCTTTTTATTCAGTTCTCCACAAATCTTTTGCATCATGGGGTGGTGAGAATATGTATAATTTCTG	0.125
perfection	scaffold_3	Deletion	Self mapped	18491715..18491780	18491715	18491781	66		AGCTTTTTATTCAGTTCTCCACAAATCTTTTGCATCATGGGGTGGTGAGAATATGTATAATTTCTG	0.333
katy	scaffold_3	Deletion	Self mapped	18491715..18491780	18491715	18491781	66		AGCTTTTTATTCAGTTCTCCACAAATCTTTTGCATCATGGGGTGGTGAGAATATGTATAATTTCTG	0.118
goldrich	scaffold_3	Deletion	Self mapped	18491715..18491780	18491715	18491781	66		AGCTTTTTATTCAGTTCTCCACAAATCTTTTGCATCATGGGGTGGTGAGAATATGTATAATTTCTG	0.261
canino	scaffold_3	Deletion	Self mapped	18491715..18491780	18491715	18491781	66		AGCTTTTTATTCAGTTCTCCACAAATCTTTTGCATCATGGGGTGGTGAGAATATGTATAATTTCTG	0.206
seo	scaffold_3	Inversion	Cross mapped breakpoints	complement(18491851..18493017)	18491851	18493018	1167	GATCTCAAAGCAGATAAACCCAGACATAAGAGGAAATTAAAATCAATTCCATAACACCCATAGGCTATGCCAGAAATTATACATATTCTCACCACCCCATNNNNNTTCTCATCGCAAGCTTTTGAACAGAGTAACCAAAACCCTCGGACATGGAGAAATGGACACATGGACATGGAGAAAGCCGGCTTCTGTTACCAAAATTGTA	TACAATTTTGGTAACAGAAGCCGGCTTTCTCCATGTCCATGTGTCCATTTCTCCATGTCCGAGGGTTTTGGTTACTCTGTTCAAAAGCTTGCGATGAGAANNNNNATGGGGTGGTGAGAATATGTATAATTTCTGGCATAGCCTATGGGTGTTATGGAATTGATTTTAATTTCCTCTTATGTCTGGGTTTATCTGCTTTGAGATC	0.312
canino	scaffold_3	Deletion	Self mapped	18491881..18491950	18491881	18491951	70		TAATTATCCGAATAAGACCAATTAAAATTGATTTTTTCTATTTAAACCCCACACTTCTCTTAGTTCACCC	0.669
lambertin	scaffold_3	Replacement	Paired breakpoint	18492005..18492042	18492005	18492043	48	AAGTCATYAAACTTAATACTTAATCCTAGTACATCTATACACACACCT	GGTTATTCAACTTAATACTTAACCCTAATACATCTATA	0.835
velazquez	scaffold_3	Deletion	Self mapped	18492043..18492051	18492043	18492052	9		CACACACCC	0.745
veecot	scaffold_3	Deletion	Self mapped	18492043..18492051	18492043	18492052	9		CACACACCC	0.486
stella	scaffold_3	Deletion	Self mapped	18492043..18492051	18492043	18492052	9		CACACACCC	0.725
seo	scaffold_3	Deletion	Self mapped	18492043..18492051	18492043	18492052	9		CACACACCC	0.843
perfection	scaffold_3	Deletion	Self mapped	18492043..18492051	18492043	18492052	9		CACACACCC	0.823
OR	scaffold_3	Deletion	Self mapped	18492043..18492051	18492043	18492052	9		CACACACCC	0.744
moniqui	scaffold_3	Deletion	Self mapped	18492043..18492051	18492043	18492052	9		CACACACCC	0.788
lambertin	scaffold_3	Deletion	Self mapped	18492043..18492051	18492043	18492052	9		CACACACCC	0.927
katy	scaffold_3	Insertion	Self mapped	18492042^18492043	18492043	18492043	9	CACACACCT		0.759
harcot	scaffold_3	Insertion	Self mapped	18492042^18492043	18492043	18492043	9	CACACACCT		0.812
harcot	scaffold_3	Deletion	Self mapped	18492043..18492051	18492043	18492052	9		CACACACCC	0.86
goldrich	scaffold_3	Deletion	Self mapped	18492043..18492051	18492043	18492052	9		CACACACCC	0.839
velazquez	scaffold_3	Insertion	Self mapped	18492043^18492044	18492044	18492044	10	ACACACCCCA		0.722
stella	scaffold_3	Complex	Multiple breakpoints	join(18492044..18492054,18492056..18492064)	18492044	18492065	21			1095
seo	scaffold_3	Insertion	Self mapped	18492043^18492044	18492044	18492044	10	ACACACCCCA		0.845
seo	scaffold_3	Deletion	Self mapped	18492044..18492054	18492044	18492055	11		ACACACCCCAC	0.838
perfection	scaffold_3	Insertion	Self mapped	18492043^18492044	18492044	18492044	10	ACACACCCCA		0.75
OR	scaffold_3	Insertion	Self mapped	18492043^18492044	18492044	18492044	10	ACACACCCCA		0.714
moniqui	scaffold_3	Insertion	Self mapped	18492043^18492044	18492044	18492044	10	ACACACCCCA		0.735
lambertin	scaffold_3	Insertion	Self mapped	18492043^18492044	18492044	18492044	10	ACACACCCCA		0.912
katy	scaffold_3	Insertion	Self mapped	18492043^18492044	18492044	18492044	10	ACACACCCCA		0.765
harcot	scaffold_3	Insertion	Self mapped	18492043^18492044	18492044	18492044	10	ACACCCCCCA		0.821
harcot	scaffold_3	Deletion	Self mapped	18492044..18492054	18492044	18492055	11		ACACACCCCAC	0.874
goldrich	scaffold_3	Insertion	Self mapped	18492043^18492044	18492044	18492044	10	ACACACCCCA		0.807
canino	scaffold_3	Insertion	Self mapped	18492043^18492044	18492044	18492044	10	ACACACCCCA		0.799
lambertin	scaffold_3	Insertion	Self mapped	18492044^18492045	18492045	18492045	7	CACACCC		0.912
goldrich	scaffold_3	Insertion	Self mapped	18492044^18492045	18492045	18492045	7	CACACCC		0.813
perfection	scaffold_3	Insertion	Self mapped	18492049^18492050	18492050	18492050	13	CCCACACACCCCA		0.81
katy	scaffold_3	Deletion	Paired breakpoint	18492056..18492064	18492056	18492065	9		CACCCCACA	0.795
canino	scaffold_3	Deletion	Self mapped	18492056..18492064	18492056	18492065	9		CACCCCACA	0.813
seo	scaffold_3	Insertion	Self mapped	18492064^18492065	18492065	18492065	9	CACCCCACA		0.847
perfection	scaffold_3	Insertion	Self mapped	18492064^18492065	18492065	18492065	9	CACCCCACA		0.821
moniqui	scaffold_3	Insertion	Self mapped	18492064^18492065	18492065	18492065	9	CACCCCACA		0.792
katy	scaffold_3	Insertion	Self mapped	18492064^18492065	18492065	18492065	9	CACCCCACA		0.802
harcot	scaffold_3	Insertion	Self mapped	18492064^18492065	18492065	18492065	9	CACCCCACA		0.884
goldrich	scaffold_3	Insertion	Self mapped	18492064^18492065	18492065	18492065	9	CACCCCACA		0.841
canino	scaffold_3	Insertion	Self mapped	18492064^18492065	18492065	18492065	9	CACCCCACA		0.757
moniqui	scaffold_3	Insertion	Self mapped	18492171^18492172	18492172	18492172	28	GGCAGCTGTACAGATCTATCAAGACGCA		0.384
canino	scaffold_3	Insertion	Self mapped	18492171^18492172	18492172	18492172	28	GGCAGCTGTACAGATCTATCAAGACGCA		0.244
velazquez	scaffold_3	Deletion	Self mapped	18492664..18492729	18492664	18492730	66		AATTATACATATTCTCACCAACCCATGATGCAAAAGATTTGTGGAGAACTGAATAAAAAGCTCAGA	0.091
veecot	scaffold_3	Deletion	Self mapped	18492664..18492729	18492664	18492730	66		AATTATACATATTCTCACCAACCCATGATGCAAAAGATTTGTGGAGAACTGAATAAAAAGCTCAGA	0.113
seo	scaffold_3	Deletion	Self mapped	18492664..18492729	18492664	18492730	66		AATTATACATATTCTCACCAACCCATGATGCAAAAGATTTGTGGAGAACTGAATAAAAAGCTCAGA	0.091
OR	scaffold_3	Deletion	Self mapped	18492664..18492729	18492664	18492730	66		AATTATACATATTCTCACCAACCCATGATGCAAAAGATTTGTGGAGAACTGAATAAAAAGCTCAGA	0.08
harcot	scaffold_3	Deletion	Self mapped	18492664..18492729	18492664	18492730	66		AATTATACATATTCTCACCAACCCATGATGCAAAAGATTTGTGGAGAACTGAATAAAAAGCTCAGA	0.114
moniqui	scaffold_3	Insertion	Close breakpoints	18493019^18493065	18493020	18493065	0			1
katy	scaffold_3	Insertion	Close breakpoints	18493019^18493065	18493020	18493065	0			0.375
harcot	scaffold_3	Insertion	Close breakpoints	18493019^18493065	18493020	18493065	0			0.244
goldrich	scaffold_3	Insertion	Close breakpoints	18493019^18493065	18493020	18493065	0			0.35
canino	scaffold_3	Replacement	Paired breakpoint	18493020..18493064	18493020	18493065	90	GTTATACCAAGACAAACCGATAGAAAGCATTTTTTTAAACCTATCAAAACAAATTGTGGAGACAATACAATTTTGGTAACAGGAGCCGGC	CAATTTTGGTAACAGAAGCCGGCTTTCTCCATGTCCATGTGTCCA	1
canino	scaffold_3	Insertion	Paired breakpoint	18493583^18493584	18493584	18493584	2	AT		0.943
velazquez	scaffold_3	Deletion	Self mapped	18494155..18494158	18494155	18494159	4		ATAA	1
perfection	scaffold_3	Deletion	Self mapped	18494155..18494158	18494155	18494159	4		ATAA	1
lambertin	scaffold_3	Deletion	Self mapped	18494155..18494158	18494155	18494159	4		ATAA	1
harcot	scaffold_3	Deletion	Self mapped	18494155..18494158	18494155	18494159	4		ATAA	0.377
goldrich	scaffold_3	Deletion	Self mapped	18494155..18494158	18494155	18494159	4		ATAA	0.5
velazquez	scaffold_3	Deletion	Self mapped	18494277..18494315	18494277	18494316	39		GCCGTGGCCAAACTAGCCTATTCCACATATGCAGAAAGA	1
lambertin	scaffold_3	Deletion	Self mapped	18494277..18494315	18494277	18494316	39		GCCGTGGCCAAACTAGCCTATTCCACATATGCAGAAAGA	0.964
velazquez	scaffold_3	Insertion	Self mapped	18494316^18494317	18494317	18494317	11	TAATGTTAATG		1
veecot	scaffold_3	Insertion	Paired breakpoint	18494316^18494317	18494317	18494317	11	TAATGTTAATG		0.615
seo	scaffold_3	Insertion	Paired breakpoint	18494316^18494317	18494317	18494317	11	TAATGTTAATG		0.387
lambertin	scaffold_3	Insertion	Self mapped	18494316^18494317	18494317	18494317	11	TAATGTTAATG		0.964
lambertin	scaffold_3	Insertion	Self mapped	18494369^18494370	18494370	18494370	7	CAAAAAT		1
lambertin	scaffold_3	Insertion	Self mapped	18494383^18494384	18494384	18494384	7	AAAAAAT		0.88
perfection	scaffold_3	Insertion	Self mapped	18494391^18494392	18494392	18494392	7	CAAATTC		0.531
moniqui	scaffold_3	Insertion	Self mapped	18494391^18494392	18494392	18494392	7	CAAATTC		0.795
lambertin	scaffold_3	Insertion	Self mapped	18494391^18494392	18494392	18494392	7	CAAATTC		0.833
canino	scaffold_3	Insertion	Self mapped	18494391^18494392	18494392	18494392	7	CAAATTC		0.756
veecot	scaffold_3	Deletion	Self mapped	18494462..18494466	18494462	18494467	5		CCTCT	0.393
perfection	scaffold_3	Deletion	Paired breakpoint	18494462..18494466	18494462	18494467	5		CCTCT	0.444
veecot	scaffold_3	Deletion	Paired breakpoint	18494853..18494858	18494853	18494859	6		GATATA	0.373
perfection	scaffold_3	Deletion	Paired breakpoint	18494853..18494858	18494853	18494859	6		GATATA	0.685
perfection	scaffold_3	Insertion	Self mapped	18495708^18495709	18495709	18495709	6	TAGCTA		0.362
seo	scaffold_3	Deletion	Self mapped	18495971..18495994	18495971	18495995	24		TCTCCTCTCTCTCTCTCTCTCTCC	0.96
moniqui	scaffold_3	Deletion	Self mapped	18495971..18495989	18495971	18495990	19		TCTCCTCTCTCTCTCTCTC	1
goldrich	scaffold_3	Deletion	Self mapped	18495971..18495985	18495971	18495986	15		TCTCCTCTCTCTCTC	0.875
seo	scaffold_3	Deletion	Self mapped	18496006..18496031	18496006	18496032	26		CTCTCTCTCTCTCTCTCTCTCTCTCT	0.846
seo	scaffold_3	Deletion	Self mapped	18496008..18496031	18496008	18496032	24		CTCTCTCTCTCTCTCTCTCTCTCT	0.857
lambertin	scaffold_3	Deletion	Self mapped	18496010..18496029	18496010	18496030	20		CTCTCTCTCTCTCTCTCTCT	0.615
harcot	scaffold_3	Deletion	Self mapped	18496010..18496031	18496010	18496032	22		CTCTCTCTCTCTCTCTCTCTCT	0.5
lambertin	scaffold_3	Deletion	Self mapped	18496012..18496033	18496012	18496034	22		CTCTCTCTCTCTCTCTCTCTCT	0.615
canino	scaffold_3	Deletion	Self mapped	18496012..18496033	18496012	18496034	22		CTCTCTCTCTCTCTCTCTCTCT	1
seo	scaffold_3	Deletion	Self mapped	18496013..18496034	18496013	18496035	22		TCTCTCTCTCTCTCTCTCTCTG	0.72
velazquez	scaffold_3	Deletion	Self mapped	18496014..18496033	18496014	18496034	20		CTCTCTCTCTCTCTCTCTCT	0.9
lambertin	scaffold_3	Deletion	Self mapped	18496014..18496033	18496014	18496034	20		CTCTCTCTCTCTCTCTCTCT	0.571
katy	scaffold_3	Deletion	Self mapped	18496014..18496031	18496014	18496032	18		CTCTCTCTCTCTCTCTCT	1
harcot	scaffold_3	Deletion	Self mapped	18496014..18496033	18496014	18496034	20		CTCTCTCTCTCTCTCTCTCT	0.474
goldrich	scaffold_3	Deletion	Self mapped	18496014..18496031	18496014	18496032	18		CTCTCTCTCTCTCTCTCT	0.867
canino	scaffold_3	Deletion	Self mapped	18496014..18496033	18496014	18496034	20		CTCTCTCTCTCTCTCTCTCT	1
perfection	scaffold_3	Replacement	Paired breakpoint	18496018..18496037	18496018	18496038	20	GTGT	CTCTCTCTCTCTCTCTGTCA	0.586
stella	scaffold_3	Replacement	Paired breakpoint	18496020..18496037	18496020	18496038	18	GTGT	CTCTCTCTCTCTCTGTCA	0.77
katy	scaffold_3	Deletion	Self mapped	18496020..18496031	18496020	18496032	12		CTCTCTCTCTCT	1
velazquez	scaffold_3	Insertion	Self mapped	18496719^18496720	18496720	18496720	8	ATATATAT		0.7
perfection	scaffold_3	Insertion	Self mapped	18496719^18496720	18496720	18496720	8	ATATATAT		0.615
moniqui	scaffold_3	Insertion	Self mapped	18496719^18496720	18496720	18496720	8	ATATATAT		0.833
lambertin	scaffold_3	Insertion	Self mapped	18496719^18496720	18496720	18496720	6	ATATAT		0.789
katy	scaffold_3	Insertion	Self mapped	18496719^18496720	18496720	18496720	8	ATATATAT		0.941
harcot	scaffold_3	Insertion	Self mapped	18496719^18496720	18496720	18496720	8	ATATATAT		0.778
canino	scaffold_3	Insertion	Self mapped	18496719^18496720	18496720	18496720	8	ATATATAT		0.778
stella	scaffold_3	Insertion	Paired breakpoint	18496739^18496740	18496740	18496740	8	ATATATAT		0.818
stella	scaffold_3	Insertion	Self mapped	18496743^18496744	18496744	18496744	9	TATATCATA		0.758
lambertin	scaffold_3	Insertion	Self mapped	18496743^18496744	18496744	18496744	7	TATCATA		0.875
katy	scaffold_3	Insertion	Self mapped	18496743^18496744	18496744	18496744	9	TATATCATA		0.842
canino	scaffold_3	Insertion	Self mapped	18496743^18496744	18496744	18496744	9	TATATCATA		0.658
velazquez	scaffold_3	Deletion	Self mapped	18498181..18498184	18498181	18498185	4		TAAA	1
moniqui	scaffold_3	Deletion	Self mapped	18498181..18498184	18498181	18498185	4		TAAA	1
goldrich	scaffold_3	Deletion	Self mapped	18498181..18498184	18498181	18498185	4		TAAA	0.467
perfection	scaffold_3	Insertion	Self mapped	18498439^18498440	18498440	18498440	5	AAACC		0.5
moniqui	scaffold_3	Insertion	Self mapped	18498439^18498440	18498440	18498440	5	AAACC		0.903
lambertin	scaffold_3	Insertion	Self mapped	18498439^18498440	18498440	18498440	5	AAACC		0.444
katy	scaffold_3	Insertion	Self mapped	18498439^18498440	18498440	18498440	5	AAACC		0.545
goldrich	scaffold_3	Insertion	Self mapped	18498439^18498440	18498440	18498440	5	AAACC		0.378
canino	scaffold_3	Insertion	Self mapped	18498439^18498440	18498440	18498440	5	AAACC		0.873
velazquez	scaffold_3	Insertion	Self mapped	18498452^18498453	18498453	18498453	5	CCAAA		1
moniqui	scaffold_3	Insertion	Self mapped	18498452^18498453	18498453	18498453	5	CCAAA		0.8
lambertin	scaffold_3	Insertion	Self mapped	18498452^18498453	18498453	18498453	5	CCAAA		0.477
katy	scaffold_3	Insertion	Self mapped	18498452^18498453	18498453	18498453	5	CCAAA		0.581
harcot	scaffold_3	Insertion	Self mapped	18498452^18498453	18498453	18498453	5	CCAAA		0.431
goldrich	scaffold_3	Insertion	Self mapped	18498452^18498453	18498453	18498453	5	CCAAA		0.368
canino	scaffold_3	Insertion	Self mapped	18498452^18498453	18498453	18498453	5	CCAAA		0.859
veecot	scaffold_3	Insertion	Self mapped	18498796^18498797	18498797	18498797	6	GTGTGT		0.5
perfection	scaffold_3	Insertion	Self mapped	18498796^18498797	18498797	18498797	6	GTGTGT		0.433
katy	scaffold_3	Insertion	Self mapped	18498796^18498797	18498797	18498797	6	GTGTGT		0.52
stella	scaffold_3	Deletion	Self mapped	18500352..18500358	18500352	18500359	7		TTTTGGT	0.87
moniqui	scaffold_3	Insertion	Self mapped	18502927^18502928	18502928	18502928	4	TTTT		0.8
goldrich	scaffold_3	Insertion	Self mapped	18502927^18502928	18502928	18502928	5	TTTTT		0.92
perfection	scaffold_3	Insertion	Paired breakpoint	18502936^18502937	18502937	18502937	5	TTKTT		0.888
katy	scaffold_3	Insertion	Self mapped	18502936^18502937	18502937	18502937	5	TTGTT		0.913
seo	scaffold_3	Insertion	Self mapped	18502940^18502941	18502941	18502941	5	TGTTT		0.824
canino	scaffold_3	Insertion	Self mapped	18502940^18502941	18502941	18502941	4	TTTT		0.788
harcot	scaffold_3	Deletion	Self mapped	18504404..18504410	18504404	18504411	7		CACTCTC	0.421
perfection	scaffold_3	Deletion	Self mapped	18504409..18504415	18504409	18504416	7		TCCTCTC	1
lambertin	scaffold_3	Deletion	Paired breakpoint	18504409..18504415	18504409	18504416	7		TCCTCTC	0.526
harcot	scaffold_3	Deletion	Self mapped	18504409..18504415	18504409	18504416	7		TCCTCTC	0.415
goldrich	scaffold_3	Deletion	Self mapped	18504409..18504415	18504409	18504416	7		TCCTCTC	0.387
velazquez	scaffold_3	Replacement	Paired breakpoint	18504453..18504496	18504453	18504497	44	AGGAATTGAAACATACGGTTCTCGCC	TGATCACTGGCATCAAAATCACTGGCACAACGTGAAACATACGG	1
seo	scaffold_3	Replacement	Paired breakpoint	18504453..18504496	18504453	18504497	44	AGGAATTTCAACATACGGTTCTCGCC	TGATCACTGGCATCAAAATCACTGGCACAACGTGAAACATACGG	0.381
moniqui	scaffold_3	Replacement	Paired breakpoint	18504453..18504496	18504453	18504497	44	AGGAATTGAAACATACGGTTCTCGCC	TGATCACTGGCATCAAAATCACTGGCACAACGTGAAACATACGG	1
harcot	scaffold_3	Replacement	Paired breakpoint	18504453..18504496	18504453	18504497	44	AGGAATTGAAACATACGGTTCTCGCC	TGATCACTGGCATCAAAATCACTGGCACAACGTGAAACATACGG	0.22
goldrich	scaffold_3	Replacement	Paired breakpoint	18504453..18504496	18504453	18504497	44	AGGAATTGAAACATACGGTTCTCGCC	TGATCACTGGCATCAAAATCACTGGCACAACGTGAAACATACGG	0.222
canino	scaffold_3	Replacement	Paired breakpoint	18504453..18504496	18504453	18504497	44	AGGAATTGAAACATACGGTTCTCGCC	TGATCACTGGCATCAAAATCACTGGCACAACGTGAAACATACGG	1
veecot	scaffold_3	Replacement	Paired breakpoint	18504455..18504496	18504455	18504497	42	GAATTGAAACATACGGTTCTCGCC	ATCACTGGCATCAAAATCACTGGCACAACGTGAAACATACGG	0.25
perfection	scaffold_3	Replacement	Paired breakpoint	18504455..18504496	18504455	18504497	42	GAATTGAAACATACGGTTCTCGCC	ATCACTGGCATCAAAATCACTGGCACAACGTGAAACATACGG	1
katy	scaffold_3	Replacement	Paired breakpoint	18504455..18504496	18504455	18504497	42	GAATTGAAACATACGGTTCTCGCC	ATCACTGGCATCAAAATCACTGGCACAACGTGAAACATACGG	1
lambertin	scaffold_3	Deletion	Paired breakpoint	18504469..18504482	18504469	18504483	14		AATCACTGGCACAA	1
seo	scaffold_3	Insertion	Self mapped	18504567^18504568	18504568	18504568	8	AACCAAAA		0.937
moniqui	scaffold_3	Insertion	Self mapped	18504567^18504568	18504568	18504568	8	AACAAAAA		1
harcot	scaffold_3	Insertion	Self mapped	18504567^18504568	18504568	18504568	8	AACCAAAA		0.917
goldrich	scaffold_3	Insertion	Self mapped	18504567^18504568	18504568	18504568	8	AACCAAAA		0.963
perfection	scaffold_3	Insertion	Paired breakpoint	18504569^18504570	18504570	18504570	8	CCACAAAA		0.983
canino	scaffold_3	Insertion	Paired breakpoint	18504569^18504570	18504570	18504570	8	CCAAAAAA		0.927
seo	scaffold_3	Insertion	Self mapped	18504586^18504587	18504587	18504587	7	AATAACA		0.906
goldrich	scaffold_3	Insertion	Self mapped	18504586^18504587	18504587	18504587	7	AATAAAA		0.815
canino	scaffold_3	Insertion	Self mapped	18504586^18504587	18504587	18504587	7	AATAACA		0.607
harcot	scaffold_3	Deletion	Self mapped	18506939..18507004	18506939	18507005	66		CTAATACTTGAAGAGTTTGAAAGGAAACAAATAGACGTCCTTATCTGAAAACGATTCACTCATTTG	0.072
stella	scaffold_3	Deletion	Self mapped	18507196..18507249	18507196	18507250	54		CAGCACATACATATATATAATCATGCATGCAGTACATACATATACACAATCATG	0.975
lambertin	scaffold_3	Deletion	Self mapped	18507196..18507249	18507196	18507250	54		CAGCACATACATATATATAATCATGCATGCAGTACATACATATACACAATCATG	0.657
seo	scaffold_3	Deletion	Self mapped	18507296..18507323	18507296	18507324	28		TATATACAATCATGCATGCATACATAAA	0.172
stella	scaffold_3	Insertion	Close breakpoints	18507603^18507627	18507604	18507627	0			0.767
velazquez	scaffold_3	Deletion	Self mapped	18509010..18509016	18509010	18509017	7		AAAAGGA	1
veecot	scaffold_3	Deletion	Self mapped	18509010..18509016	18509010	18509017	7		AAAAGGA	0.895
seo	scaffold_3	Deletion	Self mapped	18509010..18509016	18509010	18509017	7		AAAAGGA	0.88
perfection	scaffold_3	Deletion	Paired breakpoint	18509021..18509027	18509021	18509028	7		GGAAAAA	0.939
veecot	scaffold_3	Deletion	Self mapped	18509029..18509036	18509029	18509037	8		GCAAAAAA	0.912
seo	scaffold_3	Deletion	Self mapped	18509029..18509036	18509029	18509037	8		GCAAAAAA	0.905
perfection	scaffold_3	Deletion	Self mapped	18509029..18509036	18509029	18509037	8		GCAAAAAA	1
lambertin	scaffold_3	Deletion	Self mapped	18509029..18509036	18509029	18509037	8		GCAAAAAA	0.923
harcot	scaffold_3	Deletion	Self mapped	18509029..18509036	18509029	18509037	8		GCAAAAAA	1
canino	scaffold_3	Deletion	Self mapped	18509029..18509036	18509029	18509037	8		GCAAAAAA	1
moniqui	scaffold_3	Insertion	Self mapped	18509070^18509071	18509071	18509071	5	CATCA		1
velazquez	scaffold_3	Insertion	Paired breakpoint	18509075^18509076	18509076	18509076	5	CATCA		1
veecot	scaffold_3	Insertion	Paired breakpoint	18509075^18509076	18509076	18509076	5	CATCA		0.661
harcot	scaffold_3	Insertion	Paired breakpoint	18509075^18509076	18509076	18509076	5	CATCA		0.78
canino	scaffold_3	Insertion	Paired breakpoint	18509075^18509076	18509076	18509076	5	CATCA		1
goldrich	scaffold_3	Insertion	Self mapped	18509078^18509079	18509079	18509079	4	AGTC		0.615
goldrich	scaffold_3	Insertion	Self mapped	18509414^18509415	18509415	18509415	4	AAAA		0.882
veecot	scaffold_3	Deletion	Paired breakpoint	18509424..18509430	18509424	18509431	7		AAAAAAA	1
seo	scaffold_3	Deletion	Paired breakpoint	18509424..18509430	18509424	18509431	7		AAAAAAA	0.909
perfection	scaffold_3	Deletion	Paired breakpoint	18509424..18509430	18509424	18509431	7		AAAAAAA	1
moniqui	scaffold_3	Deletion	Self mapped	18509424..18509430	18509424	18509431	7		AAAAAAA	0.929
lambertin	scaffold_3	Deletion	Paired breakpoint	18509424..18509430	18509424	18509431	7		AAAAAAA	1
katy	scaffold_3	Deletion	Self mapped	18509424..18509430	18509424	18509431	7		AAAAAAA	1
harcot	scaffold_3	Deletion	Paired breakpoint	18509424..18509430	18509424	18509431	7		AAAAAAA	1
canino	scaffold_3	Deletion	Paired breakpoint	18509424..18509430	18509424	18509431	7		AAAAAAA	0.96
veecot	scaffold_3	Insertion	Self mapped	18509430^18509431	18509431	18509431	4	AAAA		1
stella	scaffold_3	Insertion	Self mapped	18509430^18509431	18509431	18509431	6	AAAAAA		1
veecot	scaffold_3	Deletion	Self mapped	18509829..18509852	18509829	18509853	24		CTCTCTCTCTCTCTCTCTCTCTCT	0.5
stella	scaffold_3	Deletion	Self mapped	18509829..18509844	18509829	18509845	16		CTCTCTCTCTCTCTCT	0.341
seo	scaffold_3	Deletion	Self mapped	18509829..18509850	18509829	18509851	22		CTCTCTCTCTCTCTCTCTCTCT	0.706
seo	scaffold_3	Complex	Multiple breakpoints	join(18509829..18509852,18509859..18509903)	18509829	18509904	75			0.939
lambertin	scaffold_3	Deletion	Self mapped	18509829..18509856	18509829	18509857	28		CTCTCTCTCTCTCTCTCTCTCTCTCTCT	0.583
harcot	scaffold_3	Deletion	Self mapped	18509829..18509850	18509829	18509851	22		CTCTCTCTCTCTCTCTCTCTCT	0.667
canino	scaffold_3	Deletion	Self mapped	18509829..18509848	18509829	18509849	20		CTCTCTCTCTCTCTCTCTCT	0.417
lambertin	scaffold_3	Deletion	Self mapped	18509831..18509858	18509831	18509859	28		CTCTCTCTCTCTCTCTCTCTCTCTCTCT	0.583
seo	scaffold_3	Deletion	Self mapped	18509861..18509903	18509861	18509904	43		CTCTCTCTCTCTCTCTCTCTCTCTCACTGTGACTTCCCTTTCT	0.545
harcot	scaffold_3	Deletion	Paired breakpoint	18509864..18509885	18509864	18509886	22		TCTCTCTCTCTCTCTCTCTCTC	0.53
seo	scaffold_3	Deletion	Self mapped	18509867..18509900	18509867	18509901	34			0.492
moniqui	scaffold_3	Deletion	Self mapped	18509867..18509888	18509867	18509889	22		CTCTCTCTCTCTCTCTCTCACT	0.5
harcot	scaffold_3	Deletion	Self mapped	18509867..18509888	18509867	18509889	22		CTCTCTCTCTCTCTCTCTCACT	0.512
moniqui	scaffold_3	Deletion	Self mapped	18509869..18509888	18509869	18509889	20		CTCTCTCTCTCTCTCTCACT	0.545
stella	scaffold_3	Deletion	Self mapped	18509871..18509888	18509871	18509889	18		CTCTCTCTCTCTCTCACT	0.34
harcot	scaffold_3	Deletion	Self mapped	18509871..18509888	18509871	18509889	18		CTCTCTCTCTCTCTCACT	0.372
canino	scaffold_3	Deletion	Self mapped	18509871..18509888	18509871	18509889	18		CTCTCTCTCTCTCTCACT	0.6
seo	scaffold_3	Insertion	Close breakpoints	18510220^18510246	18510221	18510246	0			0.98
moniqui	scaffold_3	Insertion	Self mapped	18510234^18510235	18510235	18510235	9	TTTGCTCTG		1
harcot	scaffold_3	Insertion	Self mapped	18510234^18510235	18510235	18510235	9	TTTGCTCTG		1
velazquez	scaffold_3	Replacement	Paired breakpoint	18510245..18510289	18510245	18510290	45	TTGCTCTGTCCTTAAGTG	CCTTAAGTGCTCTCTCTCTCTCTCTCTCTCTCTCTCTCTCTCTCT	1
veecot	scaffold_3	Insertion	Self mapped	18510244^18510245	18510245	18510245	9	TTGCTCTGT		1
perfection	scaffold_3	Insertion	Self mapped	18510244^18510245	18510245	18510245	9	TTGCTCTGT		1
moniqui	scaffold_3	Insertion	Self mapped	18510244^18510245	18510245	18510245	9	TTGCTCTGT		1
lambertin	scaffold_3	Insertion	Self mapped	18510244^18510245	18510245	18510245	9	TTGCTCTGT		1
katy	scaffold_3	Insertion	Self mapped	18510244^18510245	18510245	18510245	9	TTGCTCTGT		1
goldrich	scaffold_3	Replacement	Paired breakpoint	18510245..18510289	18510245	18510290	45	TTGCTCTGTCCTTAAGTG	CCTTAAGTGCTCTCTCTCTCTCTCTCTCTCTCTCTCTCTCTCTCT	0.929
canino	scaffold_3	Insertion	Self mapped	18510244^18510245	18510245	18510245	9	TTGCTCTGT		1
veecot	scaffold_3	Deletion	Self mapped	18510254..18510277	18510254	18510278	24		CTCTCTCTCTCTCTCTCTCTCTCT	1
stella	scaffold_3	Deletion	Self mapped	18510254..18510269	18510254	18510270	16		CTCTCTCTCTCTCTCT	0.88
seo	scaffold_3	Deletion	Self mapped	18510254..18510275	18510254	18510276	22		CTCTCTCTCTCTCTCTCTCTCT	0.96
veecot	scaffold_3	Deletion	Self mapped	18510291..18510314	18510291	18510315	24		TCTCTCTCTCTCTCTCTCTCTCTC	0.846
OR	scaffold_3	Deletion	Self mapped	18510291..18510314	18510291	18510315	24		TCTCTCTCTCTCTCTCTCTCTCTC	1
seo	scaffold_3	Deletion	Self mapped	18510293..18510314	18510293	18510315	22		TCTCTCTCTCTCTCTCTCTCTC	0.708
OR	scaffold_3	Deletion	Self mapped	18510293..18510314	18510293	18510315	22		TCTCTCTCTCTCTCTCTCTCTC	1
stella	scaffold_3	Deletion	Self mapped	18510299..18510314	18510299	18510315	16		TCTCTCTCTCTCTCTC	0.542
lambertin	scaffold_3	Insertion	Close breakpoints	18510302^18510326	18510303	18510326	0			0.7
lambertin	scaffold_3	Deletion	Paired breakpoint	18512776..18512784	18512776	18512785	9		TGGATTGAT	0.585
seo	scaffold_3	Deletion	Paired breakpoint	18513508..18513509	18513508	18513510	2		CA	0.543
stella	scaffold_3	Insertion	Self mapped	18513638^18513639	18513639	18513639	2	TT		0.851
perfection	scaffold_3	Insertion	Self mapped	18513649^18513650	18513650	18513650	3	TTT		0.871
moniqui	scaffold_3	Insertion	Self mapped	18513649^18513650	18513650	18513650	4	TTTT		0.935
katy	scaffold_3	Insertion	Self mapped	18513649^18513650	18513650	18513650	3	TTT		0.875
harcot	scaffold_3	Insertion	Self mapped	18513649^18513650	18513650	18513650	3	TTT		0.863
stella	scaffold_3	Replacement	Paired breakpoint	18515414..18515415	18515414	18515416	2	GT	AC	0.548
velazquez	scaffold_3	Replacement	Paired breakpoint	18515518..18515520	18515518	18515521	3	GAG	TCA	1
stella	scaffold_3	Insertion	Self mapped	18516035^18516036	18516036	18516036	4	CTCT		0.923
seo	scaffold_3	Insertion	Self mapped	18516035^18516036	18516036	18516036	12	CTCTCTCTCTCT		0.229
veecot	scaffold_3	Insertion	Self mapped	18516051^18516052	18516052	18516052	4	CTCT		0.538
seo	scaffold_3	Insertion	Self mapped	18516051^18516052	18516052	18516052	12	CTCTCTCTCTCT		0.31
moniqui	scaffold_3	Insertion	Self mapped	18516200^18516201	18516201	18516201	20	TCTCTCTCTCTCTCTCTCTC		1
lambertin	scaffold_3	Insertion	Self mapped	18516200^18516201	18516201	18516201	22	TCTCTCTCTCTCTCTCTCTCTC		0.095
canino	scaffold_3	Insertion	Self mapped	18516200^18516201	18516201	18516201	20	TCTCTCTCTCTCTCTCTCTC		0.68
stella	scaffold_3	Insertion	Self mapped	18516223^18516224	18516224	18516224	24	CTCTCTCTCTCTCTCTCTCTCTCT		0.788
goldrich	scaffold_3	Insertion	Self mapped	18516223^18516224	18516224	18516224	22	CTCTCTCTCTCTCTCTCTCTCC		0.333
canino	scaffold_3	Insertion	Self mapped	18516223^18516224	18516224	18516224	16	CTCTCTCTCTCTCTCC		0.81
veecot	scaffold_3	Insertion	Self mapped	18516258^18516259	18516259	18516259	9	TTTTTGTTG		0.458
perfection	scaffold_3	Insertion	Self mapped	18516258^18516259	18516259	18516259	9	TTTTTGTTG		0.711
katy	scaffold_3	Insertion	Self mapped	18516258^18516259	18516259	18516259	9	TTTTTGTTG		0.739
veecot	scaffold_3	Insertion	Self mapped	18516281^18516282	18516282	18516282	9	GTTGTTGTT		0.364
perfection	scaffold_3	Insertion	Self mapped	18516281^18516282	18516282	18516282	9	GTTGTTGTT		0.509
katy	scaffold_3	Insertion	Self mapped	18516281^18516282	18516282	18516282	9	GTTGTTGTT		0.56
perfection	scaffold_3	Complex	Multiple breakpoints	join(18516427^18516428,18516437..18516436)	18516428	18516437	0			1.32
katy	scaffold_3	Insertion	Self mapped	18516427^18516428	18516428	18516428	7	TTTTTTT		0.727
veecot	scaffold_3	Insertion	Paired breakpoint	18516436^18516437	18516437	18516437	7	TTTTTTT		0.864
seo	scaffold_3	Insertion	Paired breakpoint	18516436^18516437	18516437	18516437	4	TTTT		0.938
lambertin	scaffold_3	Insertion	Self mapped	18516436^18516437	18516437	18516437	3	TTT		0.789
moniqui	scaffold_3	Deletion	Paired breakpoint	18519832..18519834	18519832	18519835	3		CCT	0.984
lambertin	scaffold_3	Deletion	Paired breakpoint	18519832..18519834	18519832	18519835	3		CCT	0.36
goldrich	scaffold_3	Deletion	Paired breakpoint	18519832..18519834	18519832	18519835	3		CCT	0.5
canino	scaffold_3	Deletion	Paired breakpoint	18519832..18519834	18519832	18519835	3		CCT	0.972
veecot	scaffold_3	Insertion	Self mapped	18520039^18520040	18520040	18520040	13	TGATACTCATAAT		0.6
seo	scaffold_3	Insertion	Self mapped	18520039^18520040	18520040	18520040	13	TGATACTCATAAT		0.722
OR	scaffold_3	Insertion	Self mapped	18520039^18520040	18520040	18520040	13	TGATACTCATAAT		1
lambertin	scaffold_3	Insertion	Self mapped	18520039^18520040	18520040	18520040	13	TGATACTCATAAT		0.465
harcot	scaffold_3	Insertion	Self mapped	18520039^18520040	18520040	18520040	13	TGATACTCATAAT		0.597
goldrich	scaffold_3	Insertion	Self mapped	18520039^18520040	18520040	18520040	13	TGATACTCATAAT		0.464
veecot	scaffold_3	Insertion	Self mapped	18520053^18520054	18520054	18520054	13	GATACTCATAATT		0.5
seo	scaffold_3	Insertion	Self mapped	18520053^18520054	18520054	18520054	13	GATACTCATAATT		0.635
OR	scaffold_3	Insertion	Self mapped	18520053^18520054	18520054	18520054	13	GATACTCATAATT		0.867
lambertin	scaffold_3	Insertion	Self mapped	18520053^18520054	18520054	18520054	13	GATACTCATAATT		0.359
harcot	scaffold_3	Insertion	Self mapped	18520053^18520054	18520054	18520054	13	GATACTCATAATT		0.516
veecot	scaffold_3	Deletion	Self mapped	18520174..18520180	18520174	18520181	7		CTGCGAA	0.667
perfection	scaffold_3	Deletion	Paired breakpoint	18520174..18520180	18520174	18520181	7		CTGCGAA	0.479
stella	scaffold_3	Replacement	Paired breakpoint	18522470..18522473	18522470	18522474	4	GAAT	CAGA	1
lambertin	scaffold_3	Replacement	Paired breakpoint	18522470..18522473	18522470	18522474	4	GAAT	CAGA	0.189
stella	scaffold_3	Insertion	Paired breakpoint	18526117^18526118	18526118	18526118	2	TT		0.978
veecot	scaffold_3	Insertion	Self mapped	18526247^18526248	18526248	18526248	11	ATGATGGGGTT		0.857
stella	scaffold_3	Insertion	Paired breakpoint	18526252^18526253	18526253	18526253	11	GGAGTTATKAT		0.915
perfection	scaffold_3	Insertion	Paired breakpoint	18526252^18526253	18526253	18526253	11	GGAGTTATKAT		0.267
lambertin	scaffold_3	Insertion	Paired breakpoint	18526252^18526253	18526253	18526253	10	GGGTTATKAT		0.407
katy	scaffold_3	Insertion	Self mapped	18526252^18526253	18526253	18526253	11	GGAGTTATTAT		0.375
harcot	scaffold_3	Insertion	Paired breakpoint	18526252^18526253	18526253	18526253	11	GGGGTTATKAT		0.514
lambertin	scaffold_3	Deletion	Self mapped	18526537..18526563	18526537	18526564	27		ACTTTTATGTTATTTATTTTTCTTTAT	0.074
seo	scaffold_3	Insertion	Self mapped	18526831^18526832	18526832	18526832	6	ATATAT		1
veecot	scaffold_3	Insertion	Self mapped	18526850^18526851	18526851	18526851	5	TAAAA		0.556
OR	scaffold_3	Insertion	Self mapped	18526850^18526851	18526851	18526851	5	TAAAA		1
stella	scaffold_3	Deletion	Cross mapped breakpoints	18527321..18527553	18527321	18527554	233		TACAAATTTATAAATAAACTCAATCCTAGACATGTATTTATAAAAAAAACCCAAGCACTATTTAAACATAGAAACACACCCAAAATCAACTCTAAAGTTANNNNNTGTGTGTAATGATGGGTTTTGGGTGTGTTTATATGTTTAAATAGTACTTGGGTTTTTTTATAATTTCAACTCCCATTTTGGGTGTTTTAGTGAAACTCCC	0.993
seo	scaffold_3	Deletion	Cross mapped breakpoints	18527321..18527553	18527321	18527554	233		TACAAATTTATAAATAAACTCAATCCTAGACATGTATTTATAAAAAAAACCCAAGCACTATTTAAACATAGAAACACACCCAAAATCAACTCTAAAGTTANNNNNTGTGTGTAATGATGGGTTTTGGGTGTGTTTATATGTTTAAATAGTACTTGGGTTTTTTTATAATTTCAACTCCCATTTTGGGTGTTTTAGTGAAACTCCC	0.988
canino	scaffold_3	Insertion	Self mapped	18527340^18527341	18527341	18527341	8	AAATCGGC		0.91
seo	scaffold_3	Deletion	Self mapped	18527361..18527372	18527361	18527373	12		TAAAAAAAACCC	0.926
stella	scaffold_3	Insertion	Self mapped	18527368^18527369	18527369	18527369	9	CTCAAAAAA		0.961
moniqui	scaffold_3	Deletion	Self mapped	18527369	18527369	18527370	1		A	0.901
seo	scaffold_3	Insertion	Self mapped	18527369^18527370	18527370	18527370	5	AAAAA		0.955
lambertin	scaffold_3	Inversion	Cross mapped breakpoints	complement(18527370..18749284)	18527370	18749285	221915	AAAATCAACAATTGTATATTTTTTGGGTGTGTTTATAAATGGGTTTTGAGTGTGTGTAATGATGGGTTTTGGGTGTGTTTATAAAGTGTTTTGAGTGTTGNNNNNCCCATCATTACACACACTCAAAACCCATTTATAAACACACCCAAAAAGTTAACTTTAGAGTTGATTTTGGGTGTGTTTCTATGTTTAAATAGTGCTTGGG	CCCAAGCACTATTTAAACATAGAAACACACCCAAAATCAACTCTAAAGTTAACTTTTTGGGTGTGTTTATAAATGGGTTTTGAGTGTGTGTAATGATGGGNNNNNCAACACTCAAAACACTTTATAAACACACCCAAAACCCATCATTACACACACTCAAAACCCATTTATAAACACACCCAAAAAATATACAATTGTTGATTTT	0.561
katy	scaffold_3	Inversion	Cross mapped breakpoints	complement(18527370..18749285)	18527370	18749286	221916	CAAAATCAACAATTGTATATTTTTTGGGTGTGTTTATAAATGGGTTTTGAGTGTGTGTAATGATGGGTTTTGGGTGTGTTTATAAAGTGTTTTGAGTGTTNNNNNCCCATCATTACACACACTCAAAACCCATTTATAAACACACCCAAAAAGTTAACTTTAGAGTTGATTTTGGGTGTGTTTCTATGTTTAAATAGTGCTTGGG	CCCAAGCACTATTTAAACATAGAAACACACCCAAAATCAACTCTAAAGTTAACTTTTTGGGTGTGTTTATAAATGGGTTTTGAGTGTGTGTAATGATGGGNNNNNAACACTCAAAACACTTTATAAACACACCCAAAACCCATCATTACACACACTCAAAACCCATTTATAAACACACCCAAAAAATATACAATTGTTGATTTTG	0.515
harcot	scaffold_3	Deletion	Self mapped	18527370..18527385	18527370	18527386	16		CCCAAGCACTATTTAA	0.899
canino	scaffold_3	Insertion	Close breakpoints	18527369^18527398	18527370	18527398	0			0.675
velazquez	scaffold_3	Deletion	Self mapped	18527389..18527419	18527389	18527420	31		TAGAAACACACCCAAAATCAACTCTAAAGTT	0.466
veecot	scaffold_3	Deletion	Self mapped	18527389..18527423	18527389	18527424	35			0.525
stella	scaffold_3	Deletion	Self mapped	18527389..18527419	18527389	18527420	31		TAGAAACACACCCAAAATCAACTCTAAAGTT	0.64
moniqui	scaffold_3	Deletion	Self mapped	18527389..18527419	18527389	18527420	31		TAGAAACACACCCAAAATCAACTCTAAAGTT	0.558
harcot	scaffold_3	Deletion	Self mapped	18527389..18527419	18527389	18527420	31		TAGAAACACACCCAAAATCAACTCTAAAGTT	0.511
canino	scaffold_3	Deletion	Self mapped	18527389..18527419	18527389	18527420	31		TAGAAACACACCCAAAATCAACTCTAAAGTT	0.463
seo	scaffold_3	Deletion	Self mapped	18527394..18527419	18527394	18527420	26		ACACACCCAAAATCAACTCTAAAGTT	0.532
lambertin	scaffold_3	Deletion	Self mapped	18527394..18527419	18527394	18527420	26		ACACACCCAAAATCAACTCTAAAGTT	0.562
katy	scaffold_3	Deletion	Self mapped	18527394..18527419	18527394	18527420	26		ACACACCCAAAATCAACTCTAAAGTT	0.466
goldrich	scaffold_3	Deletion	Self mapped	18527394..18527419	18527394	18527420	26		ACACACCCAAAATCAACTCTAAAGTT	0.526
OR	scaffold_3	Deletion	Self mapped	18527402..18527423	18527402	18527424	22			0.555
canino	scaffold_3	Deletion	Self mapped	18527402..18527423	18527402	18527424	22			0.45
lambertin	scaffold_3	Inversion	Cross mapped breakpoints	complement(18527410..18749264)	18527410	18749265	221855	TTTTGGGTGTGTTTATAAATGGGTTTTGAGTGTGTGTAATGATGGGTTTTGGGTGTGTTTATAAAGTGTTTTGAGTGTTGAGTTTTTTTATAATTTCAGCNNNNNAAAACCCAAGTACTATTTAAACATATAAACACACCCAAAACCCATCATTACACACACTCAAAACCCATTTATAAACACACCCAAAAAGTTAACTTTAGAG	CTCTAAAGTTAACTTTTTGGGTGTGTTTATAAATGGGTTTTGAGTGTGTGTAATGATGGGTTTTGGGTGTGTTTATATGTTTAAATAGTACTTGGGTTTTNNNNNGCTGAAATTATAAAAAAACTCAACACTCAAAACACTTTATAAACACACCCAAAACCCATCATTACACACACTCAAAACCCATTTATAAACACACCCAAAA	0.51
stella	scaffold_3	Deletion	Cross mapped breakpoints	18527411..18749186	18527411	18749187	221776		TCTAAAGTTAACTTTTTGGGTGTGTTTATAAATGGGTTTTGAGTGTGTGTAATGATGGGTTTTGGGTGTGTTTATATGTTTAAATAGTACTTGGGTTTTTNNNNNATTACCATAAATTATAAATTAATATTGTAACAAAAGTAGTTCTAAATAGGGAGTTTCACTAAAACACCCAAAATAGGGGCTGAAATTATAAAAAAACTCA	0.645
seo	scaffold_3	Inversion	Cross mapped breakpoints	complement(18527411..18749264)	18527411	18749265	221854	TTTTGGGTGTGTTTATAAATGGGTTTTGAGTGTGTGTAATGATGGGTTTTGGGTGTGTTTATAAAGTGTTTTGAGTGTTGAGTTTTTTTATAATTTCAGCNNNNNAAAAACCCAAGTACTATTTAAACATATAAACACACCCAAAACCCATCATTACACACACTCAAAACCCATTTATAAACACACCCAAAAAGTTAACTTTAGA	TCTAAAGTTAACTTTTTGGGTGTGTTTATAAATGGGTTTTGAGTGTGTGTAATGATGGGTTTTGGGTGTGTTTATATGTTTAAATAGTACTTGGGTTTTTNNNNNGCTGAAATTATAAAAAAACTCAACACTCAAAACACTTTATAAACACACCCAAAACCCATCATTACACACACTCAAAACCCATTTATAAACACACCCAAAA	0.457
perfection	scaffold_3	Inversion	Cross mapped breakpoints	complement(18527411..18749285)	18527411	18749286	221875	CAAAATCAACAATTGTATATTTTTTGGGTGTGTTTATAAATGGGTTTTGAGTGTGTGTAATGATGGGTTTTGGGTGTGTTTATAAAGTGTTTTGAGTGTTNNNNNAAAAACCCAAGTACTATTTAAACATATAAACACACCCAAAACCCATCATTACACACACTCAAAACCCATTTATAAACACACCCAAAAAGTTAACTTTAGA	TCTAAAGTTAACTTTTTGGGTGTGTTTATAAATGGGTTTTGAGTGTGTGTAATGATGGGTTTTGGGTGTGTTTATATGTTTAAATAGTACTTGGGTTTTTNNNNNAACACTCAAAACACTTTATAAACACACCCAAAACCCATCATTACACACACTCAAAACCCATTTATAAACACACCCAAAAAATATACAATTGTTGATTTTG	0.536
katy	scaffold_3	Inversion	Cross mapped breakpoints	complement(18527411..18749285)	18527411	18749286	221875	CAAAATCAACAATTGTATATTTTTTGGGTGTGTTTATAAATGGGTTTTGAGTGTGTGTAATGATGGGTTTTGGGTGTGTTTATAAAGTGTTTTGAGTGTTNNNNNAAAAACCCAAGTACTATTTAAACATATAAACACACCCAAAACCCATCATTACACACACTCAAAACCCATTTATAAACACACCCAAAAAGTTAACTTTAGA	TCTAAAGTTAACTTTTTGGGTGTGTTTATAAATGGGTTTTGAGTGTGTGTAATGATGGGTTTTGGGTGTGTTTATATGTTTAAATAGTACTTGGGTTTTTNNNNNAACACTCAAAACACTTTATAAACACACCCAAAACCCATCATTACACACACTCAAAACCCATTTATAAACACACCCAAAAAATATACAATTGTTGATTTTG	0.473
goldrich	scaffold_3	Deletion	Cross mapped breakpoints	18527411..18749186	18527411	18749187	221776		TCTAAAGTTAACTTTTTGGGTGTGTTTATAAATGGGTTTTGAGTGTGTGTAATGATGGGTTTTGGGTGTGTTTATATGTTTAAATAGTACTTGGGTTTTTNNNNNATTACCATAAATTATAAATTAATATTGTAACAAAAGTAGTTCTAAATAGGGAGTTTCACTAAAACACCCAAAATAGGGGCTGAAATTATAAAAAAACTCA	0.492
velazquez	scaffold_3	Deletion	Paired breakpoint	18527412..18527423	18527412	18527424	12		CTAAAGTTAACT	0.466
stella	scaffold_3	Deletion	Paired breakpoint	18527412..18527423	18527412	18527424	12		CTAAAGTTAACT	0.618
seo	scaffold_3	Deletion	Paired breakpoint	18527412..18527423	18527412	18527424	12		CTAAAGTTAACT	0.519
moniqui	scaffold_3	Replacement	Paired breakpoint	18527412..18527461	18527412	18527462	50	TTTTGGGTGTGTTTATAAATGGGTTTTGAGTGTGTKTAT	CTAAAGTTAACTTTTTGGGTGTGTTTATAAATGGGTTTTGAGTGTGTGTA	0.533
lambertin	scaffold_3	Deletion	Paired breakpoint	18527412..18527423	18527412	18527424	12		CTAAAGTTAACT	0.545
katy	scaffold_3	Deletion	Paired breakpoint	18527412..18527423	18527412	18527424	12		CTAAAGTTAACT	0.442
harcot	scaffold_3	Deletion	Paired breakpoint	18527412..18527423	18527412	18527424	12		CTAAAGTTAACT	0.483
goldrich	scaffold_3	Deletion	Paired breakpoint	18527412..18527423	18527412	18527424	12		CTAAAGTTAACT	0.506
stella	scaffold_3	Deletion	Self mapped	18527424..18527446	18527424	18527447	23		TTTTGGGTGTGTTTATAAATGGG	0.565
harcot	scaffold_3	Deletion	Self mapped	18527424..18527446	18527424	18527447	23		TTTTGGGTGTGTTTATAAATGGG	0.458
velazquez	scaffold_3	Deletion	Self mapped	18527456..18527500	18527456	18527501	45		TGTGTAATGATGGGTTTTGGGTGTGTTTATATGTTTAAATAGTAC	0.639
perfection	scaffold_3	Deletion	Self mapped	18527456..18527500	18527456	18527501	45		TGTGTAATGATGGGTTTTGGGTGTGTTTATATGTTTAAATAGTAC	0.681
OR	scaffold_3	Deletion	Self mapped	18527456..18527500	18527456	18527501	45		TGTGTAATGATGGGTTTTGGGTGTGTTTATATGTTTAAATAGTAC	0.666
lambertin	scaffold_3	Deletion	Self mapped	18527456..18527500	18527456	18527501	45		TGTGTAATGATGGGTTTTGGGTGTGTTTATATGTTTAAATAGTAC	0.688
harcot	scaffold_3	Deletion	Self mapped	18527456..18527500	18527456	18527501	45		TGTGTAATGATGGGTTTTGGGTGTGTTTATATGTTTAAATAGTAC	0.672
goldrich	scaffold_3	Deletion	Self mapped	18527456..18527500	18527456	18527501	45		TGTGTAATGATGGGTTTTGGGTGTGTTTATATGTTTAAATAGTAC	0.604
canino	scaffold_3	Deletion	Self mapped	18527480..18527501	18527480	18527502	22		GTTTATATGTTTAAATAGTACT	0.511
moniqui	scaffold_3	Deletion	Self mapped	18527485..18527500	18527485	18527501	16		TATGTTTAAATAGTAC	0.646
stella	scaffold_3	Deletion	Self mapped	18527487..18527523	18527487	18527524	37		TGTTTAAATAGTACTTGGGTTTTTTTATAATTTCAAC	0.656
katy	scaffold_3	Replacement	Paired breakpoint	18527487..18527500	18527487	18527501	14	AAGTGTTTTGGGTG	TGTTTAAATAGTAC	0.569
stella	scaffold_3	Insertion	Close breakpoints	18527498^18527501	18527499	18527501	0			0.721
canino	scaffold_3	Insertion	Close breakpoints	18527498^18527501	18527499	18527501	0			0.653
goldrich	scaffold_3	Insertion	Close breakpoints	18527569^18527632	18527570	18527632	0			0.907
veecot	scaffold_3	Insertion	Self mapped	18528473^18528474	18528474	18528474	4	CTCT		0.656
seo	scaffold_3	Deletion	Self mapped	18528474..18528481	18528474	18528482	8		CTCTCTCT	0.81
harcot	scaffold_3	Insertion	Self mapped	18528473^18528474	18528474	18528474	4	CTCT		0.429
seo	scaffold_3	Insertion	Self mapped	18528505^18528506	18528506	18528506	4	CTCT		0.5
seo	scaffold_3	Insertion	Self mapped	18528729^18528730	18528730	18528730	4	TTTT		0.964
katy	scaffold_3	Deletion	Self mapped	18529065..18529071	18529065	18529072	7		TTATGTG	0.429
goldrich	scaffold_3	Deletion	Self mapped	18529065..18529071	18529065	18529072	7		TTATGTG	0.395
veecot	scaffold_3	Deletion	Paired breakpoint	18529073..18529079	18529073	18529080	7		TATGTGT	0.88
seo	scaffold_3	Deletion	Paired breakpoint	18529073..18529079	18529073	18529080	7		TATGTGT	0.236
perfection	scaffold_3	Deletion	Paired breakpoint	18529073..18529079	18529073	18529080	7		TATGTGT	0.532
lambertin	scaffold_3	Deletion	Paired breakpoint	18529073..18529079	18529073	18529080	7		TATGTGT	0.433
harcot	scaffold_3	Deletion	Paired breakpoint	18529073..18529079	18529073	18529080	7		TATGTGT	0.371
OR	scaffold_3	Insertion	Self mapped	18529607^18529608	18529608	18529608	5	GAGTC		0.8
harcot	scaffold_3	Insertion	Self mapped	18529607^18529608	18529608	18529608	5	GAGTC		0.365
stella	scaffold_3	Insertion	Paired breakpoint	18529611^18529612	18529612	18529612	5	TTAGT		0.98
seo	scaffold_3	Insertion	Paired breakpoint	18529611^18529612	18529612	18529612	5	CKAGT		0.568
goldrich	scaffold_3	Insertion	Paired breakpoint	18529611^18529612	18529612	18529612	5	CTAGT		0.568
seo	scaffold_3	Deletion	Paired breakpoint	18529704..18529733	18529704	18529734	30		AACTCTCTTCCAAATTTTTGCATGCACCTC	0.508
perfection	scaffold_3	Insertion	Self mapped	18530194^18530195	18530195	18530195	3	AAA		0.476
stella	scaffold_3	Deletion	Self mapped	18531364..18531405	18531364	18531406	42		CAGAGATGGTTGTTTTTCAGGAGTAGAAGGTCTAGAATCTAA	0.121
stella	scaffold_3	Replacement	Paired breakpoint	18531939..18531940	18531939	18531941	2	AT	GA	0.255
veecot	scaffold_3	Insertion	Close breakpoints	18532560^18532569	18532561	18532569	0			0.979
seo	scaffold_3	Insertion	Close breakpoints	18532560^18532569	18532561	18532569	0			0.926
perfection	scaffold_3	Insertion	Paired breakpoint	18532568^18532569	18532569	18532569	31	AATTCTAACAAAATAATCTTCAAACTAWCCT		0.592
OR	scaffold_3	Insertion	Paired breakpoint	18532568^18532569	18532569	18532569	30	AATTCTAACAAAATATCTTCAAACTAWCCT		0.941
lambertin	scaffold_3	Insertion	Paired breakpoint	18532568^18532569	18532569	18532569	31	AATTCTAACAAAATAATCTTCAAACTAWCCT		0.396
katy	scaffold_3	Insertion	Paired breakpoint	18532568^18532569	18532569	18532569	31	AATTCTAACAAAATAATCTTCAAACTAWCCT		0.579
harcot	scaffold_3	Insertion	Paired breakpoint	18532568^18532569	18532569	18532569	30	AATTCTAACAAAATATCTTCAAACTAWCCT		0.571
seo	scaffold_3	Replacement	Paired breakpoint	18533661..18533662	18533661	18533663	2	GA	AC	0.137
harcot	scaffold_3	Insertion	Close breakpoints	18542728^18542735	18542729	18542735	0			0.078
lambertin	scaffold_3	Replacement	Paired breakpoint	18543501..18543502	18543501	18543503	2	AA	TC	0.054
lambertin	scaffold_3	Insertion	Close breakpoints	18545973^18545982	18545974	18545982	0			0.16
seo	scaffold_3	Deletion	Self mapped	18549682..18549688	18549682	18549689	7		TCTCCCC	0.444
perfection	scaffold_3	Deletion	Self mapped	18549682..18549688	18549682	18549689	7		TCTCCCC	1
stella	scaffold_3	Deletion	Paired breakpoint	18549688..18549694	18549688	18549695	7		CTCTCCC	0.938
perfection	scaffold_3	Insertion	Self mapped	18550501^18550502	18550502	18550502	3	AGA		0.5
moniqui	scaffold_3	Insertion	Self mapped	18550501^18550502	18550502	18550502	3	AGA		0.875
lambertin	scaffold_3	Insertion	Self mapped	18550501^18550502	18550502	18550502	3	AGA		0.5
stella	scaffold_3	Insertion	Paired breakpoint	18552043^18552044	18552044	18552044	5	TTTCA		0.962
harcot	scaffold_3	Deletion	Self mapped	18552500..18552508	18552500	18552509	9		ATAGGAGCT	0.19
canino	scaffold_3	Deletion	Self mapped	18552500..18552508	18552500	18552509	9		ATAGGAGCT	1
harcot	scaffold_3	Insertion	Paired breakpoint	18555164^18555165	18555165	18555165	20	CATATTGATGAATCGACCAA		0.167
perfection	scaffold_3	Insertion	Paired breakpoint	18555166^18555167	18555167	18555167	20	TATTGAAGAATCGACCAATA		0.333
perfection	scaffold_3	Insertion	Close breakpoints	18555247^18555254	18555248	18555254	0			0.371
stella	scaffold_3	Insertion	Self mapped	18556002^18556003	18556003	18556003	14	TATGTATATATATA		1
lambertin	scaffold_3	Deletion	Self mapped	18556110..18556121	18556110	18556122	12		ACCCAAATTTGG	0.773
stella	scaffold_3	Replacement	Paired breakpoint	18556304..18556307	18556304	18556308	4	A	CGGT	0.846
perfection	scaffold_3	Deletion	Self mapped	18556304..18556306	18556304	18556307	3		CGG	0.867
katy	scaffold_3	Deletion	Self mapped	18556304..18556306	18556304	18556307	3		CGG	1
stella	scaffold_3	Insertion	Self mapped	18556389^18556390	18556390	18556390	7	AAAAAAA		0.885
perfection	scaffold_3	Insertion	Self mapped	18556389^18556390	18556390	18556390	8	AAAAAAAA		1
lambertin	scaffold_3	Insertion	Self mapped	18556389^18556390	18556390	18556390	4	AAAA		0.909
katy	scaffold_3	Insertion	Self mapped	18556402^18556403	18556403	18556403	7	AAAAAAA		0.6
canino	scaffold_3	Insertion	Close breakpoints	18556690^18556751	18556691	18556751	0			0.828
velazquez	scaffold_3	Insertion	Self mapped	18556750^18556751	18556751	18556751	6	AAAAAA		0.833
harcot	scaffold_3	Insertion	Self mapped	18556750^18556751	18556751	18556751	6	AAAAAA		0.833
stella	scaffold_3	Insertion	Paired breakpoint	18556759^18556760	18556760	18556760	9	AAAAAAAAA		0.95
stella	scaffold_3	Insertion	Close breakpoints	18556925^18556966	18556926	18556966	0			0.253
perfection	scaffold_3	Insertion	Close breakpoints	18556926^18556966	18556927	18556966	0			0.396
katy	scaffold_3	Deletion	Self mapped	18557572..18557587	18557572	18557588	16		AAAGAAATAATAATTA	0.923
stella	scaffold_3	Deletion	Paired breakpoint	18557577..18557592	18557577	18557593	16		AATAATAATTAAAAAA	1
perfection	scaffold_3	Deletion	Paired breakpoint	18557577..18557592	18557577	18557593	16		AATAATAATTAAAAAA	1
veecot	scaffold_3	Deletion	Self mapped	18557590..18557607	18557590	18557608	18		AAATAATTATCAATTAAA	0.5
perfection	scaffold_3	Insertion	Self mapped	18557651^18557652	18557652	18557652	12	ATATATATATAT		1
katy	scaffold_3	Insertion	Self mapped	18557651^18557652	18557652	18557652	12	ATATATATATAT		1
canino	scaffold_3	Insertion	Self mapped	18557788^18557789	18557789	18557789	11	TATACTATATA		1
perfection	scaffold_3	Insertion	Self mapped	18557805^18557806	18557806	18557806	10	TATATATATA		1
canino	scaffold_3	Insertion	Self mapped	18557805^18557806	18557806	18557806	10	TATATATATA		0.833
stella	scaffold_3	Deletion	Self mapped	18557919..18557926	18557919	18557927	8		CGCACAGG	1
perfection	scaffold_3	Deletion	Self mapped	18557919..18557926	18557919	18557927	8		CGCACAGG	1
velazquez	scaffold_3	Deletion	Self mapped	18558246..18558301	18558246	18558302	56		TCATGATTCATGAATGAGAAGACTACCCAACCCAATTTCCTCAACCCTATTTTCAG	1
katy	scaffold_3	Deletion	Self mapped	18558246..18558301	18558246	18558302	56		TCATGATTCATGAATGAGAAGACTACCCAACCCAATTTCCTCAACCCTATTTTCAG	0.571
goldrich	scaffold_3	Deletion	Self mapped	18558246..18558301	18558246	18558302	56		TCATGATTCATGAATGAGAAGACTACCCAACCCAATTTCCTCAACCCTATTTTCAG	0.25
perfection	scaffold_3	Deletion	Paired breakpoint	18558252..18558307	18558252	18558308	56		TTCATGAATGAGAAGACTACCCAACCCAATTTCCTCAACCCTATTTTCAGTAATGA	0.529
moniqui	scaffold_3	Deletion	Paired breakpoint	18558252..18558307	18558252	18558308	56		TTCATGAATGAGAAGACTACCCAACCCAATTTCCTCAACCCTATTTTCAGTAATGA	0.875
lambertin	scaffold_3	Deletion	Paired breakpoint	18558252..18558307	18558252	18558308	56		TTCATGAATGAGAAGACTACCCAACCCAATTTCCTCAACCCTATTTTCAGTAATGA	0.327
harcot	scaffold_3	Deletion	Paired breakpoint	18558252..18558307	18558252	18558308	56		TTCATGAATGAGAAGACTACCCAACCCAATTTCCTCAACCCTATTTTCAGTAATGA	0.238
canino	scaffold_3	Deletion	Paired breakpoint	18558252..18558307	18558252	18558308	56		TTCATGAATGAGAAGACTACCCAACCCAATTTCCTCAACCCTATTTTCAGTAATGA	0.958
perfection	scaffold_3	Insertion	Self mapped	18560345^18560346	18560346	18560346	6	GAGCTG		0.409
lambertin	scaffold_3	Insertion	Self mapped	18560345^18560346	18560346	18560346	6	GAGCTG		0.226
canino	scaffold_3	Insertion	Self mapped	18560345^18560346	18560346	18560346	6	GAGCTG		0.656
katy	scaffold_3	Insertion	Self mapped	18561050^18561051	18561051	18561051	4	AATA		0.607
veecot	scaffold_3	Insertion	Self mapped	18561054^18561055	18561055	18561055	4	AATA		0.276
stella	scaffold_3	Insertion	Paired breakpoint	18561054^18561055	18561055	18561055	4	AATA		0.928
perfection	scaffold_3	Insertion	Paired breakpoint	18561054^18561055	18561055	18561055	4	AATA		0.661
perfection	scaffold_3	Insertion	Self mapped	18563373^18563374	18563374	18563374	9	TTATTCTTC		0.475
moniqui	scaffold_3	Insertion	Self mapped	18563373^18563374	18563374	18563374	9	TTATTCTTC		0.796
lambertin	scaffold_3	Insertion	Self mapped	18563373^18563374	18563374	18563374	9	TTATTCTTC		0.408
katy	scaffold_3	Insertion	Self mapped	18563373^18563374	18563374	18563374	9	TTATTCTTC		0.438
harcot	scaffold_3	Insertion	Self mapped	18563373^18563374	18563374	18563374	9	TTATGCTTC		0.28
goldrich	scaffold_3	Insertion	Self mapped	18563373^18563374	18563374	18563374	9	TTATTCTTC		0.387
canino	scaffold_3	Insertion	Self mapped	18563373^18563374	18563374	18563374	9	TTATTCTTC		0.915
velazquez	scaffold_3	Insertion	Self mapped	18563387^18563388	18563388	18563388	9	TTTCTTTTT		1
perfection	scaffold_3	Insertion	Self mapped	18563387^18563388	18563388	18563388	9	TTTCTTTTT		0.492
moniqui	scaffold_3	Insertion	Self mapped	18563387^18563388	18563388	18563388	9	TTTCTTTTT		0.933
lambertin	scaffold_3	Insertion	Paired breakpoint	18563387^18563388	18563388	18563388	9	TTYCTTWTT		0.381
katy	scaffold_3	Insertion	Self mapped	18563387^18563388	18563388	18563388	9	TTTCTTTTT		0.56
goldrich	scaffold_3	Insertion	Self mapped	18563387^18563388	18563388	18563388	9	TTTCTTTTT		0.444
canino	scaffold_3	Insertion	Self mapped	18563387^18563388	18563388	18563388	9	TTTCTTTTT		0.962
seo	scaffold_3	Insertion	Self mapped	18564147^18564148	18564148	18564148	9	CCTGGAATT		0.068
moniqui	scaffold_3	Insertion	Self mapped	18564147^18564148	18564148	18564148	9	CCTGGAATT		0.5
lambertin	scaffold_3	Insertion	Self mapped	18564147^18564148	18564148	18564148	9	CCTGGAATT		0.167
harcot	scaffold_3	Insertion	Self mapped	18564147^18564148	18564148	18564148	9	CCTGGAATT		0.178
goldrich	scaffold_3	Insertion	Self mapped	18564147^18564148	18564148	18564148	9	CCTGGAATT		0.214
canino	scaffold_3	Insertion	Self mapped	18564147^18564148	18564148	18564148	9	CCTGGAATT		0.565
seo	scaffold_3	Deletion	Self mapped	18564305..18564313	18564305	18564314	9		CTGGAATTC	0.33
perfection	scaffold_3	Deletion	Self mapped	18564305..18564313	18564305	18564314	9		CTGGAATTC	0.397
moniqui	scaffold_3	Deletion	Self mapped	18564305..18564313	18564305	18564314	9		CTGGAATTC	0.327
lambertin	scaffold_3	Deletion	Self mapped	18564305..18564313	18564305	18564314	9		CTGGAATTC	0.195
katy	scaffold_3	Deletion	Self mapped	18564305..18564313	18564305	18564314	9		CTGGAATTC	0.279
goldrich	scaffold_3	Deletion	Self mapped	18564305..18564313	18564305	18564314	9		CTGGAATTC	0.352
canino	scaffold_3	Deletion	Self mapped	18564305..18564313	18564305	18564314	9		CTGGAATTC	0.29
velazquez	scaffold_3	Deletion	Self mapped	18564331..18564339	18564331	18564340	9		CCTGGAATT	0.333
seo	scaffold_3	Deletion	Self mapped	18564331..18564339	18564331	18564340	9		CCTGGAATT	0.327
perfection	scaffold_3	Deletion	Self mapped	18564331..18564339	18564331	18564340	9		CCTGGAATT	0.333
moniqui	scaffold_3	Deletion	Self mapped	18564331..18564339	18564331	18564340	9		CCTGGAATT	0.245
katy	scaffold_3	Deletion	Self mapped	18564331..18564339	18564331	18564340	9		CCTGGAATT	0.308
harcot	scaffold_3	Deletion	Self mapped	18564331..18564339	18564331	18564340	9		CCTGGAATT	0.196
goldrich	scaffold_3	Deletion	Self mapped	18564331..18564339	18564331	18564340	9		CCTGGAATT	0.345
canino	scaffold_3	Deletion	Self mapped	18564331..18564339	18564331	18564340	9		CCTGGAATT	0.305
moniqui	scaffold_3	Deletion	Self mapped	18565511..18565521	18565511	18565522	11		GTTGGGTCCCC	0.324
canino	scaffold_3	Deletion	Self mapped	18565511..18565521	18565511	18565522	11		GTTGGGTCCCC	0.138
moniqui	scaffold_3	Insertion	Paired breakpoint	18565949^18565950	18565950	18565950	2	AA		1
harcot	scaffold_3	Insertion	Paired breakpoint	18565949^18565950	18565950	18565950	2	AA		0.833
canino	scaffold_3	Insertion	Paired breakpoint	18565949^18565950	18565950	18565950	2	AA		0.984
goldrich	scaffold_3	Insertion	Self mapped	18566298^18566299	18566299	18566299	7	TTTTTAA		0.923
velazquez	scaffold_3	Insertion	Self mapped	18566300^18566301	18566301	18566301	7	TTTAATT		0.95
perfection	scaffold_3	Insertion	Paired breakpoint	18566300^18566301	18566301	18566301	7	TTTAATT		0.521
moniqui	scaffold_3	Insertion	Paired breakpoint	18566300^18566301	18566301	18566301	7	TTTAATT		0.944
lambertin	scaffold_3	Insertion	Self mapped	18566300^18566301	18566301	18566301	7	TTTAATT		0.865
katy	scaffold_3	Insertion	Paired breakpoint	18566300^18566301	18566301	18566301	7	TTTAATT		0.469
harcot	scaffold_3	Insertion	Paired breakpoint	18566300^18566301	18566301	18566301	7	TTTAATT		0.854
canino	scaffold_3	Insertion	Paired breakpoint	18566300^18566301	18566301	18566301	7	TTTAATT		0.971
stella	scaffold_3	Insertion	Self mapped	18566706^18566707	18566707	18566707	2	AA		0.762
velazquez	scaffold_3	Deletion	Self mapped	18566948..18566953	18566948	18566954	6		ATTGGC	0.875
lambertin	scaffold_3	Deletion	Self mapped	18566948..18566953	18566948	18566954	6		ATTGGC	0.207
canino	scaffold_3	Deletion	Self mapped	18566948..18566953	18566948	18566954	6		ATTGGC	1
canino	scaffold_3	Insertion	Paired breakpoint	18567968^18567969	18567969	18567969	2	TT		0.943
perfection	scaffold_3	Deletion	Self mapped	18569141..18569146	18569141	18569147	6		ATGCCA	0.625
moniqui	scaffold_3	Deletion	Paired breakpoint	18569141..18569146	18569141	18569147	6		ATGCCA	0.661
lambertin	scaffold_3	Deletion	Paired breakpoint	18569141..18569146	18569141	18569147	6		ATGCCA	0.597
harcot	scaffold_3	Deletion	Self mapped	18569141..18569146	18569141	18569147	6		ATGCCA	0.342
goldrich	scaffold_3	Deletion	Self mapped	18569141..18569146	18569141	18569147	6		ATGCCA	0.4
canino	scaffold_3	Deletion	Self mapped	18569141..18569146	18569141	18569147	6		ATGCCA	0.938
moniqui	scaffold_3	Insertion	Self mapped	18569597^18569598	18569598	18569598	4	AAAA		0.932
lambertin	scaffold_3	Deletion	Self mapped	18570350..18570407	18570350	18570408	58		ATCTTCTCACTACGAAGCCTAATTTGCTCAGAGATTCTTAGTGAATATCGTTACCTTC	0.081
moniqui	scaffold_3	Insertion	Self mapped	18571528^18571529	18571529	18571529	3	TTT		0.743
velazquez	scaffold_3	Insertion	Self mapped	18571539^18571540	18571540	18571540	3	TTT		0.889
perfection	scaffold_3	Insertion	Self mapped	18571559^18571560	18571560	18571560	9	AATGAGTGC		0.806
katy	scaffold_3	Insertion	Paired breakpoint	18571562^18571563	18571563	18571563	9	GAGTGCAAT		0.9
harcot	scaffold_3	Insertion	Paired breakpoint	18571562^18571563	18571563	18571563	9	GAGTGCAAT		0.824
stella	scaffold_3	Insertion	Paired breakpoint	18574532^18574533	18574533	18574533	3	ATG		0.989
lambertin	scaffold_3	Insertion	Self mapped	18574532^18574533	18574533	18574533	3	ATG		0.404
lambertin	scaffold_3	Deletion	Self mapped	18574815..18574834	18574815	18574835	20		TCAAATTTTTGTGATTTCTG	0.048
katy	scaffold_3	Deletion	Self mapped	18574815..18574834	18574815	18574835	20		TCAAATTTTTGTGATTTCTG	0.167
canino	scaffold_3	Deletion	Self mapped	18574815..18574834	18574815	18574835	20		TCAAATTTTTGTGATTTCTG	1
perfection	scaffold_3	Deletion	Cross mapped breakpoints	18575282..18575490	18575282	18575491	209		CGACTGTTGAATTGATGGCAACTCTATCCAGGATGTATGAGAAGCCATGTGCGATGCAGCAATTGTATTTGATGAAGTGCTTGTTCAAACTGAAGATTTGNNNNNATTGATTCTCTTTTGCATTTACCTCGGATTTTATGTCCCATTATGACTCAAACAAGCTCGTCGTTACAACTTAAAGCATCTTATAGTAATTGGTTGATCC	0.288
moniqui	scaffold_3	Deletion	Cross mapped breakpoints	18575282..18575490	18575282	18575491	209		CGACTGTTGAATTGATGGCAACTCTATCCAGGATGTATGAGAAGCCATGTGCGATGCAGCAATTGTATTTGATGAAGTGCTTGTTCAAACTGAAGATTTGNNNNNATTGATTCTCTTTTGCATTTACCTCGGATTTTATGTCCCATTATGACTCAAACAAGCTCGTCGTTACAACTTAAAGCATCTTATAGTAATTGGTTGATCC	0.45
lambertin	scaffold_3	Deletion	Cross mapped breakpoints	18575282..18575490	18575282	18575491	209		CGACTGTTGAATTGATGGCAACTCTATCCAGGATGTATGAGAAGCCATGTGCGATGCAGCAATTGTATTTGATGAAGTGCTTGTTCAAACTGAAGATTTGNNNNNATTGATTCTCTTTTGCATTTACCTCGGATTTTATGTCCCATTATGACTCAAACAAGCTCGTCGTTACAACTTAAAGCATCTTATAGTAATTGGTTGATCC	0.345
katy	scaffold_3	Deletion	Cross mapped breakpoints	18575282..18575490	18575282	18575491	209		CGACTGTTGAATTGATGGCAACTCTATCCAGGATGTATGAGAAGCCATGTGCGATGCAGCAATTGTATTTGATGAAGTGCTTGTTCAAACTGAAGATTTGNNNNNATTGATTCTCTTTTGCATTTACCTCGGATTTTATGTCCCATTATGACTCAAACAAGCTCGTCGTTACAACTTAAAGCATCTTATAGTAATTGGTTGATCC	0.239
harcot	scaffold_3	Deletion	Cross mapped breakpoints	18575282..18575490	18575282	18575491	209		CGACTGTTGAATTGATGGCAACTCTATCCAGGATGTATGAGAAGCCATGTGCGATGCAGCAATTGTATTTGATGAAGTGCTTGTTCAAACTGAAGATTTGNNNNNATTGATTCTCTTTTGCATTTACCTCGGATTTTATGTCCCATTATGACTCAAACAAGCTCGTCGTTACAACTTAAAGCATCTTATAGTAATTGGTTGATCC	0.287
goldrich	scaffold_3	Deletion	Cross mapped breakpoints	18575282..18575490	18575282	18575491	209		CGACTGTTGAATTGATGGCAACTCTATCCAGGATGTATGAGAAGCCATGTGCGATGCAGCAATTGTATTTGATGAAGTGCTTGTTCAAACTGAAGATTTGNNNNNATTGATTCTCTTTTGCATTTACCTCGGATTTTATGTCCCATTATGACTCAAACAAGCTCGTCGTTACAACTTAAAGCATCTTATAGTAATTGGTTGATCC	0.161
canino	scaffold_3	Deletion	Cross mapped breakpoints	18575282..18575490	18575282	18575491	209		CGACTGTTGAATTGATGGCAACTCTATCCAGGATGTATGAGAAGCCATGTGCGATGCAGCAATTGTATTTGATGAAGTGCTTGTTCAAACTGAAGATTTGNNNNNATTGATTCTCTTTTGCATTTACCTCGGATTTTATGTCCCATTATGACTCAAACAAGCTCGTCGTTACAACTTAAAGCATCTTATAGTAATTGGTTGATCC	0.957
stella	scaffold_3	Insertion	Paired breakpoint	18575382^18575383	18575383	18575383	23	CSGAGTCATTTGAGAAGATTTGA		0.867
stella	scaffold_3	Insertion	Self mapped	18575382^18575383	18575383	18575383	23	CCGAGTCATTTGAGAAGATTTGA		0.876
seo	scaffold_3	Insertion	Self mapped	18575382^18575383	18575383	18575383	23	CCGAGTCATTTGAGAAGATTTGA		0.446
stella	scaffold_3	Insertion	Self mapped	18576929^18576930	18576930	18576930	6	AAAAAA		0.93
stella	scaffold_3	Insertion	Self mapped	18576940^18576941	18576941	18576941	5	AAAAA		0.906
stella	scaffold_3	Insertion	Paired breakpoint	18577121^18577122	18577122	18577122	15	GTTTCATTCTTTGTC		0.988
seo	scaffold_3	Insertion	Paired breakpoint	18577121^18577122	18577122	18577122	15	GTTTCATTCTTTGTC		0.339
stella	scaffold_3	Complex	Multiple breakpoints	join(18577233^18577234,18577243..18577242)	18577234	18577243	0			1377
stella	scaffold_3	Replacement	Paired breakpoint	18578476..18578478	18578476	18578479	3	CCA	TTG	0.833
stella	scaffold_3	Insertion	Paired breakpoint	18578633^18578634	18578634	18578634	2	GG		0.984
seo	scaffold_3	Deletion	Self mapped	18579659..18579746	18579659	18579747	88		GAGTTTGTACTTATTCTAGTCTGCATGCTCATATGGAGAAAGAAAGTACTTGATGAGTCATCTGTCCATGCAATTATTGGTTTCTAGA	0.097
stella	scaffold_3	Insertion	Self mapped	18579933^18579934	18579934	18579934	4	AAAA		0.857
seo	scaffold_3	Insertion	Self mapped	18580920^18580921	18580921	18580921	4	TTTT		1
seo	scaffold_3	Deletion	Self mapped	18583154..18583184	18583154	18583185	31		ATACTAGCTGCCTTTATTGAAGTATACATGA	0.345
stella	scaffold_3	Deletion	Paired breakpoint	18583189..18583219	18583189	18583220	31		TAGCTGCCTTTATTGAAGTATACATGAATAC	0.952
stella	scaffold_3	Deletion	Self mapped	18583195..18583225	18583195	18583226	31		CCTTTATTGAAGTATACATGAATACCAACTG	0.814
seo	scaffold_3	Deletion	Self mapped	18583195..18583225	18583195	18583226	31		CCTTTATTGAAGTATACATGAATACCAACTG	0.328
stella	scaffold_3	Insertion	Paired breakpoint	18584859^18584860	18584860	18584860	42	TGTGAAGGACAAAATGAAATAAGCTTTATGTCCCCAACAGAA		0.981
seo	scaffold_3	Insertion	Paired breakpoint	18584859^18584860	18584860	18584860	42	TGTGAAGGACAAAATGAAATAAGCTTTATGTCCCCAACAGAA		0.5
stella	scaffold_3	Deletion	Paired breakpoint	18586431..18586432	18586431	18586433	2		CG	1
lambertin	scaffold_3	Insertion	Self mapped	18586719^18586720	18586720	18586720	7	GTTTGGT		0.833
katy	scaffold_3	Insertion	Self mapped	18586719^18586720	18586720	18586720	7	GTTTGGT		0.435
harcot	scaffold_3	Insertion	Self mapped	18586719^18586720	18586720	18586720	7	GTTTGGT		0.314
goldrich	scaffold_3	Insertion	Self mapped	18586719^18586720	18586720	18586720	7	GTTTGGT		0.5
canino	scaffold_3	Insertion	Self mapped	18586719^18586720	18586720	18586720	7	GTTTGGT		0.867
lambertin	scaffold_3	Insertion	Self mapped	18586720^18586721	18586721	18586721	7	TTTGGTT		0.833
lambertin	scaffold_3	Insertion	Self mapped	18586721^18586722	18586722	18586722	7	TTGGTGG		0.833
moniqui	scaffold_3	Insertion	Self mapped	18586752^18586753	18586753	18586753	7	GTGCTTG		0.227
lambertin	scaffold_3	Insertion	Self mapped	18586752^18586753	18586753	18586753	7	GTGCTTG		1
katy	scaffold_3	Insertion	Self mapped	18586752^18586753	18586753	18586753	7	GTGCTTG		0.684
harcot	scaffold_3	Insertion	Self mapped	18586752^18586753	18586753	18586753	7	GTGCTTG		0.429
canino	scaffold_3	Insertion	Self mapped	18586752^18586753	18586753	18586753	7	GTGCTTG		1
lambertin	scaffold_3	Deletion	Cross mapped breakpoints	18586820..18586997	18586820	18586998	178		TATAAGAATAATGCTACTCTTACCACATTTGTATACCACATTCTCATACCACCTTATGTGGCAGCTGAGGTGGACAACCACATCAATTAAAATGATTTAATATTTTCTTTTCTTTTATGGTTTATTCCAGTATTTGTTTTTCTAATTGCCTTAATTAAAATGCACTTAATTGATTTAA	0.811
stella	scaffold_3	Deletion	Cross mapped breakpoints	18586825..18587079	18586825	18587080	255		GAATAATGCTACTCTTACCACATTTGTATACCACATTCTCATACCACCTTATGTGGCAGCTGAGGTGGACAACCACATCAATTAAAATGATTTAATATTTNNNNNTGCACTTAATTGATTTAATTGATGTAGCATATAAAATGGACATGCCACATCATGTGGTATAAAAATGTGGGATAAAAATGTGGTAAGTGTAGCATTACTC	0.987
seo	scaffold_3	Deletion	Cross mapped breakpoints	18586825..18587079	18586825	18587080	255		GAATAATGCTACTCTTACCACATTTGTATACCACATTCTCATACCACCTTATGTGGCAGCTGAGGTGGACAACCACATCAATTAAAATGATTTAATATTTNNNNNTGCACTTAATTGATTTAATTGATGTAGCATATAAAATGGACATGCCACATCATGTGGTATAAAAATGTGGGATAAAAATGTGGTAAGTGTAGCATTACTC	0.636
perfection	scaffold_3	Deletion	Cross mapped breakpoints	18586825..18587079	18586825	18587080	255		GAATAATGCTACTCTTACCACATTTGTATACCACATTCTCATACCACCTTATGTGGCAGCTGAGGTGGACAACCACATCAATTAAAATGATTTAATATTTNNNNNTGCACTTAATTGATTTAATTGATGTAGCATATAAAATGGACATGCCACATCATGTGGTATAAAAATGTGGGATAAAAATGTGGTAAGTGTAGCATTACTC	0.839
moniqui	scaffold_3	Deletion	Cross mapped breakpoints	18586825..18587079	18586825	18587080	255		GAATAATGCTACTCTTACCACATTTGTATACCACATTCTCATACCACCTTATGTGGCAGCTGAGGTGGACAACCACATCAATTAAAATGATTTAATATTTNNNNNTGCACTTAATTGATTTAATTGATGTAGCATATAAAATGGACATGCCACATCATGTGGTATAAAAATGTGGGATAAAAATGTGGTAAGTGTAGCATTACTC	0.6
katy	scaffold_3	Deletion	Cross mapped breakpoints	18586825..18587079	18586825	18587080	255		GAATAATGCTACTCTTACCACATTTGTATACCACATTCTCATACCACCTTATGTGGCAGCTGAGGTGGACAACCACATCAATTAAAATGATTTAATATTTNNNNNTGCACTTAATTGATTTAATTGATGTAGCATATAAAATGGACATGCCACATCATGTGGTATAAAAATGTGGGATAAAAATGTGGTAAGTGTAGCATTACTC	0.786
canino	scaffold_3	Deletion	Cross mapped breakpoints	18586825..18587079	18586825	18587080	255		GAATAATGCTACTCTTACCACATTTGTATACCACATTCTCATACCACCTTATGTGGCAGCTGAGGTGGACAACCACATCAATTAAAATGATTTAATATTTNNNNNTGCACTTAATTGATTTAATTGATGTAGCATATAAAATGGACATGCCACATCATGTGGTATAAAAATGTGGGATAAAAATGTGGTAAGTGTAGCATTACTC	0.913
moniqui	scaffold_3	Deletion	Self mapped	18586840..18586852	18586840	18586853	13		TACCACATTTGTA	0.362
canino	scaffold_3	Deletion	Self mapped	18586840..18586852	18586840	18586853	13		TACCACATTTGTA	0.403
perfection	scaffold_3	Insertion	Close breakpoints	18587083^18587096	18587084	18587096	0			0.493
stella	scaffold_3	Insertion	Paired breakpoint	18587798^18587799	18587799	18587799	2	AA		0.96
lambertin	scaffold_3	Insertion	Close breakpoints	18588159^18588182	18588160	18588182	0			0.079
perfection	scaffold_3	Insertion	Tandem duplication	18588196..18588497	18588196	18588498	302		GTTGGGAACAATATCAGTGTTGTTGGTGGTGGGCCGATGGCCCATCTTTCTGAATTTAACACAGTCAGCCACACTATTCGCCTCTTGAAAAACATGCACANNNNNAAGTTGGGGACAATATCGGTGTTGTTGGTAGTGGGCCGATGACCCATCTCTCTGAATTTAACATGGTATCAAAGACGGTTGATTGATTGTGCCTGAATTG	0.277
moniqui	scaffold_3	Insertion	Tandem duplication	18588196..18588497	18588196	18588498	302		GTTGGGAACAATATCAGTGTTGTTGGTGGTGGGCCGATGGCCCATCTTTCTGAATTTAACACAGTCAGCCACACTATTCGCCTCTTGAAAAACATGCACANNNNNAAGTTGGGGACAATATCGGTGTTGTTGGTAGTGGGCCGATGACCCATCTCTCTGAATTTAACATGGTATCAAAGACGGTTGATTGATTGTGCCTGAATTG	0.174
lambertin	scaffold_3	Insertion	Tandem duplication	18588196..18588497	18588196	18588498	302		GTTGGGAACAATATCAGTGTTGTTGGTGGTGGGCCGATGGCCCATCTTTCTGAATTTAACACAGTCAGCCACACTATTCGCCTCTTGAAAAACATGCACANNNNNAAGTTGGGGACAATATCGGTGTTGTTGGTAGTGGGCCGATGACCCATCTCTCTGAATTTAACATGGTATCAAAGACGGTTGATTGATTGTGCCTGAATTG	0.19
harcot	scaffold_3	Insertion	Tandem duplication	18588196..18588497	18588196	18588498	302		GTTGGGAACAATATCAGTGTTGTTGGTGGTGGGCCGATGGCCCATCTTTCTGAATTTAACACAGTCAGCCACACTATTCGCCTCTTGAAAAACATGCACANNNNNAAGTTGGGGACAATATCGGTGTTGTTGGTAGTGGGCCGATGACCCATCTCTCTGAATTTAACATGGTATCAAAGACGGTTGATTGATTGTGCCTGAATTG	0.226
perfection	scaffold_3	Deletion	Paired breakpoint	18588408..18588417	18588408	18588418	10		ATAGAACATA	0.3
lambertin	scaffold_3	Deletion	Paired breakpoint	18588408..18588417	18588408	18588418	10		ATAGAACATA	0.329
harcot	scaffold_3	Deletion	Paired breakpoint	18588408..18588417	18588408	18588418	10		ATAGAACATA	0.218
canino	scaffold_3	Deletion	Paired breakpoint	18588408..18588417	18588408	18588418	10		ATAGAACATA	0.543
katy	scaffold_3	Insertion	Self mapped	18588701^18588702	18588702	18588702	6	TATATA		1
canino	scaffold_3	Insertion	Self mapped	18588701^18588702	18588702	18588702	6	TATATA		0.962
perfection	scaffold_3	Insertion	Self mapped	18588785^18588786	18588786	18588786	9	ATCTAAACT		0.945
moniqui	scaffold_3	Insertion	Self mapped	18588785^18588786	18588786	18588786	9	ATCTAAACT		0.906
lambertin	scaffold_3	Insertion	Self mapped	18588785^18588786	18588786	18588786	9	ATCTAAACT		0.927
katy	scaffold_3	Insertion	Self mapped	18588785^18588786	18588786	18588786	9	ATCTAAACT		1
harcot	scaffold_3	Insertion	Self mapped	18588785^18588786	18588786	18588786	9	ATCTAAACT		0.939
canino	scaffold_3	Insertion	Self mapped	18588785^18588786	18588786	18588786	9	ATCTAAACT		0.976
moniqui	scaffold_3	Insertion	Self mapped	18588800^18588801	18588801	18588801	9	ACTATCTAT		0.867
lambertin	scaffold_3	Insertion	Self mapped	18588800^18588801	18588801	18588801	9	ACTATCTAT		0.857
katy	scaffold_3	Insertion	Self mapped	18588800^18588801	18588801	18588801	9	ACTATCTAT		0.8
canino	scaffold_3	Insertion	Self mapped	18588800^18588801	18588801	18588801	9	ACTATCTAT		0.897
goldrich	scaffold_3	Deletion	Self mapped	18588868..18588886	18588868	18588887	19		CAATTGTGTCTTACAAAAT	0.469
harcot	scaffold_3	Deletion	Self mapped	18588947..18589003	18588947	18589004	57		TGATATCAGATTCAAATAATTTTTTGTAGAGATGATTTTTGAATGAGTATCTACAAA	0.129
stella	scaffold_3	Deletion	Cross mapped breakpoints	18593261..18593370	18593261	18593371	110		TCACACCTCTCGTCTCTTCTTTGCACATTCTCTCCCTTCATGGTCTCTCTTAAACACCAGTCTTCATCTTTCCATTCAACAAATATATGCTATAAGACCAACTTTTACAA	1
seo	scaffold_3	Deletion	Cross mapped breakpoints	18593261..18593370	18593261	18593371	110		TCACACCTCTCGTCTCTTCTTTGCACATTCTCTCCCTTCATGGTCTCTCTTAAACACCAGTCTTCATCTTTCCATTCAACAAATATATGCTATAAGACCAACTTTTACAA	0.241
perfection	scaffold_3	Deletion	Cross mapped breakpoints	18593261..18593370	18593261	18593371	110		TCACACCTCTCGTCTCTTCTTTGCACATTCTCTCCCTTCATGGTCTCTCTTAAACACCAGTCTTCATCTTTCCATTCAACAAATATATGCTATAAGACCAACTTTTACAA	0.379
moniqui	scaffold_3	Deletion	Cross mapped breakpoints	18593261..18593370	18593261	18593371	110		TCACACCTCTCGTCTCTTCTTTGCACATTCTCTCCCTTCATGGTCTCTCTTAAACACCAGTCTTCATCTTTCCATTCAACAAATATATGCTATAAGACCAACTTTTACAA	0.19
lambertin	scaffold_3	Deletion	Cross mapped breakpoints	18593261..18593370	18593261	18593371	110		TCACACCTCTCGTCTCTTCTTTGCACATTCTCTCCCTTCATGGTCTCTCTTAAACACCAGTCTTCATCTTTCCATTCAACAAATATATGCTATAAGACCAACTTTTACAA	0.212
katy	scaffold_3	Deletion	Cross mapped breakpoints	18593261..18593370	18593261	18593371	110		TCACACCTCTCGTCTCTTCTTTGCACATTCTCTCCCTTCATGGTCTCTCTTAAACACCAGTCTTCATCTTTCCATTCAACAAATATATGCTATAAGACCAACTTTTACAA	0.309
harcot	scaffold_3	Deletion	Cross mapped breakpoints	18593261..18593370	18593261	18593371	110		TCACACCTCTCGTCTCTTCTTTGCACATTCTCTCCCTTCATGGTCTCTCTTAAACACCAGTCTTCATCTTTCCATTCAACAAATATATGCTATAAGACCAACTTTTACAA	0.392
goldrich	scaffold_3	Deletion	Cross mapped breakpoints	18593261..18593370	18593261	18593371	110		TCACACCTCTCGTCTCTTCTTTGCACATTCTCTCCCTTCATGGTCTCTCTTAAACACCAGTCTTCATCTTTCCATTCAACAAATATATGCTATAAGACCAACTTTTACAA	0.488
canino	scaffold_3	Deletion	Cross mapped breakpoints	18593261..18593370	18593261	18593371	110		TCACACCTCTCGTCTCTTCTTTGCACATTCTCTCCCTTCATGGTCTCTCTTAAACACCAGTCTTCATCTTTCCATTCAACAAATATATGCTATAAGACCAACTTTTACAA	1
harcot	scaffold_3	Insertion	Close breakpoints	18593324^18593371	18593325	18593371	0			0.271
katy	scaffold_3	Insertion	Close breakpoints	18594583^18594592	18594584	18594592	0			0.571
canino	scaffold_3	Insertion	Close breakpoints	18594583^18594592	18594584	18594592	0			0.433
stella	scaffold_3	Deletion	Paired breakpoint	18594901..18594919	18594901	18594920	19		CCCGTTTCACTGCCCCATC	1
stella	scaffold_3	Deletion	Self mapped	18594957..18594960	18594957	18594961	4		AGAT	0.971
seo	scaffold_3	Deletion	Paired breakpoint	18594968..18594971	18594968	18594972	4		AAGA	0.503
goldrich	scaffold_3	Insertion	Self mapped	18595471^18595472	18595472	18595472	3	TTT		0.611
perfection	scaffold_3	Deletion	Self mapped	18598092..18598101	18598092	18598102	10		CAAGAAAGAA	0.591
moniqui	scaffold_3	Deletion	Self mapped	18598092..18598101	18598092	18598102	10		CAAGAAAGAA	0.5
lambertin	scaffold_3	Deletion	Self mapped	18598092..18598101	18598092	18598102	10		CAAGAAAGAA	0.464
katy	scaffold_3	Deletion	Self mapped	18598092..18598101	18598092	18598102	10		CAAGAAAGAA	0.429
harcot	scaffold_3	Deletion	Self mapped	18598092..18598101	18598092	18598102	10		CAAGAAAGAA	0.416
goldrich	scaffold_3	Deletion	Self mapped	18598092..18598101	18598092	18598102	10		CAAGAAAGAA	0.347
canino	scaffold_3	Deletion	Self mapped	18598092..18598101	18598092	18598102	10		CAAGAAAGAA	0.864
seo	scaffold_3	Deletion	Self mapped	18598512..18598516	18598512	18598517	5		TACGC	0.283
seo	scaffold_3	Insertion	Self mapped	18598700^18598701	18598701	18598701	25	ACCAACACAACCAAGTGAAATTACG		0.43
seo	scaffold_3	Insertion	Self mapped	18598725^18598726	18598726	18598726	25	ACCAACACAACCAAGTGAAATTACG		0.526
veecot	scaffold_3	Deletion	Self mapped	18598794..18598799	18598794	18598800	6		GTATAA	0.591
seo	scaffold_3	Replacement	Paired breakpoint	18598818..18598835	18598818	18598836	18	TGTAGTT	GGAAGTTTGTCCATGATA	0.214
veecot	scaffold_3	Insertion	Self mapped	18602103^18602104	18602104	18602104	6	TGAGTC		0.524
perfection	scaffold_3	Insertion	Self mapped	18602103^18602104	18602104	18602104	6	TGAGTC		0.569
veecot	scaffold_3	Insertion	Self mapped	18602116^18602117	18602117	18602117	6	GAGTCT		0.458
perfection	scaffold_3	Insertion	Self mapped	18602116^18602117	18602117	18602117	6	GAGTCT		0.569
katy	scaffold_3	Insertion	Self mapped	18602116^18602117	18602117	18602117	6	GAGTCT		0.458
seo	scaffold_3	Insertion	Self mapped	18603007^18603008	18603008	18603008	3	GGT		0.57
seo	scaffold_3	Insertion	Self mapped	18603185^18603186	18603186	18603186	2	TA		0.438
stella	scaffold_3	Insertion	Self mapped	18603660^18603661	18603661	18603661	8	ATAGAGAG		0.629
seo	scaffold_3	Insertion	Self mapped	18603660^18603661	18603661	18603661	8	ATAGAGAG		0.38
lambertin	scaffold_3	Insertion	Self mapped	18603660^18603661	18603661	18603661	8	ATAGAGAG		0.312
harcot	scaffold_3	Insertion	Self mapped	18603660^18603661	18603661	18603661	8	ATAGAGAG		0.346
goldrich	scaffold_3	Insertion	Self mapped	18603660^18603661	18603661	18603661	8	ATAGAGAG		0.361
canino	scaffold_3	Insertion	Self mapped	18603660^18603661	18603661	18603661	8	ATAGAGAG		0.651
stella	scaffold_3	Insertion	Self mapped	18603693^18603694	18603694	18603694	8	GAGAGAGA		0.704
perfection	scaffold_3	Insertion	Self mapped	18603693^18603694	18603694	18603694	8	GAGAGAGA		0.486
lambertin	scaffold_3	Insertion	Self mapped	18603693^18603694	18603694	18603694	8	GAGAGAGA		0.308
canino	scaffold_3	Insertion	Self mapped	18603693^18603694	18603694	18603694	8	GAGAGAGA		0.73
stella	scaffold_3	Deletion	Self mapped	18604621..18604626	18604621	18604627	6		TCAATA	0.783
stella	scaffold_3	Deletion	Paired breakpoint	18604645..18604650	18604645	18604651	6		TATATA	0.828
canino	scaffold_3	Deletion	Self mapped	18604645..18604650	18604645	18604651	6		TATATA	0.929
moniqui	scaffold_3	Deletion	Self mapped	18604647..18604650	18604647	18604651	4		TATA	0.48
stella	scaffold_3	Insertion	Self mapped	18604965^18604966	18604966	18604966	8	ATATATAT		0.6
canino	scaffold_3	Insertion	Self mapped	18604965^18604966	18604966	18604966	4	ATAT		0.414
lambertin	scaffold_3	Deletion	Paired breakpoint	18604979..18604988	18604979	18604989	10		TATATATATA	0.722
stella	scaffold_3	Insertion	Self mapped	18604988^18604989	18604989	18604989	8	TATATATA		0.577
perfection	scaffold_3	Insertion	Self mapped	18604988^18604989	18604989	18604989	4	TATA		0.579
canino	scaffold_3	Insertion	Self mapped	18604988^18604989	18604989	18604989	4	TATA		0.375
lambertin	scaffold_3	Insertion	Paired breakpoint	18605537^18605538	18605538	18605538	2	TA		0.333
lambertin	scaffold_3	Insertion	Close breakpoints	18606646^18606674	18606647	18606674	0			0.081
stella	scaffold_3	Insertion	Close breakpoints	18607330^18607332	18607331	18607332	0			0.973
perfection	scaffold_3	Insertion	Close breakpoints	18607330^18607332	18607331	18607332	0			1
moniqui	scaffold_3	Deletion	Self mapped	18607574..18607611	18607574	18607612	38		TTTTCTCTCTCTCTCTCTCCTCTCTCTCTCTCTCTCTC	1
katy	scaffold_3	Deletion	Self mapped	18607574..18607611	18607574	18607612	38		TTTTCTCTCTCTCTCTCTCCTCTCTCTCTCTCTCTCTC	1
goldrich	scaffold_3	Deletion	Self mapped	18607574..18607611	18607574	18607612	38		TTTTCTCTCTCTCTCTCTCCTCTCTCTCTCTCTCTCTC	0.857
canino	scaffold_3	Deletion	Self mapped	18607574..18607611	18607574	18607612	38		TTTTCTCTCTCTCTCTCTCCTCTCTCTCTCTCTCTCTC	1
perfection	scaffold_3	Deletion	Paired breakpoint	18607575..18607612	18607575	18607613	38		TTTCTCTCTCTCTCTCTCCTCTCTCTCTCTCTCTCTCT	0.925
seo	scaffold_3	Deletion	Self mapped	18607578..18607595	18607578	18607596	18		CTCTCTCTCTCTCTCCTC	1
moniqui	scaffold_3	Replacement	Paired breakpoint	18609400..18609405	18609400	18609406	6	CAGATT	TGGGTC	0.261
lambertin	scaffold_3	Replacement	Paired breakpoint	18609400..18609405	18609400	18609406	6	CAGATT	TGGGTC	0.778
lambertin	scaffold_3	Insertion	Self mapped	18609756^18609757	18609757	18609757	6	TCGTTT		0.455
perfection	scaffold_3	Deletion	Self mapped	18611078..18611094	18611078	18611095	17		CTCTCTCCCCTCTCTCT	1
seo	scaffold_3	Deletion	Self mapped	18611114..18611137	18611114	18611138	24		CTCTCTCTCTCTCTCTCTCTCTCT	0.895
perfection	scaffold_3	Deletion	Self mapped	18611127..18611142	18611127	18611143	16		TCTCTCTCTCTCTCTC	0.586
seo	scaffold_3	Deletion	Self mapped	18611133..18611142	18611133	18611143	10		TCTCTCTCTC	0.8
seo	scaffold_3	Deletion	Self mapped	18612825..18612838	18612825	18612839	14		GAGTGAGAAAAAGA	0.343
harcot	scaffold_3	Deletion	Self mapped	18612825..18612840	18612825	18612841	16		GAGTGAGAAAAAGAGA	0.538
perfection	scaffold_3	Deletion	Self mapped	18612826..18612835	18612826	18612836	10		AGTGAGAAAA	0.625
harcot	scaffold_3	Deletion	Self mapped	18612829..18612844	18612829	18612845	16		GAGAAAAAGAGAGAGA	0.636
stella	scaffold_3	Insertion	Self mapped	18612835^18612836	18612836	18612836	4	AGAG		0.56
seo	scaffold_3	Deletion	Self mapped	18612870..18612885	18612870	18612886	16		AGAGAGAGAGAGAGAG	0.5
harcot	scaffold_3	Deletion	Self mapped	18612872..18612885	18612872	18612886	14		AGAGAGAGAGAGAG	0.4
perfection	scaffold_3	Insertion	Self mapped	18613023^18613024	18613024	18613024	10	AGAGAGAGAG		0.486
moniqui	scaffold_3	Insertion	Self mapped	18613023^18613024	18613024	18613024	12	AGAGAGAGAGAG		0.364
lambertin	scaffold_3	Insertion	Self mapped	18613023^18613024	18613024	18613024	12	AGAGAGAGAGAG		0.429
katy	scaffold_3	Insertion	Self mapped	18613023^18613024	18613024	18613024	12	AGAGAGAGAGAG		0.565
harcot	scaffold_3	Insertion	Self mapped	18613023^18613024	18613024	18613024	12	AGAGAGAGAGAG		0.35
canino	scaffold_3	Insertion	Self mapped	18613023^18613024	18613024	18613024	12	AGAGAGAGAGAG		0.824
perfection	scaffold_3	Insertion	Self mapped	18613043^18613044	18613044	18613044	12	AGAGAGAGAGAG		0.5
lambertin	scaffold_3	Insertion	Self mapped	18613043^18613044	18613044	18613044	12	AGAGAGAGAGAG		0.4
katy	scaffold_3	Insertion	Self mapped	18613043^18613044	18613044	18613044	12	AGAGAGAGAGAG		0.619
harcot	scaffold_3	Insertion	Self mapped	18613043^18613044	18613044	18613044	12	AGAGAGAGAGAG		0.333
goldrich	scaffold_3	Insertion	Self mapped	18613043^18613044	18613044	18613044	12	AGAGAGAGAGAG		0.333
canino	scaffold_3	Insertion	Self mapped	18613043^18613044	18613044	18613044	12	AGAGAGAGAGAG		0.894
canino	scaffold_3	Insertion	Self mapped	18614600^18614601	18614601	18614601	9	AAATTATAT		0.697
katy	scaffold_3	Insertion	Self mapped	18614605^18614606	18614606	18614606	6	ATATAA		0.824
canino	scaffold_3	Insertion	Self mapped	18614605^18614606	18614606	18614606	6	ATATAA		0.75
perfection	scaffold_3	Insertion	Self mapped	18614625^18614626	18614626	18614626	8	ATATATAT		0.72
canino	scaffold_3	Insertion	Self mapped	18614625^18614626	18614626	18614626	8	ATATATAT		0.774
OR	scaffold_3	Deletion	Self mapped	18614852..18614859	18614852	18614860	8		ATATATAT	1
moniqui	scaffold_3	Deletion	Self mapped	18614852..18614887	18614852	18614888	36			1
katy	scaffold_3	Deletion	Self mapped	18614852..18614877	18614852	18614878	26		ATATATATATATATATATATATATAT	0.875
harcot	scaffold_3	Deletion	Self mapped	18614852..18614887	18614852	18614888	36			1
goldrich	scaffold_3	Deletion	Self mapped	18614852..18614877	18614852	18614878	26		ATATATATATATATATATATATATAT	1
canino	scaffold_3	Deletion	Self mapped	18614852..18614887	18614852	18614888	36			1
lambertin	scaffold_3	Deletion	Self mapped	18614862..18614887	18614862	18614888	26		ATATATATATATATATATATATATAT	0.667
stella	scaffold_3	Deletion	Self mapped	18614878..18614887	18614878	18614888	10		ATATATATAT	0.947
seo	scaffold_3	Deletion	Self mapped	18614991..18614995	18614991	18614996	5		TTTTT	0.9
veecot	scaffold_3	Deletion	Paired breakpoint	18615421..18615437	18615421	18615438	17		TATTGCATCAATTCATT	0.45
perfection	scaffold_3	Deletion	Self mapped	18615421..18615437	18615421	18615438	17		TATTGCATCAATTCATT	1
katy	scaffold_3	Deletion	Paired breakpoint	18615421..18615437	18615421	18615438	17		TATTGCATCAATTCATT	0.967
canino	scaffold_3	Insertion	Self mapped	18615890^18615891	18615891	18615891	13	TATAAAATATATA		0.688
veecot	scaffold_3	Insertion	Self mapped	18615910^18615911	18615911	18615911	8	ATATATAT		0.308
perfection	scaffold_3	Insertion	Self mapped	18615910^18615911	18615911	18615911	12	ATATATATATAT		0.75
lambertin	scaffold_3	Insertion	Self mapped	18615910^18615911	18615911	18615911	12	ATATATATATAT		0.647
katy	scaffold_3	Insertion	Self mapped	18615910^18615911	18615911	18615911	16	ATATATATATATATAT		0.667
canino	scaffold_3	Insertion	Self mapped	18615910^18615911	18615911	18615911	14	ATATATATATATAT		0.8
canino	scaffold_3	Insertion	Self mapped	18616521^18616522	18616522	18616522	6	CCTATA		0.737
perfection	scaffold_3	Deletion	Paired breakpoint	18616532..18616541	18616532	18616542	10		TATATATATA	0.833
canino	scaffold_3	Insertion	Self mapped	18616541^18616542	18616542	18616542	6	TATATA		0.8
perfection	scaffold_3	Insertion	Self mapped	18617968^18617969	18617969	18617969	4	TTAA		0.534
moniqui	scaffold_3	Insertion	Self mapped	18617968^18617969	18617969	18617969	4	TTAA		0.58
lambertin	scaffold_3	Insertion	Self mapped	18617968^18617969	18617969	18617969	4	TTAA		0.435
katy	scaffold_3	Insertion	Self mapped	18617968^18617969	18617969	18617969	4	TTAA		0.609
harcot	scaffold_3	Insertion	Self mapped	18617968^18617969	18617969	18617969	4	TTAA		0.459
goldrich	scaffold_3	Insertion	Self mapped	18617968^18617969	18617969	18617969	4	TTAA		0.5
canino	scaffold_3	Insertion	Self mapped	18617968^18617969	18617969	18617969	4	TTAA		0.918
harcot	scaffold_3	Deletion	Self mapped	18618586..18618664	18618586	18618665	79		TCCCAGCTATCGAAGTTAACTTTGAGTTTTAACCTAGATAATTGCACCATTAATCGGGTAAAAGCAATTTTGAGTTATA	0.038
perfection	scaffold_3	Complex	Multiple breakpoints	join(18618799..18618798,18618801^18618802)	18618799	18618802	3			1479
perfection	scaffold_3	Insertion	Self mapped	18618802^18618803	18618803	18618803	8	TTCATTTT		0.958
moniqui	scaffold_3	Insertion	Paired breakpoint	18618802^18618803	18618803	18618803	8	TTCATTTT		0.459
lambertin	scaffold_3	Insertion	Paired breakpoint	18618802^18618803	18618803	18618803	8	TTCATTTT		0.29
katy	scaffold_3	Insertion	Paired breakpoint	18618802^18618803	18618803	18618803	8	TTCATTTT		0.974
harcot	scaffold_3	Insertion	Paired breakpoint	18618802^18618803	18618803	18618803	8	TTCATTTT		0.473
canino	scaffold_3	Insertion	Paired breakpoint	18618802^18618803	18618803	18618803	8	TTCATTTT		0.953
seo	scaffold_3	Insertion	Paired breakpoint	18618804^18618805	18618805	18618805	6	TTTTCA		0.643
perfection	scaffold_3	Insertion	Self mapped	18619258^18619259	18619259	18619259	6	ATATAT		0.904
moniqui	scaffold_3	Insertion	Self mapped	18619258^18619259	18619259	18619259	6	ATATAT		0.417
katy	scaffold_3	Insertion	Self mapped	18619258^18619259	18619259	18619259	6	ATATAT		0.882
goldrich	scaffold_3	Insertion	Self mapped	18619258^18619259	18619259	18619259	6	ATATAT		0.235
canino	scaffold_3	Insertion	Self mapped	18619258^18619259	18619259	18619259	6	ATATAT		0.892
perfection	scaffold_3	Insertion	Self mapped	18619268^18619269	18619269	18619269	6	ATATAT		1
moniqui	scaffold_3	Insertion	Self mapped	18619268^18619269	18619269	18619269	6	ATATAT		0.455
lambertin	scaffold_3	Insertion	Self mapped	18619268^18619269	18619269	18619269	6	ATATAT		0.214
katy	scaffold_3	Insertion	Self mapped	18619268^18619269	18619269	18619269	6	ATATAT		0.833
harcot	scaffold_3	Insertion	Self mapped	18619268^18619269	18619269	18619269	6	ATATAT		0.328
canino	scaffold_3	Insertion	Self mapped	18619268^18619269	18619269	18619269	6	ATATAT		0.892
veecot	scaffold_3	Deletion	Self mapped	18619668..18619671	18619668	18619672	4		ATAT	0.583
perfection	scaffold_3	Deletion	Paired breakpoint	18619676..18619679	18619676	18619680	4		ATAT	0.955
lambertin	scaffold_3	Deletion	Paired breakpoint	18619676..18619679	18619676	18619680	4		ATAT	0.543
katy	scaffold_3	Deletion	Self mapped	18619676..18619679	18619676	18619680	4		ATAT	0.96
harcot	scaffold_3	Deletion	Paired breakpoint	18619676..18619679	18619676	18619680	4		ATAT	0.386
goldrich	scaffold_3	Deletion	Paired breakpoint	18619676..18619679	18619676	18619680	4		ATAT	0.458
canino	scaffold_3	Deletion	Paired breakpoint	18619676..18619679	18619676	18619680	4		ATAT	0.909
seo	scaffold_3	Deletion	Paired breakpoint	18619678..18619679	18619678	18619680	2		AT	0.333
veecot	scaffold_3	Deletion	Paired breakpoint	18619782..18619801	18619782	18619802	20		TGTTCATGCATGTAAATGTA	0.439
stella	scaffold_3	Deletion	Paired breakpoint	18619782..18619801	18619782	18619802	20		TGTTCATGCATGTAAATGTA	1
perfection	scaffold_3	Deletion	Paired breakpoint	18619782..18619801	18619782	18619802	20		TGTTCATGCATGTAAATGTA	0.429
katy	scaffold_3	Deletion	Paired breakpoint	18619782..18619801	18619782	18619802	20		TGTTCATGCATGTAAATGTA	0.441
seo	scaffold_3	Insertion	Paired breakpoint	18620176^18620177	18620177	18620177	4	TATA		0.465
moniqui	scaffold_3	Replacement	Paired breakpoint	18620177..18620203	18620177	18620204	38	TATATATATATATATACACAATATGGCAAAGTAGCAAT	CACACAATATGGCAAAGTAGCAATTTA	0.36
lambertin	scaffold_3	Replacement	Paired breakpoint	18620177..18620182	18620177	18620183	17	TATATATATAYAYAYAC	CACACA	0.2
stella	scaffold_3	Deletion	Paired breakpoint	18620204..18620206	18620204	18620207	3		TTA	1
katy	scaffold_3	Deletion	Self mapped	18621035..18621051	18621035	18621052	17		ATTATACATGTCGATGA	0.667
perfection	scaffold_3	Deletion	Paired breakpoint	18621041..18621057	18621041	18621058	17		CATGTCGATGAATTAAA	0.684
stella	scaffold_3	Deletion	Self mapped	18621120..18621123	18621120	18621124	4		ATAT	1
perfection	scaffold_3	Deletion	Self mapped	18621138..18621141	18621138	18621142	4		GTCG	1
stella	scaffold_3	Replacement	Paired breakpoint	18621688	18621688	18621689	2	GG	T	0.744
stella	scaffold_3	Insertion	Close breakpoints	18621689^18621695	18621690	18621695	0			0.773
lambertin	scaffold_3	Insertion	Paired breakpoint	18622139^18622140	18622140	18622140	2	CT		0.549
harcot	scaffold_3	Deletion	Self mapped	18622252..18622258	18622252	18622259	7		AGGGGAG	0.8
perfection	scaffold_3	Deletion	Paired breakpoint	18622253..18622259	18622253	18622260	7		GGGGAGA	0.923
moniqui	scaffold_3	Deletion	Self mapped	18622253..18622259	18622253	18622260	7		GGGGAGA	0.645
katy	scaffold_3	Deletion	Paired breakpoint	18622253..18622259	18622253	18622260	7		GGGGAGA	0.644
canino	scaffold_3	Deletion	Paired breakpoint	18622253..18622259	18622253	18622260	7		GGGGAGA	1
perfection	scaffold_3	Deletion	Self mapped	18622344..18622350	18622344	18622351	7		AAAAAAC	1
canino	scaffold_3	Insertion	Self mapped	18622352^18622353	18622353	18622353	6	AAACAC		0.974
perfection	scaffold_3	Deletion	Paired breakpoint	18622493..18622494	18622493	18622495	2		TT	0.639
canino	scaffold_3	Deletion	Paired breakpoint	18622493..18622494	18622493	18622495	2		TT	0.867
veecot	scaffold_3	Insertion	Self mapped	18622888^18622889	18622889	18622889	5	ATGAG		0.296
stella	scaffold_3	Insertion	Close breakpoints	18623375^18623388	18623376	18623388	0			0.524
stella	scaffold_3	Insertion	Self mapped	18623408^18623409	18623409	18623409	31	GAGAGAGAGAGAGAGAGAGAGAAAGAGAAAG		0.552
stella	scaffold_3	Insertion	Self mapped	18623869^18623870	18623870	18623870	4	TAAA		0.845
perfection	scaffold_3	Insertion	Self mapped	18623869^18623870	18623870	18623870	4	TAAA		0.433
katy	scaffold_3	Insertion	Self mapped	18623869^18623870	18623870	18623870	4	TAAA		0.455
veecot	scaffold_3	Deletion	Self mapped	18624219..18624231	18624219	18624232	13		TTGTCCATGAGTT	0.182
seo	scaffold_3	Deletion	Self mapped	18624219..18624231	18624219	18624232	13		TTGTCCATGAGTT	0.143
moniqui	scaffold_3	Deletion	Self mapped	18624219..18624231	18624219	18624232	13		TTGTCCATGAGTT	0.35
harcot	scaffold_3	Deletion	Self mapped	18624219..18624231	18624219	18624232	13		TTGTCCATGAGTT	0.083
goldrich	scaffold_3	Deletion	Self mapped	18624219..18624231	18624219	18624232	13		TTGTCCATGAGTT	0.25
perfection	scaffold_3	Deletion	Paired breakpoint	18624221..18624233	18624221	18624234	13		GTCCATGAGTTTT	1
lambertin	scaffold_3	Deletion	Paired breakpoint	18624221..18624233	18624221	18624234	13		GTCCATGAGTTTT	0.452
katy	scaffold_3	Deletion	Paired breakpoint	18624221..18624233	18624221	18624234	13		GTCCATGAGTTTT	1
canino	scaffold_3	Deletion	Paired breakpoint	18624221..18624233	18624221	18624234	13		GTCCATGAGTTTT	1
seo	scaffold_3	Deletion	Cross mapped breakpoints	18624776..18624890	18624776	18624891	115		ACAAATAAGAAATGGAAGAAAAAATAGGGGTAGGTGGGAGAGACATATTTTTCTTGCGATGGGTAGGTTTGAGAAATTAGATTAGATCAGTTTTTCGAATCAAGAATAATATTCG	0.256
seo	scaffold_3	Deletion	Self mapped	18625056..18625098	18625056	18625099	43		AATTTCATATGTAACTCTTCTAGAAATACCTCATCTTCCACAT	0.367
seo	scaffold_3	Insertion	Close breakpoints	18626429^18626431	18626430	18626431	0			0.556
stella	scaffold_3	Deletion	Cross mapped breakpoints	18626431..18627414	18626431	18627415	984		GAGAAATTATACAATGGTACCGTATCACCACGTCAGCTGGTGATACTTCCATTCAAAATATGCCACGTATTATTATTTTTAAATAATTAAAGCTTTTTTTNNNNNAAAAAAAATCAATTTTATTTAAAAAATATTGACACATGGCATATTTTGAGTGGAAGTATCACCAGCTGACGTGGTAATACGGTACTATTGTATAATTTCT	0.99
perfection	scaffold_3	Deletion	Cross mapped breakpoints	18626431..18627414	18626431	18627415	984		GAGAAATTATACAATGGTACCGTATCACCACGTCAGCTGGTGATACTTCCATTCAAAATATGCCACGTATTATTATTTTTAAATAATTAAAGCTTTTTTTNNNNNAAAAAAAATCAATTTTATTTAAAAAATATTGACACATGGCATATTTTGAGTGGAAGTATCACCAGCTGACGTGGTAATACGGTACTATTGTATAATTTCT	0.719
lambertin	scaffold_3	Deletion	Cross mapped breakpoints	18626431..18627414	18626431	18627415	984		GAGAAATTATACAATGGTACCGTATCACCACGTCAGCTGGTGATACTTCCATTCAAAATATGCCACGTATTATTATTTTTAAATAATTAAAGCTTTTTTTNNNNNAAAAAAAATCAATTTTATTTAAAAAATATTGACACATGGCATATTTTGAGTGGAAGTATCACCAGCTGACGTGGTAATACGGTACTATTGTATAATTTCT	0.551
harcot	scaffold_3	Deletion	Cross mapped breakpoints	18626431..18627414	18626431	18627415	984		GAGAAATTATACAATGGTACCGTATCACCACGTCAGCTGGTGATACTTCCATTCAAAATATGCCACGTATTATTATTTTTAAATAATTAAAGCTTTTTTTNNNNNAAAAAAAATCAATTTTATTTAAAAAATATTGACACATGGCATATTTTGAGTGGAAGTATCACCAGCTGACGTGGTAATACGGTACTATTGTATAATTTCT	0.595
goldrich	scaffold_3	Deletion	Cross mapped breakpoints	18626431..18627414	18626431	18627415	984		GAGAAATTATACAATGGTACCGTATCACCACGTCAGCTGGTGATACTTCCATTCAAAATATGCCACGTATTATTATTTTTAAATAATTAAAGCTTTTTTTNNNNNAAAAAAAATCAATTTTATTTAAAAAATATTGACACATGGCATATTTTGAGTGGAAGTATCACCAGCTGACGTGGTAATACGGTACTATTGTATAATTTCT	0.675
canino	scaffold_3	Deletion	Cross mapped breakpoints	18626431..18627414	18626431	18627415	984		GAGAAATTATACAATGGTACCGTATCACCACGTCAGCTGGTGATACTTCCATTCAAAATATGCCACGTATTATTATTTTTAAATAATTAAAGCTTTTTTTNNNNNAAAAAAAATCAATTTTATTTAAAAAATATTGACACATGGCATATTTTGAGTGGAAGTATCACCAGCTGACGTGGTAATACGGTACTATTGTATAATTTCT	0.973
lambertin	scaffold_3	Insertion	Close breakpoints	18626586^18626596	18626587	18626596	0			0.253
goldrich	scaffold_3	Insertion	Close breakpoints	18626586^18626596	18626587	18626596	0			0.375
canino	scaffold_3	Insertion	Close breakpoints	18626586^18626596	18626587	18626596	0			0.727
veecot	scaffold_3	Insertion	Paired breakpoint	18627108^18627109	18627109	18627109	7	CTTAGAA		0.633
stella	scaffold_3	Insertion	Paired breakpoint	18627108^18627109	18627109	18627109	7	CTTAGAA		0.932
perfection	scaffold_3	Insertion	Paired breakpoint	18627108^18627109	18627109	18627109	7	CTTAGAA		0.626
OR	scaffold_3	Insertion	Self mapped	18627108^18627109	18627109	18627109	7	CTTAGAA		0.278
moniqui	scaffold_3	Insertion	Paired breakpoint	18627108^18627109	18627109	18627109	7	CTTAGAA		0.661
katy	scaffold_3	Insertion	Paired breakpoint	18627108^18627109	18627109	18627109	7	CTTAGAA		0.632
harcot	scaffold_3	Insertion	Paired breakpoint	18627108^18627109	18627109	18627109	7	CTTAGAA		0.551
goldrich	scaffold_3	Insertion	Paired breakpoint	18627108^18627109	18627109	18627109	7	CTTAGAA		0.469
canino	scaffold_3	Insertion	Paired breakpoint	18627108^18627109	18627109	18627109	7	CTTAGAA		0.867
seo	scaffold_3	Insertion	Close breakpoints	18627414^18627415	18627415	18627415	0			0.143
moniqui	scaffold_3	Insertion	Paired breakpoint	18627414^18627415	18627415	18627415	44	CGTGATATACATACCGTATCMSATAAATATGCTGAAAAGAGACA		0.559
lambertin	scaffold_3	Insertion	Close breakpoints	18627414^18627415	18627415	18627415	0			0.633
katy	scaffold_3	Insertion	Close breakpoints	18627414^18627415	18627415	18627415	0			0.429
harcot	scaffold_3	Insertion	Close breakpoints	18627414^18627415	18627415	18627415	0			0.567
harcot	scaffold_3	Insertion	Close breakpoints	18627424^18627429	18627425	18627429	0			0.525
seo	scaffold_3	Deletion	Self mapped	18627534..18627560	18627534	18627561	27		TTCGTAATACTTTAGATGCCTTGTCAC	0.136
seo	scaffold_3	Insertion	Paired breakpoint	18628136^18628137	18628137	18628137	49	TTCCTACTGAGTTGCTATCTTTGGCAAAAGCTTCCTTTTTACTACGACT		0.417
lambertin	scaffold_3	Replacement	Paired breakpoint	18628137..18628145	18628137	18628146	43	TTCCTACTGAGTTGCTATCTTTGGCAAAAGCTTACTTTATACT	CCAATAAGG	0.553
seo	scaffold_3	Insertion	Paired breakpoint	18628653^18628654	18628654	18628654	25	CATGTATTACATTATCTGTGATATC		0.544
perfection	scaffold_3	Insertion	Paired breakpoint	18628653^18628654	18628654	18628654	25	CATGTATTACATTATCTGTGATATC		0.396
moniqui	scaffold_3	Insertion	Paired breakpoint	18628653^18628654	18628654	18628654	25	CATGTATTACATTATCTGTGATATC		0.412
katy	scaffold_3	Insertion	Paired breakpoint	18628653^18628654	18628654	18628654	25	CATGTATTACATTATCTGTGATATC		0.306
goldrich	scaffold_3	Insertion	Paired breakpoint	18628653^18628654	18628654	18628654	25	CATGTATTACATTATCTGTGATATC		0.388
moniqui	scaffold_3	Insertion	Close breakpoints	18628828^18628879	18628829	18628879	0			0.164
lambertin	scaffold_3	Insertion	Close breakpoints	18628828^18628852	18628829	18628852	0			0.037
perfection	scaffold_3	Deletion	Paired breakpoint	18629421..18629428	18629421	18629429	8		GTCTGTCT	0.379
moniqui	scaffold_3	Deletion	Self mapped	18629421..18629428	18629421	18629429	8		GTCTGTCT	0.429
katy	scaffold_3	Deletion	Paired breakpoint	18629421..18629428	18629421	18629429	8		GTCTGTCT	0.389
harcot	scaffold_3	Deletion	Paired breakpoint	18629421..18629428	18629421	18629429	8		GTCTGTCT	0.597
goldrich	scaffold_3	Deletion	Self mapped	18629421..18629428	18629421	18629429	8		GTCTGTCT	0.412
canino	scaffold_3	Deletion	Paired breakpoint	18629421..18629428	18629421	18629429	8		GTCTGTCT	1
perfection	scaffold_3	Insertion	Close breakpoints	18630006^18630015	18630007	18630015	0			0.508
moniqui	scaffold_3	Insertion	Close breakpoints	18630006^18630015	18630007	18630015	0			0.481
lambertin	scaffold_3	Insertion	Close breakpoints	18630006^18630015	18630007	18630015	0			0.407
katy	scaffold_3	Insertion	Close breakpoints	18630006^18630015	18630007	18630015	0			0.432
canino	scaffold_3	Insertion	Close breakpoints	18630006^18630015	18630007	18630015	0			0.847
goldrich	scaffold_3	Insertion	Paired breakpoint	18630014^18630015	18630015	18630015	80	CAGTGGCGGAGCCAAGAATCGAAATMCAAGAGGTCGTGCGACCCCAATGACCCCACTGTGGCTCCGCCCCTGAACCCACT		0.462
perfection	scaffold_3	Insertion	Self mapped	18630159^18630160	18630160	18630160	10	ATATATATAT		0.643
stella	scaffold_3	Insertion	Self mapped	18630451^18630452	18630452	18630452	5	AAAAA		0.884
stella	scaffold_3	Insertion	Self mapped	18630471^18630472	18630472	18630472	7	AACAAAA		0.927
velazquez	scaffold_3	Deletion	Self mapped	18630525..18630535	18630525	18630536	11		AGAAGAGAGAG	0.917
perfection	scaffold_3	Deletion	Self mapped	18630525..18630535	18630525	18630536	11		AGAAGAGAGAG	0.467
moniqui	scaffold_3	Deletion	Self mapped	18630525..18630537	18630525	18630538	13		AGAAGAGAGAGAG	0.667
katy	scaffold_3	Deletion	Self mapped	18630525..18630535	18630525	18630536	11		AGAAGAGAGAG	0.833
harcot	scaffold_3	Deletion	Self mapped	18630525..18630535	18630525	18630536	11		AGAAGAGAGAG	0.714
lambertin	scaffold_3	Deletion	Paired breakpoint	18630549..18630560	18630549	18630561	12		GAGAGAGAGAGG	0.757
stella	scaffold_3	Insertion	Self mapped	18630626^18630627	18630627	18630627	19	AGAAGAGAGAGAGAGAGAG		1
stella	scaffold_3	Deletion	Self mapped	18631685..18631686	18631685	18631687	2		AT	0.96
canino	scaffold_3	Deletion	Paired breakpoint	18631685..18631686	18631685	18631687	2		AT	1
stella	scaffold_3	Insertion	Self mapped	18632462^18632463	18632463	18632463	3	GTT		0.835
perfection	scaffold_3	Insertion	Self mapped	18632660^18632661	18632661	18632661	4	ACAG		0.385
moniqui	scaffold_3	Insertion	Self mapped	18632660^18632661	18632661	18632661	4	ACAG		0.5
lambertin	scaffold_3	Insertion	Self mapped	18632660^18632661	18632661	18632661	4	ACAG		0.408
harcot	scaffold_3	Insertion	Self mapped	18632660^18632661	18632661	18632661	4	ACAG		0.349
goldrich	scaffold_3	Insertion	Self mapped	18632660^18632661	18632661	18632661	4	ACAG		0.426
canino	scaffold_3	Insertion	Self mapped	18632660^18632661	18632661	18632661	4	ACAG		0.875
perfection	scaffold_3	Insertion	Self mapped	18632679^18632680	18632680	18632680	4	GACA		0.371
moniqui	scaffold_3	Insertion	Self mapped	18632679^18632680	18632680	18632680	4	GAAA		0.59
lambertin	scaffold_3	Insertion	Self mapped	18632679^18632680	18632680	18632680	4	GACA		0.385
katy	scaffold_3	Insertion	Self mapped	18632679^18632680	18632680	18632680	4	GACA		0.444
goldrich	scaffold_3	Insertion	Self mapped	18632679^18632680	18632680	18632680	4	GACA		0.383
canino	scaffold_3	Insertion	Self mapped	18632679^18632680	18632680	18632680	4	GACA		0.789
canino	scaffold_3	Insertion	Self mapped	18632878^18632879	18632879	18632879	3	AAA		0.925
lambertin	scaffold_3	Insertion	Close breakpoints	18633186^18633188	18633187	18633188	0			0.047
harcot	scaffold_3	Deletion	Self mapped	18633308..18633311	18633308	18633312	4		ACAA	0.035
stella	scaffold_3	Insertion	Self mapped	18634139^18634140	18634140	18634140	4	AAAA		0.804
perfection	scaffold_3	Insertion	Self mapped	18634139^18634140	18634140	18634140	5	AAAAA		0.857
harcot	scaffold_3	Insertion	Self mapped	18634139^18634140	18634140	18634140	5	AAAAA		0.897
canino	scaffold_3	Replacement	Paired breakpoint	18636256..18636266	18636256	18636267	11	TTAAAAAAAA	ATTTTTTTTTT	1
seo	scaffold_3	Deletion	Paired breakpoint	18638336..18638340	18638336	18638341	5		ATAAT	0.714
harcot	scaffold_3	Insertion	Self mapped	18638363^18638364	18638364	18638364	4	ATAT		0.684
seo	scaffold_3	Insertion	Self mapped	18640272^18640273	18640273	18640273	8	TTTTTTTT		1
moniqui	scaffold_3	Replacement	Paired breakpoint	18640598..18640599	18640598	18640600	2	TT	AA	0.2
stella	scaffold_3	Insertion	Paired breakpoint	18640836^18640837	18640837	18640837	4	GGAG		0.959
lambertin	scaffold_3	Deletion	Paired breakpoint	18640837..18640840	18640837	18640841	4		TGGG	0.571
canino	scaffold_3	Deletion	Paired breakpoint	18640837..18640840	18640837	18640841	4		TGGG	0.978
seo	scaffold_3	Insertion	Close breakpoints	18642739^18642751	18642740	18642751	0			0.141
seo	scaffold_3	Deletion	Paired breakpoint	18643381..18643385	18643381	18643386	5		AATAA	0.457
stella	scaffold_3	Replacement	Paired breakpoint	18646749..18646750	18646749	18646751	2	TG	GC	0.371
stella	scaffold_3	Deletion	Paired breakpoint	18648369..18648376	18648369	18648377	8		ACTTATAC	1
goldrich	scaffold_3	Insertion	Self mapped	18649402^18649403	18649403	18649403	4	CGAT		0.167
perfection	scaffold_3	Insertion	Self mapped	18649406^18649407	18649407	18649407	4	CGAT		0.276
canino	scaffold_3	Insertion	Paired breakpoint	18649406^18649407	18649407	18649407	4	CGAT		0.98
seo	scaffold_3	Deletion	Paired breakpoint	18649590..18649602	18649590	18649603	13		AACCTCTTGACGA	0.395
stella	scaffold_3	Deletion	Paired breakpoint	18650168..18650182	18650168	18650183	15		CAGTCATCTAATAAT	1
moniqui	scaffold_3	Insertion	Self mapped	18650557^18650558	18650558	18650558	3	AAC		0.5
perfection	scaffold_3	Insertion	Paired breakpoint	18650558^18650559	18650559	18650559	3	ACA		0.588
canino	scaffold_3	Insertion	Self mapped	18650558^18650559	18650559	18650559	3	ACA		1
seo	scaffold_3	Insertion	Self mapped	18650745^18650746	18650746	18650746	14	CTCTCTCTCTCTCT		0.444
katy	scaffold_3	Replacement	Paired breakpoint	18650746..18650752	18650746	18650753	7	CTCTC	ATATATA	0.688
perfection	scaffold_3	Insertion	Self mapped	18651204^18651205	18651205	18651205	12	AAATAAATAAAT		0.34
moniqui	scaffold_3	Insertion	Self mapped	18651204^18651205	18651205	18651205	12	AAATAAATAAAT		0.667
lambertin	scaffold_3	Insertion	Self mapped	18651204^18651205	18651205	18651205	12	AAATAAATAAAT		0.409
katy	scaffold_3	Insertion	Self mapped	18651204^18651205	18651205	18651205	12	AAATAAATAAAT		0.529
harcot	scaffold_3	Insertion	Self mapped	18651204^18651205	18651205	18651205	12	AAATAAATAAAT		0.421
goldrich	scaffold_3	Insertion	Self mapped	18651204^18651205	18651205	18651205	12	AAATAAATAAAT		0.333
canino	scaffold_3	Insertion	Self mapped	18651204^18651205	18651205	18651205	12	AAATAAATAAAT		0.805
perfection	scaffold_3	Insertion	Self mapped	18651215^18651216	18651216	18651216	12	TAAATAAATAAA		0.333
moniqui	scaffold_3	Insertion	Self mapped	18651215^18651216	18651216	18651216	12	TAAATAAATAAA		0.576
lambertin	scaffold_3	Insertion	Self mapped	18651215^18651216	18651216	18651216	12	TAAATAAATAAA		0.391
katy	scaffold_3	Insertion	Self mapped	18651215^18651216	18651216	18651216	12	TAAATAAATAAA		0.45
harcot	scaffold_3	Insertion	Self mapped	18651215^18651216	18651216	18651216	12	TAAATAAATAAA		0.348
canino	scaffold_3	Insertion	Self mapped	18651215^18651216	18651216	18651216	12	TAAATAAATAAA		0.767
velazquez	scaffold_3	Deletion	Paired breakpoint	18653817..18653849	18653817	18653850	33		GAGAGAGAGAGAGAGAGAGAGAGAGAGAGAGAG	0.974
velazquez	scaffold_3	Deletion	Self mapped	18653817..18653850	18653817	18653851	34		GAGAGAGAGAGAGAGAGAGAGAGAGAGAGAGAGA	1
veecot	scaffold_3	Deletion	Self mapped	18653817..18653832	18653817	18653833	16		GAGAGAGAGAGAGAGA	0.4
stella	scaffold_3	Deletion	Self mapped	18653817..18653836	18653817	18653837	20		GAGAGAGAGAGAGAGAGAGA	0.559
stella	scaffold_3	Deletion	Self mapped	18653817..18653838	18653817	18653839	22		GAGAGAGAGAGAGAGAGAGAGA	0.556
seo	scaffold_3	Deletion	Self mapped	18653817..18653842	18653817	18653843	26		GAGAGAGAGAGAGAGAGAGAGAGAGA	0.625
canino	scaffold_3	Deletion	Self mapped	18653817..18653830	18653817	18653831	14		GAGAGAGAGAGAGA	0.75
canino	scaffold_3	Deletion	Self mapped	18653817..18653832	18653817	18653833	16		GAGAGAGAGAGAGAGA	0.73
canino	scaffold_3	Deletion	Self mapped	18653817..18653834	18653817	18653835	18		GAGAGAGAGAGAGAGAGA	0.73
OR	scaffold_3	Deletion	Self mapped	18653840..18653873	18653840	18653874	34		AGAGAGAGAGAGAGAGAGAGAGAGAGAGAGAGAG	0.875
moniqui	scaffold_3	Deletion	Paired breakpoint	18653840..18653873	18653840	18653874	34		AGAGAGAGAGAGAGAGAGAGAGAGAGAGAGAGAG	0.778
stella	scaffold_3	Deletion	Self mapped	18653852..18653873	18653852	18653874	22		AGAGAGAGAGAGAGAGAGAGAG	0.588
stella	scaffold_3	Deletion	Self mapped	18653854..18653873	18653854	18653874	20		AGAGAGAGAGAGAGAGAGAG	0.6
canino	scaffold_3	Deletion	Self mapped	18653856..18653873	18653856	18653874	18		AGAGAGAGAGAGAGAGAG	0.643
OR	scaffold_3	Deletion	Self mapped	18653858..18653873	18653858	18653874	16		AGAGAGAGAGAGAGAG	0.8
canino	scaffold_3	Deletion	Self mapped	18653858..18653873	18653858	18653874	16		AGAGAGAGAGAGAGAG	0.643
katy	scaffold_3	Deletion	Self mapped	18653860..18653873	18653860	18653874	14		AGAGAGAGAGAGAG	0.3
canino	scaffold_3	Deletion	Self mapped	18653860..18653873	18653860	18653874	14		AGAGAGAGAGAGAG	0.643
perfection	scaffold_3	Deletion	Self mapped	18653862..18653873	18653862	18653874	12		AGAGAGAGAGAG	0.382
seo	scaffold_3	Insertion	Self mapped	18655672^18655673	18655673	18655673	8	AGAGAGAG		0.579
perfection	scaffold_3	Deletion	Self mapped	18655673..18655678	18655673	18655679	6		AGAGAG	0.719
lambertin	scaffold_3	Deletion	Self mapped	18655673..18655678	18655673	18655679	6		AGAGAG	0.737
canino	scaffold_3	Deletion	Self mapped	18655673..18655678	18655673	18655679	6		AGAGAG	0.853
canino	scaffold_3	Replacement	Paired breakpoint	18655696..18655713	18655696	18655714	18	GGGGCCATAT	AGAGAGGGGGGCCATAGG	1
harcot	scaffold_3	Insertion	Paired breakpoint	18656052^18656053	18656053	18656053	2	TT		0.407
goldrich	scaffold_3	Insertion	Close breakpoints	18657158^18657171	18657159	18657171	0			0.517
stella	scaffold_3	Deletion	Self mapped	18657168..18657193	18657168	18657194	26			0.917
lambertin	scaffold_3	Insertion	Close breakpoints	18657397^18657403	18657398	18657403	0			0.119
veecot	scaffold_3	Insertion	Tandem duplication	18657560..18657612	18657560	18657613	53		CTGTGAATTCTGTCGTCAGCAATAACAAATGTGTTTGGACAAGTCACGTATCT	0.508
perfection	scaffold_3	Insertion	Tandem duplication	18657560..18657612	18657560	18657613	53		CTGTGAATTCTGTCGTCAGCAATAACAAATGTGTTTGGACAAGTCACGTATCT	0.74
katy	scaffold_3	Insertion	Tandem duplication	18657560..18657612	18657560	18657613	53		CTGTGAATTCTGTCGTCAGCAATAACAAATGTGTTTGGACAAGTCACGTATCT	0.621
seo	scaffold_3	Deletion	Self mapped	18657773..18657809	18657773	18657810	37		TGCCAACGTAATTAACTCCTTTAATATGTGCTATAGA	0.293
lambertin	scaffold_3	Insertion	Close breakpoints	18657789^18657799	18657790	18657799	0			0.088
perfection	scaffold_3	Deletion	Self mapped	18657890..18657918	18657890	18657919	29		TTTATACTCCACCTGATATGTCAAATAAA	0.393
moniqui	scaffold_3	Deletion	Paired breakpoint	18657891..18657919	18657891	18657920	29		TTATACTCCACCTGATATGTCAAATAAAT	0.287
lambertin	scaffold_3	Deletion	Paired breakpoint	18657891..18657919	18657891	18657920	29		TTATACTCCACCTGATATGTCAAATAAAT	0.232
harcot	scaffold_3	Deletion	Paired breakpoint	18657891..18657919	18657891	18657920	29		TTATACTCCACCTGATATGTCAAATAAAT	0.341
canino	scaffold_3	Deletion	Paired breakpoint	18657891..18657919	18657891	18657920	29		TTATACTCCACCTGATATGTCAAATAAAT	1
stella	scaffold_3	Insertion	Self mapped	18657968^18657969	18657969	18657969	3	TAA		0.956
perfection	scaffold_3	Replacement	Paired breakpoint	18659590..18659591	18659590	18659592	2	AT	GG	0.333
seo	scaffold_3	Replacement	Paired breakpoint	18660473..18660527	18660473	18660528	55	CACACACYTCTCTCTCTCTCTCTCTA	ACACACTTCTCTCTCTCTCTCTCTACTCTCTCTCTCTCTCTCTCTCTCTCTCTCT	0.705
canino	scaffold_3	Deletion	Self mapped	18660476..18660486	18660476	18660487	11		CACTTCTCTCT	1
veecot	scaffold_3	Deletion	Self mapped	18660478..18660494	18660478	18660495	17		CTTCTCTCTCTCTCTCT	1
OR	scaffold_3	Deletion	Self mapped	18660478..18660494	18660478	18660495	17		CTTCTCTCTCTCTCTCT	1
moniqui	scaffold_3	Deletion	Self mapped	18660478..18660494	18660478	18660495	17		CTTCTCTCTCTCTCTCT	0.957
lambertin	scaffold_3	Deletion	Self mapped	18660478..18660494	18660478	18660495	17		CTTCTCTCTCTCTCTCT	1
harcot	scaffold_3	Deletion	Self mapped	18660478..18660494	18660478	18660495	17		CTTCTCTCTCTCTCTCT	1
stella	scaffold_3	Deletion	Self mapped	18660480..18660514	18660480	18660515	35		TCTCTCTCTCTCTCTCTACTCTCTCTCTCTCTCTC	1
stella	scaffold_3	Replacement	Paired breakpoint	18660480..18660531	18660480	18660532	52	CTCTCTCTCTCTCTCTCTA	TCTCTCTCTCTCTCTCTACTCTCTCTCTCTCTCTCTCTCTCTCTCTCTCTCT	1
perfection	scaffold_3	Deletion	Paired breakpoint	18660480..18660488	18660480	18660489	9		TCTCTCTCT	1
perfection	scaffold_3	Deletion	Self mapped	18660480..18660498	18660480	18660499	19		TCTCTCTCTCTCTCTCTAC	1
lambertin	scaffold_3	Deletion	Self mapped	18660481..18660497	18660481	18660498	17		CTCTCTCTCTCTCTCTA	1
moniqui	scaffold_3	Deletion	Self mapped	18660482..18660489	18660482	18660490	8		TCTCTCTC	0.909
harcot	scaffold_3	Deletion	Self mapped	18660482..18660491	18660482	18660492	10		TCTCTCTCTC	1
canino	scaffold_3	Deletion	Self mapped	18660482..18660491	18660482	18660492	10		TCTCTCTCTC	1
canino	scaffold_3	Deletion	Self mapped	18660482..18660493	18660482	18660494	12		TCTCTCTCTCTC	1
harcot	scaffold_3	Deletion	Self mapped	18660483..18660497	18660483	18660498	15		CTCTCTCTCTCTCTA	1
seo	scaffold_3	Deletion	Self mapped	18660515..18660542	18660515	18660543	28		TCTCTCTCTCTCTCTCTCTCTCTCTCTC	0.474
harcot	scaffold_3	Deletion	Self mapped	18660519..18660542	18660519	18660543	24		TCTCTCTCTCTCTCTCTCTCTCTC	0.741
moniqui	scaffold_3	Deletion	Self mapped	18660527..18660542	18660527	18660543	16		TCTCTCTCTCTCTCTC	0.533
velazquez	scaffold_3	Insertion	Self mapped	18661905^18661906	18661906	18661906	17	AATATATATATATATAT		1
veecot	scaffold_3	Insertion	Self mapped	18661905^18661906	18661906	18661906	17	AATATATATATATATAT		0.231
perfection	scaffold_3	Insertion	Self mapped	18661905^18661906	18661906	18661906	17	AATATATATATATATAT		0.911
katy	scaffold_3	Insertion	Self mapped	18661905^18661906	18661906	18661906	15	AATATATATATATAT		0.895
perfection	scaffold_3	Insertion	Self mapped	18661913^18661914	18661914	18661914	17	GATATATATAATATATA		0.953
velazquez	scaffold_3	Insertion	Self mapped	18661915^18661916	18661916	18661916	17	TATATATAATATATATA		1
stella	scaffold_3	Insertion	Paired breakpoint	18661915^18661916	18661916	18661916	14	TATATATATATATA		0.949
perfection	scaffold_3	Insertion	Self mapped	18661915^18661916	18661916	18661916	17	TATATATAATATATATA		0.929
moniqui	scaffold_3	Insertion	Self mapped	18661915^18661916	18661916	18661916	17	TATATATAATATATATA		0.941
katy	scaffold_3	Insertion	Self mapped	18661915^18661916	18661916	18661916	17	TATATATAATATATATA		0.85
canino	scaffold_3	Insertion	Self mapped	18663341^18663342	18663342	18663342	5	AAAAA		1
canino	scaffold_3	Insertion	Close breakpoints	18663358^18663369	18663359	18663369	0			0.857
lambertin	scaffold_3	Replacement	Paired breakpoint	18664026..18664028	18664026	18664029	3	GAG	CAA	0.185
stella	scaffold_3	Deletion	Paired breakpoint	18665204..18665209	18665204	18665210	6		AAAAAA	0.848
velazquez	scaffold_3	Deletion	Self mapped	18665229..18665236	18665229	18665237	8		ATAAGGAA	0.917
katy	scaffold_3	Deletion	Self mapped	18665229..18665236	18665229	18665237	8		ATAAGGAA	0.421
veecot	scaffold_3	Deletion	Self mapped	18665230..18665237	18665230	18665238	8		TAAGGAAA	0.333
perfection	scaffold_3	Deletion	Paired breakpoint	18665230..18665237	18665230	18665238	8		TAAGGAAA	0.53
moniqui	scaffold_3	Deletion	Paired breakpoint	18665230..18665237	18665230	18665238	8		TAAGGAAA	0.351
stella	scaffold_3	Deletion	Self mapped	18665261..18665284	18665261	18665285	24			1
seo	scaffold_3	Deletion	Paired breakpoint	18665271..18665284	18665271	18665285	14		TTTGACCATATATG	0.4
stella	scaffold_3	Insertion	Close breakpoints	18665389^18665396	18665390	18665396	0			0.992
seo	scaffold_3	Insertion	Close breakpoints	18665389^18665396	18665390	18665396	0			0.267
seo	scaffold_3	Insertion	Self mapped	18665772^18665773	18665773	18665773	11	ATAGTCATGAT		0.263
seo	scaffold_3	Insertion	Self mapped	18665786^18665787	18665787	18665787	11	GTCATGATATA		0.294
stella	scaffold_3	Deletion	Self mapped	18665991..18665995	18665991	18665996	5		ATAGA	0.8
velazquez	scaffold_3	Deletion	Self mapped	18666014..18666018	18666014	18666019	5		GATTA	0.846
stella	scaffold_3	Deletion	Self mapped	18666014..18666018	18666014	18666019	5		GATTA	0.776
velazquez	scaffold_3	Deletion	Paired breakpoint	18667806..18667816	18667806	18667817	11		AGTTTGGCTAT	1
veecot	scaffold_3	Deletion	Paired breakpoint	18667806..18667816	18667806	18667817	11		AGTTTGGCTAT	0.408
stella	scaffold_3	Deletion	Paired breakpoint	18667806..18667816	18667806	18667817	11		AGTTTGGCTAT	0.988
perfection	scaffold_3	Deletion	Paired breakpoint	18667806..18667816	18667806	18667817	11		AGTTTGGCTAT	0.979
moniqui	scaffold_3	Deletion	Paired breakpoint	18667806..18667816	18667806	18667817	11		AGTTTGGCTAT	0.987
lambertin	scaffold_3	Deletion	Paired breakpoint	18667806..18667816	18667806	18667817	11		AGTTTGGCTAT	0.537
katy	scaffold_3	Deletion	Paired breakpoint	18667806..18667816	18667806	18667817	11		AGTTTGGCTAT	0.983
harcot	scaffold_3	Deletion	Paired breakpoint	18667806..18667816	18667806	18667817	11		AGTTTGGCTAT	0.424
goldrich	scaffold_3	Deletion	Self mapped	18667806..18667816	18667806	18667817	11		AGTTTGGCTAT	0.294
canino	scaffold_3	Deletion	Paired breakpoint	18667806..18667816	18667806	18667817	11		AGTTTGGCTAT	0.984
perfection	scaffold_3	Insertion	Self mapped	18673487^18673488	18673488	18673488	5	AGCCG		0.375
stella	scaffold_3	Insertion	Self mapped	18673489^18673490	18673490	18673490	5	CCGAG		0.986
moniqui	scaffold_3	Insertion	Paired breakpoint	18673489^18673490	18673490	18673490	5	CCGAG		0.6
lambertin	scaffold_3	Insertion	Paired breakpoint	18673489^18673490	18673490	18673490	5	CCGAG		0.581
katy	scaffold_3	Insertion	Paired breakpoint	18673489^18673490	18673490	18673490	5	CCGAG		0.469
harcot	scaffold_3	Insertion	Paired breakpoint	18673489^18673490	18673490	18673490	5	CCGAG		0.5
canino	scaffold_3	Insertion	Paired breakpoint	18673489^18673490	18673490	18673490	5	CCGAG		1
seo	scaffold_3	Insertion	Self mapped	18673989^18673990	18673990	18673990	7	AAACTCA		0.205
canino	scaffold_3	Insertion	Self mapped	18675560^18675561	18675561	18675561	5	ATAAA		0.944
veecot	scaffold_3	Deletion	Self mapped	18675646..18675723	18675646	18675724	78		TTTTGGTGGTCTTGGGAGGGGGGTGGGGATTTAGGTTTGAGGGTTTAGGTATAGGGGTTTTGGATTGGAGATGCTAAA	0.375
veecot	scaffold_3	Deletion	Self mapped	18675647..18675657	18675647	18675658	11		TTTGGTGGTCT	0.333
katy	scaffold_3	Deletion	Self mapped	18675647..18675657	18675647	18675658	11		TTTGGTGGTCT	1
moniqui	scaffold_3	Insertion	Self mapped	18675658^18675659	18675659	18675659	5	GGGAG		1
stella	scaffold_3	Insertion	Self mapped	18675673^18675674	18675674	18675674	5	TGGGG		0.667
moniqui	scaffold_3	Insertion	Self mapped	18675673^18675674	18675674	18675674	5	TGGGG		1
goldrich	scaffold_3	Insertion	Self mapped	18675673^18675674	18675674	18675674	5	TGGGG		0.545
perfection	scaffold_3	Deletion	Self mapped	18675895..18675900	18675895	18675901	6		AAAAAA	1
stella	scaffold_3	Deletion	Paired breakpoint	18675899..18675904	18675899	18675905	6		AAAAAA	0.936
velazquez	scaffold_3	Insertion	Self mapped	18675998^18675999	18675999	18675999	14	CAAAGGGCACATGT		1
veecot	scaffold_3	Insertion	Self mapped	18675998^18675999	18675999	18675999	14	CAAAGGGCACATGT		0.636
perfection	scaffold_3	Insertion	Self mapped	18675998^18675999	18675999	18675999	14	CAAAGGGCACATGT		0.667
moniqui	scaffold_3	Insertion	Self mapped	18675998^18675999	18675999	18675999	14	CAAAGGGCACATGT		0.833
katy	scaffold_3	Insertion	Self mapped	18675998^18675999	18675999	18675999	14	CAAAGGGCACATGT		0.818
velazquez	scaffold_3	Insertion	Self mapped	18676014^18676015	18676015	18676015	14	AAGGGTACATGTCA		0.571
veecot	scaffold_3	Insertion	Self mapped	18676014^18676015	18676015	18676015	14	AAGGGTACATGTCA		0.565
perfection	scaffold_3	Insertion	Self mapped	18676014^18676015	18676015	18676015	14	AAGGGTACATGTCA		0.659
moniqui	scaffold_3	Insertion	Self mapped	18676014^18676015	18676015	18676015	14	AAGGGTACATGTCA		0.737
katy	scaffold_3	Insertion	Self mapped	18676014^18676015	18676015	18676015	14	AAGGGTACATGTCA		0.727
stella	scaffold_3	Insertion	Self mapped	18677907^18677908	18677908	18677908	25	ATTTCTTTCCCTCTTTCCAGGAAAG		0.833
moniqui	scaffold_3	Insertion	Self mapped	18677907^18677908	18677908	18677908	25	ATTTCTTTCCCTCTTTCCAGGAAAG		0.441
stella	scaffold_3	Insertion	Self mapped	18677933^18677934	18677934	18677934	25	TTTCTTTCCCTCTTTCCAGGAAAGA		0.762
seo	scaffold_3	Insertion	Self mapped	18677933^18677934	18677934	18677934	25	TTTCTTTCCCTCTTTCCAGGAAAGA		0.545
moniqui	scaffold_3	Insertion	Self mapped	18677933^18677934	18677934	18677934	25	TTTCTTTCCCTCTTTCCAGGAAAGA		0.429
perfection	scaffold_3	Replacement	Paired breakpoint	18678802..18678805	18678802	18678806	8	TTTTTTTT	AAAA	1
lambertin	scaffold_3	Deletion	Paired breakpoint	18678906..18678929	18678906	18678930	24		GTGCTCGGCTTGTGTATTTGTGCA	0.24
katy	scaffold_3	Deletion	Self mapped	18678906..18678929	18678906	18678930	24		GTGCTCGGCTTGTGTATTTGTGCA	1
harcot	scaffold_3	Deletion	Self mapped	18678906..18678929	18678906	18678930	24		GTGCTCGGCTTGTGTATTTGTGCA	0.182
canino	scaffold_3	Deletion	Paired breakpoint	18678906..18678929	18678906	18678930	24		GTGCTCGGCTTGTGTATTTGTGCA	1
velazquez	scaffold_3	Insertion	Self mapped	18679259^18679260	18679260	18679260	6	ATGTAC		0.909
veecot	scaffold_3	Insertion	Paired breakpoint	18679266^18679267	18679267	18679267	6	TGTACA		0.632
stella	scaffold_3	Insertion	Self mapped	18679266^18679267	18679267	18679267	6	TGTACA		1
seo	scaffold_3	Insertion	Self mapped	18679266^18679267	18679267	18679267	6	TGTACA		0.267
perfection	scaffold_3	Insertion	Paired breakpoint	18679266^18679267	18679267	18679267	6	TGTACA		0.945
lambertin	scaffold_3	Insertion	Paired breakpoint	18679266^18679267	18679267	18679267	6	TGTACA		0.641
katy	scaffold_3	Insertion	Paired breakpoint	18679266^18679267	18679267	18679267	6	TGTACA		0.935
harcot	scaffold_3	Insertion	Paired breakpoint	18679266^18679267	18679267	18679267	6	TGTACA		0.671
goldrich	scaffold_3	Insertion	Self mapped	18679266^18679267	18679267	18679267	6	TGTACA		0.8
canino	scaffold_3	Insertion	Paired breakpoint	18679266^18679267	18679267	18679267	6	TGTACA		0.917
stella	scaffold_3	Insertion	Self mapped	18679900^18679901	18679901	18679901	17	TAATTCTTTACTGTATC		0.795
harcot	scaffold_3	Insertion	Self mapped	18679900^18679901	18679901	18679901	17	TAATTCTTTACTGTATC		0.286
goldrich	scaffold_3	Insertion	Self mapped	18679900^18679901	18679901	18679901	17	TAATTCTTTACTGTATC		0.222
canino	scaffold_3	Insertion	Self mapped	18679900^18679901	18679901	18679901	17	TAATTCTTTACTGTATC		0.971
velazquez	scaffold_3	Insertion	Self mapped	18679910^18679911	18679911	18679911	17	CTGTATCTAATTTTTTA		1
veecot	scaffold_3	Insertion	Self mapped	18679910^18679911	18679911	18679911	17	CTGTATCTAATTTTTTA		0.321
stella	scaffold_3	Insertion	Self mapped	18679910^18679911	18679911	18679911	17	CTGTATCTAATTCTTTA		0.875
seo	scaffold_3	Insertion	Self mapped	18679910^18679911	18679911	18679911	17	CTGTATCTAATTCTTTA		0.25
perfection	scaffold_3	Insertion	Self mapped	18679910^18679911	18679911	18679911	17	CTGTATCTAATTTTTTA		0.905
moniqui	scaffold_3	Insertion	Self mapped	18679910^18679911	18679911	18679911	17	CTGTATCTAATTTTTTA		0.625
lambertin	scaffold_3	Insertion	Self mapped	18679910^18679911	18679911	18679911	17	CTGTATCTAATTCTTTA		0.368
katy	scaffold_3	Insertion	Self mapped	18679910^18679911	18679911	18679911	17	CTGTATCTAATTCTTTA		0.818
harcot	scaffold_3	Insertion	Self mapped	18679910^18679911	18679911	18679911	17	CTGTATCTAATTCTTTA		0.303
canino	scaffold_3	Insertion	Self mapped	18679910^18679911	18679911	18679911	17	CTGTATCTAATTCTTTA		0.943
canino	scaffold_3	Deletion	Cross mapped breakpoints	18680609..18683974	18680609	18683975	3366		TTAATTAATGTGTAAATTATTAATTTGGTTTTTTTCTCTCAACAGATGATACTGTAGTGCTTTGGGGAATTAACTTGTTCAATGACATTCTGTTGCAATCNNNNNGATGCCTAGGAAATACTTCAGAGCACTAAGATCTTTCATTTCAAACTCACTTGCCAAGTGGTGCTGCAATGCTGCCTTTTCTACTGGGTCATTCCCGGTA	1
goldrich	scaffold_3	Deletion	Self mapped	18683043..18683098	18683043	18683099	56		GTTGGAGCATATATGTCGTCAATGCCCAACTTGCTAAGTGAGCTGTGAAATACCCT	0.061
lambertin	scaffold_3	Insertion	Self mapped	18686554^18686555	18686555	18686555	14	TGGTACAATTCATT		0.071
stella	scaffold_3	Deletion	Paired breakpoint	18687529..18687541	18687529	18687542	13		TTGACAAACTGGT	0.776
moniqui	scaffold_3	Deletion	Paired breakpoint	18687529..18687541	18687529	18687542	13		TTGACAAACTGGT	0.381
velazquez	scaffold_3	Insertion	Self mapped	18687624^18687625	18687625	18687625	11	ATGGAATATAG		0.6
perfection	scaffold_3	Insertion	Self mapped	18687624^18687625	18687625	18687625	11	ATGGAATATAG		0.875
moniqui	scaffold_3	Insertion	Self mapped	18687624^18687625	18687625	18687625	11	ATGGAATATAG		0.9
lambertin	scaffold_3	Insertion	Self mapped	18687624^18687625	18687625	18687625	11	ATGGAATATAG		0.186
katy	scaffold_3	Insertion	Self mapped	18687624^18687625	18687625	18687625	11	ATGGAATATAG		0.75
goldrich	scaffold_3	Insertion	Self mapped	18687624^18687625	18687625	18687625	11	ATGGAATATAG		0.4
canino	scaffold_3	Insertion	Self mapped	18687624^18687625	18687625	18687625	11	ATGGAATATAG		0.818
goldrich	scaffold_3	Insertion	Tandem duplication	18688610..18730117	18688610	18730118	41508		GTGGTGGCAGTGGCGGTGGTTGTGGGGGTAGTGAATGTGGTGGTGCAAGTGGTGGAGTCGGATGTGGAAGTGGAGGTGGTGCCATTTTTTAAAATGAATGNNNNNGCTAAATTTGTATTAGCAGAGAAAAAGAGAAAGAAAAACAGAAATTGACTTAAAACAACCACCTTAAAATGTGAAGCAACTGCGGGAACTCAGAGTCTCC	0.767
canino	scaffold_3	Deletion	Self mapped	18688729..18688743	18688729	18688744	15		TGGTGGTTGTGGTGG	1
stella	scaffold_3	Deletion	Paired breakpoint	18688753..18688767	18688753	18688768	15		TGGTGGTGGCGGTGG	0.68
stella	scaffold_3	Deletion	Self mapped	18688760..18688774	18688760	18688775	15		GGCGGTGGCGGTGGT	1
perfection	scaffold_3	Deletion	Self mapped	18688760..18688774	18688760	18688775	15		GGCGGTGGCGGTGGT	0.25
canino	scaffold_3	Deletion	Self mapped	18688760..18688774	18688760	18688775	15		GGCGGTGGCGGTGGT	0.889
velazquez	scaffold_3	Deletion	Self mapped	18688781..18688792	18688781	18688793	12		GGTAGTGAATGT	0.75
katy	scaffold_3	Deletion	Self mapped	18688781..18688792	18688781	18688793	12		GGTAGTGAATGT	0.5
veecot	scaffold_3	Insertion	Close breakpoints	18688976^18688990	18688977	18688990	0			0.423
stella	scaffold_3	Insertion	Close breakpoints	18688976^18688990	18688977	18688990	0			0.559
seo	scaffold_3	Insertion	Close breakpoints	18688976^18688990	18688977	18688990	0			0.312
perfection	scaffold_3	Insertion	Close breakpoints	18688976^18688990	18688977	18688990	0			0.456
moniqui	scaffold_3	Insertion	Close breakpoints	18688976^18688990	18688977	18688990	0			0.541
lambertin	scaffold_3	Insertion	Close breakpoints	18688976^18688990	18688977	18688990	0			0.294
katy	scaffold_3	Insertion	Close breakpoints	18688976^18688990	18688977	18688990	0			0.54
harcot	scaffold_3	Insertion	Close breakpoints	18688976^18688990	18688977	18688990	0			0.343
goldrich	scaffold_3	Insertion	Close breakpoints	18688976^18688990	18688977	18688990	0			0.4
canino	scaffold_3	Insertion	Close breakpoints	18688976^18688990	18688977	18688990	0			0.333
seo	scaffold_3	Insertion	Self mapped	18689393^18689394	18689394	18689394	8	ATAGTTAG		0.444
velazquez	scaffold_3	Deletion	Self mapped	18689621..18689628	18689621	18689629	8		ATTTATAT	0.75
moniqui	scaffold_3	Deletion	Self mapped	18689621..18689628	18689621	18689629	8		ATTTATAT	0.615
moniqui	scaffold_3	Deletion	Self mapped	18689643..18689650	18689643	18689651	8		ATATATAT	0.8
velazquez	scaffold_3	Deletion	Self mapped	18690111..18690119	18690111	18690120	9			0.411
veecot	scaffold_3	Replacement	Paired breakpoint	18690111..18690119	18690111	18690120	9	G	TTCTCTGGA	0.654
stella	scaffold_3	Replacement	Paired breakpoint	18690111..18690119	18690111	18690120	9	G	TTCTCTGGA	0.615
seo	scaffold_3	Insertion	Self mapped	18690110^18690111	18690111	18690111	3	GGA		0.264
perfection	scaffold_3	Replacement	Paired breakpoint	18690111..18690119	18690111	18690120	9	G	TTCTCTGGA	0.691
moniqui	scaffold_3	Replacement	Paired breakpoint	18690111..18690119	18690111	18690120	9	G	TTCTCTGGA	0.518
lambertin	scaffold_3	Replacement	Paired breakpoint	18690111..18690119	18690111	18690120	9	G	TTCTCTGGA	0.473
harcot	scaffold_3	Replacement	Paired breakpoint	18690111..18690119	18690111	18690120	9	G	TTCTCTGGA	0.267
canino	scaffold_3	Replacement	Paired breakpoint	18690111..18690119	18690111	18690120	9	G	TTCTCTGGA	0.393
seo	scaffold_3	Deletion	Self mapped	18690112..18690119	18690112	18690120	8		TCTCTGGA	0.29
katy	scaffold_3	Deletion	Self mapped	18690112..18690119	18690112	18690120	8		TCTCTGGA	0.556
goldrich	scaffold_3	Deletion	Self mapped	18690112..18690119	18690112	18690120	8		TCTCTGGA	0.132
seo	scaffold_3	Insertion	Close breakpoints	18690139^18690171	18690140	18690171	0			0.465
canino	scaffold_3	Deletion	Self mapped	18691289..18691315	18691289	18691316	27		AGTCACAAGCTCCAAAGTTCTAGCAAA	0.5
perfection	scaffold_3	Deletion	Self mapped	18691301..18691311	18691301	18691312	11		CAAAGTTCTAG	0.631
lambertin	scaffold_3	Deletion	Self mapped	18691301..18691311	18691301	18691312	11		CAAAGTTCTAG	0.286
harcot	scaffold_3	Deletion	Self mapped	18691301..18691311	18691301	18691312	11		CAAAGTTCTAG	0.19
goldrich	scaffold_3	Deletion	Self mapped	18691301..18691311	18691301	18691312	11		CAAAGTTCTAG	0.195
canino	scaffold_3	Deletion	Self mapped	18691301..18691311	18691301	18691312	11		CAAAGTTCTAG	0.468
velazquez	scaffold_3	Insertion	Self mapped	18691696^18691697	18691697	18691697	26	GGCTGGTGAGAATGTAGCCAGATAAG		0.785
veecot	scaffold_3	Insertion	Self mapped	18691696^18691697	18691697	18691697	26	GGCTGGTGAGAATGTAGCCAGGTAAG		0.817
stella	scaffold_3	Insertion	Self mapped	18691696^18691697	18691697	18691697	26	GGCTGGTGAGAATGTAGCCAGGTAAG		0.86
seo	scaffold_3	Insertion	Self mapped	18691696^18691697	18691697	18691697	26	GGCTGGTGAGAATGTAGCCAGGTAAG		0.809
perfection	scaffold_3	Insertion	Self mapped	18691696^18691697	18691697	18691697	26	GGCTGGTGAGAATGTAGCCAGGTAAG		0.83
moniqui	scaffold_3	Insertion	Self mapped	18691696^18691697	18691697	18691697	26	GGCTGGTGAGAATGTAGCCAGATAAG		0.868
harcot	scaffold_3	Insertion	Self mapped	18691696^18691697	18691697	18691697	26	GGCTGGTGAGAATGTAGCCAGGTAAG		0.821
goldrich	scaffold_3	Insertion	Self mapped	18691696^18691697	18691697	18691697	26	GGCTGGTGAGAATGTAGCCAGGTAAG		0.8
canino	scaffold_3	Insertion	Self mapped	18691696^18691697	18691697	18691697	26	GGCTGGTGAGAATGTAGCCAGGTAAG		0.821
OR	scaffold_3	Insertion	Self mapped	18691725^18691726	18691726	18691726	6	ATAGTG		0.594
lambertin	scaffold_3	Deletion	Self mapped	18691811..18691825	18691811	18691826	15		ATGTGATTTTGTTGG	0.902
stella	scaffold_3	Deletion	Self mapped	18691820..18691841	18691820	18691842	22		TGTTGGATGTGATGGGTTAATT	0.968
perfection	scaffold_3	Deletion	Self mapped	18691820..18691841	18691820	18691842	22		TGTTGGATGTGATGGGTTAATT	0.987
moniqui	scaffold_3	Deletion	Self mapped	18691820..18691841	18691820	18691842	22		TGTTGGATGTGATGGGTTAATT	0.981
goldrich	scaffold_3	Deletion	Self mapped	18691820..18691841	18691820	18691842	22		TGTTGGATGTGATGGGTTAATT	0.967
canino	scaffold_3	Deletion	Self mapped	18691820..18691841	18691820	18691842	22		TGTTGGATGTGATGGGTTAATT	0.976
seo	scaffold_3	Insertion	Self mapped	18691826^18691827	18691827	18691827	5	TGTGT		0.833
velazquez	scaffold_3	Insertion	Close breakpoints	18691833^18691860	18691834	18691860	0			0.785
lambertin	scaffold_3	Insertion	Close breakpoints	18691833^18691860	18691834	18691860	0			0.463
stella	scaffold_3	Deletion	Self mapped	18691989..18692012	18691989	18692013	24		GTTGGTCCCAAAACTTGGTTGAAT	0.256
perfection	scaffold_3	Deletion	Self mapped	18692073..18692092	18692073	18692093	20		ATATGCATGGTTGATGCATG	0.309
lambertin	scaffold_3	Deletion	Self mapped	18692073..18692092	18692073	18692093	20		ATATGCATGGTTGATGCATG	0.212
velazquez	scaffold_3	Insertion	Self mapped	18692423^18692424	18692424	18692424	17	AAGCTTGGTATCAGAGC		0.857
veecot	scaffold_3	Insertion	Self mapped	18692423^18692424	18692424	18692424	17	AAGCTTGGTATCAGAGC		0.788
stella	scaffold_3	Insertion	Self mapped	18692423^18692424	18692424	18692424	17	AAGCTTGGTATCAGAGC		0.849
perfection	scaffold_3	Insertion	Self mapped	18692423^18692424	18692424	18692424	17	AAGCTTGGTATCGGAGC		0.932
moniqui	scaffold_3	Insertion	Self mapped	18692423^18692424	18692424	18692424	17	AAGCTTGGTATCAGAGC		0.895
lambertin	scaffold_3	Insertion	Self mapped	18692423^18692424	18692424	18692424	17	AAGCTTGGTATCAGAGC		0.709
katy	scaffold_3	Insertion	Self mapped	18692423^18692424	18692424	18692424	17	AAGCTTGGTATCAGAGC		0.92
harcot	scaffold_3	Insertion	Self mapped	18692423^18692424	18692424	18692424	17	AAGCTTGGTATCAGAGC		0.772
canino	scaffold_3	Insertion	Self mapped	18692423^18692424	18692424	18692424	17	AAGCTTGGTATCAGAGC		0.953
stella	scaffold_3	Deletion	Self mapped	18692659..18692663	18692659	18692664	5		GCTGA	0.879
perfection	scaffold_3	Deletion	Self mapped	18692659..18692663	18692659	18692664	5		GCTGA	0.712
harcot	scaffold_3	Deletion	Self mapped	18692659..18692663	18692659	18692664	5		GCTGA	0.32
goldrich	scaffold_3	Deletion	Self mapped	18692659..18692663	18692659	18692664	5		GCTGA	0.396
lambertin	scaffold_3	Deletion	Paired breakpoint	18692672..18692676	18692672	18692677	5		GAAAT	0.302
veecot	scaffold_3	Deletion	Self mapped	18692727..18692736	18692727	18692737	10		TCCGACCAAG	0.292
moniqui	scaffold_3	Deletion	Self mapped	18692727..18692736	18692727	18692737	10		TCCGACCAAG	0.579
lambertin	scaffold_3	Deletion	Paired breakpoint	18692727..18692736	18692727	18692737	10		TCCGACCAAG	0.33
velazquez	scaffold_3	Replacement	Paired breakpoint	18692784..18692834	18692784	18692835	71	TTGTAGAGTTCTTATGGGCAGGAGRACATGGAGTTGATMAATCTACTTCTAGAGATCCTCCATTGCCTGAA	ATCACTTCACTCACGTGGGCTTGAATGCCGCGATTGACAGGAGTGGAACCT	0.369
veecot	scaffold_3	Replacement	Paired breakpoint	18692784..18692834	18692784	18692835	71	TTGTAGAGTTCTTATGGGCAGGAGGACATGGAGTTGATCAATCTACTTCTAGAGATCCTCCATTGCCTGAA	ATCACTTCACTCACGTGGGCTTGAATGCCGCGATTGACAGGAGTGGAACCT	0.276
stella	scaffold_3	Replacement	Paired breakpoint	18692784..18692834	18692784	18692835	71	TTGTAGAGTTCTTATGGGCAGGAGGACATGGAGTTGATCAATCTACTTCTAGAGATCCTCCATTGCCTGAA	ATCACTTCACTCACGTGGGCTTGAATGCCGCGATTGACAGGAGTGGAACCT	0.379
perfection	scaffold_3	Replacement	Paired breakpoint	18692784..18692834	18692784	18692835	71	TTGTAGAGTTCTTATGGGCAGGAGRACATGGAGTTGATCAATYTACTTCTAGAGATCCTCCATTGCCTGAA	ATCACTTCACTCACGTGGGCTTGAATGCCGCGATTGACAGGAGTGGAACCT	0.307
OR	scaffold_3	Replacement	Paired breakpoint	18692784..18692834	18692784	18692835	71	TTGTAGAGTTCTTATGGGCAGGAGGACATGGAGTTGATCAATCTACTTCTAGAGATCCTCCATTGCCTGAA	ATCACTTCACTCACGTGGGCTTGAATGCCGCGATTGACAGGAGTGGAACCT	0.254
moniqui	scaffold_3	Replacement	Paired breakpoint	18692784..18692834	18692784	18692835	71	TTGTAGAGTTCTTATGGGCAGGAGGACATGGAGTTGATCAATCTACTTCTAGAGATCCTCCATTGCCTGAA	ATCACTTCACTCACGTGGGCTTGAATGCCGCGATTGACAGGAGTGGAACCT	0.482
lambertin	scaffold_3	Replacement	Paired breakpoint	18692784..18692834	18692784	18692835	71	TTGTAGAGTTCTTATGGGCAGGAGRACATGGAGTTGATMAAYYTACTTCTAGAGATCCTCCATTGCCTGAA	ATCACTTCACTCACGTGGGCTTGAATGCCGCGATTGACAGGAGTGGAACCT	0.325
katy	scaffold_3	Replacement	Paired breakpoint	18692784..18692834	18692784	18692835	71	TTGTAGAGTTCTTATGGGCAGGAGRACATGGAGTTGATMAATYTRCTTCTGGGGATCCTCCATTGCCTGAA	ATCACTTCACTCACGTGGGCTTGAATGCCGCGATTGACAGGAGTGGAACCT	0.756
harcot	scaffold_3	Replacement	Paired breakpoint	18692784..18692834	18692784	18692835	71	TTGTAGAGTTCTTATGGGCAGGAGRACATGGAGTTGATMAAYYTRYTTCTAGAGATCCTCCATTGCCTGAA	ATCACTTCACTCACGTGGGCTTGAATGCCGCGATTGACAGGAGTGGAACCT	0.404
goldrich	scaffold_3	Replacement	Paired breakpoint	18692784..18692834	18692784	18692835	71	TTGTAGAGTTCTTATGGGCAGGAGRACATGGAGTTGATMAAYTYRYTTCTAGAGATCCTCCATTGCCTGAA	ATCACTTCACTCACGTGGGCTTGAATGCCGCGATTGACAGGAGTGGAACCT	0.307
canino	scaffold_3	Replacement	Paired breakpoint	18692784..18692834	18692784	18692835	71	TTGTAGAGTTCTTATGGGCAGGAGGACATGGAGTTGATCAATCTACTTCTAGAGATCCTCCATTGCCTGAA	ATCACTTCACTCACGTGGGCTTGAATGCCGCGATTGACAGGAGTGGAACCT	0.283
veecot	scaffold_3	Insertion	Close breakpoints	18692863^18692871	18692864	18692871	0			0.317
seo	scaffold_3	Insertion	Close breakpoints	18692863^18692871	18692864	18692871	0			0.337
perfection	scaffold_3	Insertion	Close breakpoints	18692863^18692871	18692864	18692871	0			0.348
velazquez	scaffold_3	Deletion	Cross mapped breakpoints	18693093..18693194	18693093	18693195	102		GCATTTAGCTTTCAGAGGAAGATTAAGCATTACAGCAGCTATTAAAGGATATTCCTAGTGGAAGAAAGAGACTTCTCTTCCTCTGCTTGTTTGGATAGAGCT	0.399
veecot	scaffold_3	Deletion	Cross mapped breakpoints	18693093..18693194	18693093	18693195	102		GCATTTAGCTTTCAGAGGAAGATTAAGCATTACAGCAGCTATTAAAGGATATTCCTAGTGGAAGAAAGAGACTTCTCTTCCTCTGCTTGTTTGGATAGAGCT	0.225
stella	scaffold_3	Deletion	Cross mapped breakpoints	18693093..18693194	18693093	18693195	102		GCATTTAGCTTTCAGAGGAAGATTAAGCATTACAGCAGCTATTAAAGGATATTCCTAGTGGAAGAAAGAGACTTCTCTTCCTCTGCTTGTTTGGATAGAGCT	0.394
seo	scaffold_3	Deletion	Cross mapped breakpoints	18693093..18693194	18693093	18693195	102		GCATTTAGCTTTCAGAGGAAGATTAAGCATTACAGCAGCTATTAAAGGATATTCCTAGTGGAAGAAAGAGACTTCTCTTCCTCTGCTTGTTTGGATAGAGCT	0.484
perfection	scaffold_3	Deletion	Cross mapped breakpoints	18693093..18693194	18693093	18693195	102		GCATTTAGCTTTCAGAGGAAGATTAAGCATTACAGCAGCTATTAAAGGATATTCCTAGTGGAAGAAAGAGACTTCTCTTCCTCTGCTTGTTTGGATAGAGCT	0.82
OR	scaffold_3	Deletion	Cross mapped breakpoints	18693093..18693194	18693093	18693195	102		GCATTTAGCTTTCAGAGGAAGATTAAGCATTACAGCAGCTATTAAAGGATATTCCTAGTGGAAGAAAGAGACTTCTCTTCCTCTGCTTGTTTGGATAGAGCT	0.299
moniqui	scaffold_3	Deletion	Cross mapped breakpoints	18693093..18693194	18693093	18693195	102		GCATTTAGCTTTCAGAGGAAGATTAAGCATTACAGCAGCTATTAAAGGATATTCCTAGTGGAAGAAAGAGACTTCTCTTCCTCTGCTTGTTTGGATAGAGCT	0.552
lambertin	scaffold_3	Deletion	Cross mapped breakpoints	18693093..18693194	18693093	18693195	102		GCATTTAGCTTTCAGAGGAAGATTAAGCATTACAGCAGCTATTAAAGGATATTCCTAGTGGAAGAAAGAGACTTCTCTTCCTCTGCTTGTTTGGATAGAGCT	0.371
katy	scaffold_3	Deletion	Cross mapped breakpoints	18693093..18693194	18693093	18693195	102		GCATTTAGCTTTCAGAGGAAGATTAAGCATTACAGCAGCTATTAAAGGATATTCCTAGTGGAAGAAAGAGACTTCTCTTCCTCTGCTTGTTTGGATAGAGCT	0.487
harcot	scaffold_3	Deletion	Cross mapped breakpoints	18693093..18693194	18693093	18693195	102		GCATTTAGCTTTCAGAGGAAGATTAAGCATTACAGCAGCTATTAAAGGATATTCCTAGTGGAAGAAAGAGACTTCTCTTCCTCTGCTTGTTTGGATAGAGCT	0.486
goldrich	scaffold_3	Deletion	Cross mapped breakpoints	18693093..18693194	18693093	18693195	102		GCATTTAGCTTTCAGAGGAAGATTAAGCATTACAGCAGCTATTAAAGGATATTCCTAGTGGAAGAAAGAGACTTCTCTTCCTCTGCTTGTTTGGATAGAGCT	0.555
canino	scaffold_3	Deletion	Cross mapped breakpoints	18693093..18693194	18693093	18693195	102		GCATTTAGCTTTCAGAGGAAGATTAAGCATTACAGCAGCTATTAAAGGATATTCCTAGTGGAAGAAAGAGACTTCTCTTCCTCTGCTTGTTTGGATAGAGCT	0.492
stella	scaffold_3	Insertion	Close breakpoints	18693273^18693322	18693274	18693322	0			0.872
seo	scaffold_3	Replacement	Paired breakpoint	18693279..18693280	18693279	18693281	2	GA	AG	0.661
stella	scaffold_3	Replacement	Paired breakpoint	18693427..18693428	18693427	18693429	2	CC	TT	0.316
perfection	scaffold_3	Replacement	Paired breakpoint	18693427..18693428	18693427	18693429	2	CC	TT	0.362
harcot	scaffold_3	Replacement	Paired breakpoint	18693427..18693428	18693427	18693429	2	CC	TT	0.314
canino	scaffold_3	Insertion	Close breakpoints	18693426^18693455	18693427	18693455	0			0.262
moniqui	scaffold_3	Replacement	Paired breakpoint	18693428	18693428	18693429	1	C	T	0.351
stella	scaffold_3	Replacement	Paired breakpoint	18693574..18693576	18693574	18693577	3	GTG	AAT	0.784
seo	scaffold_3	Replacement	Paired breakpoint	18693574..18693576	18693574	18693577	3	GTG	AAT	0.738
moniqui	scaffold_3	Replacement	Paired breakpoint	18693574..18693576	18693574	18693577	3	GTG	AAT	0.799
lambertin	scaffold_3	Replacement	Paired breakpoint	18693574..18693576	18693574	18693577	3	GTG	AAT	0.734
harcot	scaffold_3	Replacement	Paired breakpoint	18693574..18693576	18693574	18693577	3	GTG	AAT	0.734
goldrich	scaffold_3	Replacement	Paired breakpoint	18693574..18693576	18693574	18693577	3	GTG	AAT	0.777
canino	scaffold_3	Replacement	Paired breakpoint	18693574..18693576	18693574	18693577	3	GTG	AAT	0.869
OR	scaffold_3	Insertion	Close breakpoints	18693612^18693616	18693613	18693616	0			0.731
stella	scaffold_3	Insertion	Self mapped	18693613^18693614	18693614	18693614	4	TCAC		0.939
veecot	scaffold_3	Insertion	Self mapped	18693614^18693615	18693615	18693615	2	CA		0.795
stella	scaffold_3	Insertion	Self mapped	18693614^18693615	18693615	18693615	4	CACA		0.939
seo	scaffold_3	Insertion	Self mapped	18693614^18693615	18693615	18693615	4	CTCA		0.872
perfection	scaffold_3	Insertion	Self mapped	18693614^18693615	18693615	18693615	4	CTCA		0.902
moniqui	scaffold_3	Insertion	Self mapped	18693614^18693615	18693615	18693615	4	CTCA		0.934
katy	scaffold_3	Insertion	Self mapped	18693614^18693615	18693615	18693615	2	CA		0.943
goldrich	scaffold_3	Insertion	Self mapped	18693614^18693615	18693615	18693615	4	CTCA		0.874
stella	scaffold_3	Insertion	Self mapped	18693615^18693616	18693616	18693616	4	TCAG		0.939
lambertin	scaffold_3	Insertion	Self mapped	18693618^18693619	18693619	18693619	8	CACACTCT		0.833
goldrich	scaffold_3	Deletion	Self mapped	18693649..18693650	18693649	18693651	2		TC	0.762
veecot	scaffold_3	Deletion	Self mapped	18693671..18693685	18693671	18693686	15		CACAGCCGGCCACGT	0.517
perfection	scaffold_3	Deletion	Self mapped	18693671..18693685	18693671	18693686	15		CACAGCCGGCCACGT	0.658
moniqui	scaffold_3	Deletion	Self mapped	18693671..18693685	18693671	18693686	15		CACAGCCGGCCACGT	0.774
lambertin	scaffold_3	Deletion	Self mapped	18693671..18693685	18693671	18693686	15		CACAGCCGGCCACGT	0.575
katy	scaffold_3	Deletion	Self mapped	18693671..18693685	18693671	18693686	15		CACAGCCGGCCACGT	0.747
goldrich	scaffold_3	Deletion	Self mapped	18693671..18693685	18693671	18693686	15		CACAGCCGGCCACGT	0.612
velazquez	scaffold_3	Deletion	Self mapped	18693672..18693686	18693672	18693687	15		ACAGCCGGCCACGTT	0.571
katy	scaffold_3	Deletion	Self mapped	18693672..18693686	18693672	18693687	15		ACAGCCGGCCACGTT	0.736
harcot	scaffold_3	Insertion	Close breakpoints	18693671^18693688	18693672	18693688	0			0.51
lambertin	scaffold_3	Deletion	Self mapped	18693886..18693903	18693886	18693904	18		TCAAGGTATGGTTTCTCA	0.339
velazquez	scaffold_3	Replacement	Paired breakpoint	18693962..18693974	18693962	18693975	13	CAACTCGATTTAC	ATGTCTGATCTTT	0.887
veecot	scaffold_3	Replacement	Paired breakpoint	18693962..18693974	18693962	18693975	13	CAACTCGATTTAC	ATGTCTGATCTTT	0.495
stella	scaffold_3	Replacement	Paired breakpoint	18693962..18693974	18693962	18693975	13	CAACTCGATTTAC	ATGTCTGATCTTT	0.791
seo	scaffold_3	Replacement	Paired breakpoint	18693962..18693974	18693962	18693975	13	CAACTCGATTTAC	ATGTCTGATCTTT	0.521
perfection	scaffold_3	Insertion	Close breakpoints	18693961^18693975	18693962	18693975	0			0.827
OR	scaffold_3	Insertion	Close breakpoints	18693961^18693984	18693962	18693984	0			0.377
moniqui	scaffold_3	Replacement	Paired breakpoint	18693962..18693974	18693962	18693975	13	CAACTCGATTTAC	ATGTCTGATCTTT	0.898
katy	scaffold_3	Insertion	Close breakpoints	18693961^18693975	18693962	18693975	0			0.871
harcot	scaffold_3	Replacement	Paired breakpoint	18693962..18693974	18693962	18693975	13	CAACTCGATTTAC	ATGTCTGATCTTT	0.507
goldrich	scaffold_3	Replacement	Paired breakpoint	18693962..18693974	18693962	18693975	13	CAACTCGATTTAC	ATGTCTGATCTTT	0.64
canino	scaffold_3	Replacement	Paired breakpoint	18693962..18693974	18693962	18693975	13	CAACTCGATTTAC	ATGTCTGATCTTT	0.805
lambertin	scaffold_3	Insertion	Close breakpoints	18693964^18693975	18693965	18693975	0			0.573
lambertin	scaffold_3	Deletion	Self mapped	18693992..18694002	18693992	18694003	11		GATTTCGAGGG	0.486
veecot	scaffold_3	Replacement	Paired breakpoint	18694092..18694109	18694092	18694110	18	GGGCTCACGATTTGGAAG	TGAGCCGTGATTTGTGGT	0.226
perfection	scaffold_3	Replacement	Paired breakpoint	18694092..18694109	18694092	18694110	18	GGGCTCACGATTTGGAAG	TGAGCCGTGATTTGTGGT	0.272
OR	scaffold_3	Replacement	Paired breakpoint	18694092..18694109	18694092	18694110	18	GGGCTCACGATTTGGAAG	TGAGCCGTGATTTGTGGT	0.272
katy	scaffold_3	Replacement	Paired breakpoint	18694092..18694109	18694092	18694110	18	GGGCTCACGATTTGGAAG	TGAGCCGTGATTTGTGGT	0.312
harcot	scaffold_3	Insertion	Close breakpoints	18694091^18694110	18694092	18694110	0			0.278
canino	scaffold_3	Replacement	Paired breakpoint	18694092..18694109	18694092	18694110	18	GGGCTCACGATTTGGAAG	TGAGCCGTGATTTGTGGT	0.336
stella	scaffold_3	Replacement	Paired breakpoint	18694094..18694109	18694094	18694110	16	GCTCWCGATTTGGAAG	AGCCGTGATTTGTGGT	0.304
seo	scaffold_3	Replacement	Paired breakpoint	18694094..18694109	18694094	18694110	16	GCTYWCGATTTGGAAG	AGCCGTGATTTGTGGT	0.237
moniqui	scaffold_3	Insertion	Close breakpoints	18694093^18694110	18694094	18694110	0			0.283
lambertin	scaffold_3	Replacement	Paired breakpoint	18694094..18694109	18694094	18694110	16	GCTYWCGATTTGGAAG	AGCCGTGATTTGTGGT	0.227
goldrich	scaffold_3	Insertion	Close breakpoints	18694093^18694098	18694094	18694098	0			0.266
seo	scaffold_3	Deletion	Self mapped	18694165..18694175	18694165	18694176	11		GGCGCGTGGGC	0.318
moniqui	scaffold_3	Deletion	Self mapped	18694165..18694175	18694165	18694176	11		GGCGCGTGGGC	0.371
lambertin	scaffold_3	Deletion	Self mapped	18694165..18694175	18694165	18694176	11		GGCGCGTGGGC	0.292
harcot	scaffold_3	Deletion	Self mapped	18694165..18694175	18694165	18694176	11		GGCGCGTGGGC	0.335
goldrich	scaffold_3	Deletion	Self mapped	18694165..18694175	18694165	18694176	11		GGCGCGTGGGC	0.345
harcot	scaffold_3	Deletion	Self mapped	18694211..18694254	18694211	18694255	44		CCTCAGGTTGTCATGAGCGCGTAGGCGTGCTCGGATCTCATTTT	0.271
moniqui	scaffold_3	Deletion	Self mapped	18694559..18694574	18694559	18694575	16		GACGTTGTGGGCCCCG	0.57
perfection	scaffold_3	Deletion	Self mapped	18694682..18694713	18694682	18694714	32		GGGAATTATTGGATGCTAGTTGTTTATTAAGG	0.225
lambertin	scaffold_3	Deletion	Paired breakpoint	18694682..18694713	18694682	18694714	32		GGGAATTATTGGATGCTAGTTGTTTATTAAGG	0.159
seo	scaffold_3	Insertion	Self mapped	18695027^18695028	18695028	18695028	3	TTT		1
canino	scaffold_3	Deletion	Self mapped	18695102..18695115	18695102	18695116	14		ATAAATATATATAT	0.828
stella	scaffold_3	Deletion	Self mapped	18695115..18695128	18695115	18695129	14		TATATATATATATA	1
stella	scaffold_3	Deletion	Self mapped	18695308..18695321	18695308	18695322	14		CTATATATGTATGT	0.537
velazquez	scaffold_3	Insertion	Close breakpoints	18695331^18695340	18695332	18695340	0			0.735
seo	scaffold_3	Insertion	Close breakpoints	18695338^18695340	18695339	18695340	0			0.507
perfection	scaffold_3	Insertion	Close breakpoints	18695339^18695341	18695340	18695341	0			0.772
velazquez	scaffold_3	Deletion	Self mapped	18695478..18695483	18695478	18695484	6		TTTTTC	0.724
veecot	scaffold_3	Deletion	Self mapped	18695478..18695483	18695478	18695484	6		TTTTTC	0.688
perfection	scaffold_3	Deletion	Self mapped	18695478..18695483	18695478	18695484	6		TTTTTC	0.704
moniqui	scaffold_3	Deletion	Self mapped	18695478..18695483	18695478	18695484	6		TTTTTC	0.912
veecot	scaffold_3	Deletion	Self mapped	18695682..18695707	18695682	18695708	26		ACCTGTTGTATAGGTAAACCTTCGAC	0.364
stella	scaffold_3	Deletion	Self mapped	18695682..18695707	18695682	18695708	26		ACCTGTTGTATAGGTAAACCTTCGAC	0.177
harcot	scaffold_3	Deletion	Self mapped	18695682..18695707	18695682	18695708	26		ACCTGTTGTATAGGTAAACCTTCGAC	0.152
perfection	scaffold_3	Insertion	Close breakpoints	18695714^18695723	18695715	18695723	0			0.229
velazquez	scaffold_3	Deletion	Paired breakpoint	18695716..18695724	18695716	18695725	9		CTATAGCAC	0.261
katy	scaffold_3	Deletion	Paired breakpoint	18695716..18695724	18695716	18695725	9		CTATAGCAC	0.223
canino	scaffold_3	Deletion	Paired breakpoint	18695716..18695724	18695716	18695725	9		CTATAGCAC	0.275
veecot	scaffold_3	Insertion	Paired breakpoint	18695722^18695723	18695723	18695723	64	CAAGGATTGAAATATCGGCCGATACACCGATATATCGGCCGATATTTTAATCCTTGCCTATAGC		0.34
velazquez	scaffold_3	Deletion	Cross mapped breakpoints	18695802..18697847	18695802	18697848	2046		TATGATAGGTACATTTGGGTTTAATACCTGCCGTATAGGTAACCAATTGCCACCAGCATGCCAATTTACCTGTAACACAGATATAGGTATTTTGTTGAAANNNNNCCTGTAAACAAGAAAGAAAATAGAGAACACCAAAGCTTTCAGAAACTAGAGCGAGCGAGCATGAGCATCCAACATTAACAAAAATAAACAAACCCTAGAA	0.233
canino	scaffold_3	Deletion	Cross mapped breakpoints	18695802..18697847	18695802	18697848	2046		TATGATAGGTACATTTGGGTTTAATACCTGCCGTATAGGTAACCAATTGCCACCAGCATGCCAATTTACCTGTAACACAGATATAGGTATTTTGTTGAAANNNNNCCTGTAAACAAGAAAGAAAATAGAGAACACCAAAGCTTTCAGAAACTAGAGCGAGCGAGCATGAGCATCCAACATTAACAAAAATAAACAAACCCTAGAA	0.231
perfection	scaffold_3	Deletion	Paired breakpoint	18695842..18695847	18695842	18695848	6		AACCAA	0.261
moniqui	scaffold_3	Deletion	Self mapped	18695842..18695847	18695842	18695848	6		AACCAA	0.287
moniqui	scaffold_3	Insertion	Close breakpoints	18695903^18695980	18695904	18695980	0			0.337
katy	scaffold_3	Insertion	Close breakpoints	18695903^18695973	18695904	18695973	0			0.208
canino	scaffold_3	Insertion	Close breakpoints	18695903^18695979	18695904	18695979	0			0.17
goldrich	scaffold_3	Insertion	Close breakpoints	18695988^18695989	18695989	18695989	0			0.357
goldrich	scaffold_3	Deletion	Self mapped	18696044..18696052	18696044	18696053	9		GGACTAAAT	0.351
velazquez	scaffold_3	Deletion	Cross mapped breakpoints	18696148..18697624	18696148	18697625	1477		CTTTGGCTTTTTCCAAAAGTAAAATTTTTTTTTGACTAAAACCTAAATTTACTTAAATTAAAACAAGACGTTGAATATCTATGGATAATCTATTTACCTANNNNNAGGTAACAACTCTTGTCCTGCATTCATTATATATTTGTAAAATTGGACCTATATACCTCCTCAAGCCCATATGGAAGACTTCAGAGAAGTTGATCACCAC	0.333
stella	scaffold_3	Deletion	Cross mapped breakpoints	18696148..18697624	18696148	18697625	1477		CTTTGGCTTTTTCCAAAAGTAAAATTTTTTTTTGACTAAAACCTAAATTTACTTAAATTAAAACAAGACGTTGAATATCTATGGATAATCTATTTACCTANNNNNAGGTAACAACTCTTGTCCTGCATTCATTATATATTTGTAAAATTGGACCTATATACCTCCTCAAGCCCATATGGAAGACTTCAGAGAAGTTGATCACCAC	0.409
seo	scaffold_3	Deletion	Cross mapped breakpoints	18696148..18697624	18696148	18697625	1477		CTTTGGCTTTTTCCAAAAGTAAAATTTTTTTTTGACTAAAACCTAAATTTACTTAAATTAAAACAAGACGTTGAATATCTATGGATAATCTATTTACCTANNNNNAGGTAACAACTCTTGTCCTGCATTCATTATATATTTGTAAAATTGGACCTATATACCTCCTCAAGCCCATATGGAAGACTTCAGAGAAGTTGATCACCAC	0.634
perfection	scaffold_3	Deletion	Cross mapped breakpoints	18696148..18697624	18696148	18697625	1477		CTTTGGCTTTTTCCAAAAGTAAAATTTTTTTTTGACTAAAACCTAAATTTACTTAAATTAAAACAAGACGTTGAATATCTATGGATAATCTATTTACCTANNNNNAGGTAACAACTCTTGTCCTGCATTCATTATATATTTGTAAAATTGGACCTATATACCTCCTCAAGCCCATATGGAAGACTTCAGAGAAGTTGATCACCAC	0.408
OR	scaffold_3	Deletion	Cross mapped breakpoints	18696148..18697624	18696148	18697625	1477		CTTTGGCTTTTTCCAAAAGTAAAATTTTTTTTTGACTAAAACCTAAATTTACTTAAATTAAAACAAGACGTTGAATATCTATGGATAATCTATTTACCTANNNNNAGGTAACAACTCTTGTCCTGCATTCATTATATATTTGTAAAATTGGACCTATATACCTCCTCAAGCCCATATGGAAGACTTCAGAGAAGTTGATCACCAC	0.411
lambertin	scaffold_3	Deletion	Cross mapped breakpoints	18696148..18697624	18696148	18697625	1477		CTTTGGCTTTTTCCAAAAGTAAAATTTTTTTTTGACTAAAACCTAAATTTACTTAAATTAAAACAAGACGTTGAATATCTATGGATAATCTATTTACCTANNNNNAGGTAACAACTCTTGTCCTGCATTCATTATATATTTGTAAAATTGGACCTATATACCTCCTCAAGCCCATATGGAAGACTTCAGAGAAGTTGATCACCAC	0.46
katy	scaffold_3	Deletion	Cross mapped breakpoints	18696148..18697624	18696148	18697625	1477		CTTTGGCTTTTTCCAAAAGTAAAATTTTTTTTTGACTAAAACCTAAATTTACTTAAATTAAAACAAGACGTTGAATATCTATGGATAATCTATTTACCTANNNNNAGGTAACAACTCTTGTCCTGCATTCATTATATATTTGTAAAATTGGACCTATATACCTCCTCAAGCCCATATGGAAGACTTCAGAGAAGTTGATCACCAC	0.415
canino	scaffold_3	Deletion	Cross mapped breakpoints	18696148..18697624	18696148	18697625	1477		CTTTGGCTTTTTCCAAAAGTAAAATTTTTTTTTGACTAAAACCTAAATTTACTTAAATTAAAACAAGACGTTGAATATCTATGGATAATCTATTTACCTANNNNNAGGTAACAACTCTTGTCCTGCATTCATTATATATTTGTAAAATTGGACCTATATACCTCCTCAAGCCCATATGGAAGACTTCAGAGAAGTTGATCACCAC	0.466
veecot	scaffold_3	Insertion	Self mapped	18696152^18696153	18696153	18696153	17	GCTTTTTCCAAAAGTAA		0.407
moniqui	scaffold_3	Insertion	Self mapped	18696152^18696153	18696153	18696153	17	GCTTTTTCCAAAAGTAA		0.613
veecot	scaffold_3	Insertion	Self mapped	18696176^18696177	18696177	18696177	17	CCAAAAGTAAAATTTTT		0.484
moniqui	scaffold_3	Insertion	Self mapped	18696176^18696177	18696177	18696177	17	CCAAAAGTAAAATTTTT		0.689
velazquez	scaffold_3	Insertion	Close breakpoints	18696194^18696201	18696195	18696201	0			0.633
veecot	scaffold_3	Insertion	Close breakpoints	18696194^18696201	18696195	18696201	0			0.487
moniqui	scaffold_3	Insertion	Close breakpoints	18696194^18696201	18696195	18696201	0			0.684
katy	scaffold_3	Insertion	Close breakpoints	18696194^18696201	18696195	18696201	0			0.671
goldrich	scaffold_3	Insertion	Close breakpoints	18696194^18696201	18696195	18696201	0			0.8
canino	scaffold_3	Insertion	Close breakpoints	18696194^18696201	18696195	18696201	0			0.95
seo	scaffold_3	Insertion	Close breakpoints	18696209^18696249	18696210	18696249	0			0.371
lambertin	scaffold_3	Insertion	Close breakpoints	18696209^18696257	18696210	18696257	0			0.429
stella	scaffold_3	Replacement	Paired breakpoint	18696704..18696705	18696704	18696706	2	AG	GT	0.327
velazquez	scaffold_3	Deletion	Self mapped	18696713..18696746	18696713	18696747	34		GAGGAACTAAGGGCATGTTTACGTATCAATAATG	0.515
veecot	scaffold_3	Deletion	Self mapped	18696713..18696746	18696713	18696747	34		GAGGAACTAAGGGCATGTTTACGTATCAATAATG	0.637
stella	scaffold_3	Deletion	Self mapped	18696713..18696746	18696713	18696747	34		GAGGAACTAAGGGCATGTTTACGTATCAATAATG	0.718
seo	scaffold_3	Deletion	Self mapped	18696713..18696746	18696713	18696747	34		GAGGAACTAAGGGCATGTTTACGTATCAATAATG	0.602
perfection	scaffold_3	Deletion	Self mapped	18696713..18696746	18696713	18696747	34		GAGGAACTAAGGGCATGTTTACGTATCAATAATG	0.702
OR	scaffold_3	Deletion	Self mapped	18696713..18696746	18696713	18696747	34		GAGGAACTAAGGGCATGTTTACGTATCAATAATG	0.625
moniqui	scaffold_3	Deletion	Self mapped	18696713..18696746	18696713	18696747	34		GAGGAACTAAGGGCATGTTTACGTATCAATAATG	0.687
lambertin	scaffold_3	Deletion	Self mapped	18696713..18696746	18696713	18696747	34		GAGGAACTAAGGGCATGTTTACGTATCAATAATG	0.638
katy	scaffold_3	Deletion	Self mapped	18696713..18696746	18696713	18696747	34		GAGGAACTAAGGGCATGTTTACGTATCAATAATG	0.677
harcot	scaffold_3	Deletion	Self mapped	18696713..18696746	18696713	18696747	34		GAGGAACTAAGGGCATGTTTACGTATCAATAATG	0.631
goldrich	scaffold_3	Deletion	Self mapped	18696713..18696746	18696713	18696747	34		GAGGAACTAAGGGCATGTTTACGTATCAATAATG	0.588
canino	scaffold_3	Deletion	Self mapped	18696713..18696746	18696713	18696747	34		GAGGAACTAAGGGCATGTTTACGTATCAATAATG	0.665
velazquez	scaffold_3	Deletion	Self mapped	18696715..18696748	18696715	18696749	34		GGAACTAAGGGCATGTTTACGTATCAATAATGGA	0.518
veecot	scaffold_3	Deletion	Self mapped	18696715..18696748	18696715	18696749	34		GGAACTAAGGGCATGTTTACGTATCAATAATGGA	0.636
seo	scaffold_3	Deletion	Self mapped	18696715..18696748	18696715	18696749	34		GGAACTAAGGGCATGTTTACGTATCAATAATGGA	0.621
perfection	scaffold_3	Deletion	Self mapped	18696715..18696748	18696715	18696749	34		GGAACTAAGGGCATGTTTACGTATCAATAATGGA	0.712
moniqui	scaffold_3	Deletion	Self mapped	18696715..18696748	18696715	18696749	34		GGAACTAAGGGCATGTTTACGTATCAATAATGGA	0.681
lambertin	scaffold_3	Deletion	Self mapped	18696715..18696748	18696715	18696749	34		GGAACTAAGGGCATGTTTACGTATCAATAATGGA	0.648
katy	scaffold_3	Deletion	Self mapped	18696715..18696748	18696715	18696749	34		GGAACTAAGGGCATGTTTACGTATCAATAATGGA	0.687
harcot	scaffold_3	Deletion	Self mapped	18696715..18696748	18696715	18696749	34		GGAACTAAGGGCATGTTTACGTATCAATAATGGA	0.642
goldrich	scaffold_3	Deletion	Self mapped	18696759..18696792	18696759	18696793	34		GCATGTTTACGTATCAATAATGGAGAAACTAAGG	0.63
harcot	scaffold_3	Deletion	Self mapped	18696790..18696805	18696790	18696806	16		AGGAATCAAAGAATTT	0.413
harcot	scaffold_3	Insertion	Self mapped	18696815^18696816	18696816	18696816	5	TTAAA		0.381
canino	scaffold_3	Insertion	Self mapped	18696815^18696816	18696816	18696816	5	TTAAA		0.404
[truncated: 1,648 more rows]
