# Supplementary material for: A disulfide bond A-like oxidoreductase is a strong candidate gene for self-incompatibility in apricot (Prunus armeniaca) pollen
Source: J Exp Bot. 2017 Sep 25;68(18):5069–78. doi: 10.1093/jxb/erx336 (PMC5853662; doi:10.1093/jxb/erx336)
Supplement: supplementary_Tables_S8 [file erx336_suppl_supplementary_tables_s8.xlsx]

## Sheet: locusM peach
Table S8. RBH analyses to identify M-locus syntenic blocks between P. persica and M. domestica, S. lycopersicum and A. thaliana. The 62 genes annotated in the peach v1.0 (rosacae.org) genome region corresponding to the M-locus and used as queries for RBH analysis are highlighted in green. Start and end positions and protein IDs are indicated for all species. Results for each pairwise comparison a…
Scaffold	Database		Start position	End position	Protein ID
scaffold_3	prunus_persica_v1.0	mRNA	18288790	18291394	Dbxref="Phytozome_pacid:17657644";ID="ppa007294m";Parent="ppa007294m.g";Name="ppa007294m"
scaffold_3	prunus_persica_v1.0	mRNA	18289588	18291590	Dbxref="Phytozome_pacid:17642202";ID="ppb015242m";Parent="ppb015242m.g";Name="ppb015242m"
scaffold_3	prunus_persica_v1.0	mRNA	18292398	18294158	Dbxref="Phytozome_pacid:17644473";ID="ppa013243m";Parent="ppa013243m.g";Name="ppa013243m"
scaffold_3	prunus_persica_v1.0	mRNA	18297543	18297889	Dbxref="Phytozome_pacid:17668316";ID="ppa014494m";Parent="ppa014494m.g";Name="ppa014494m"
scaffold_3	prunus_persica_v1.0	mRNA	18301269	18303408	Dbxref="Phytozome_pacid:17655675";ID="ppa019026m";Parent="ppa019026m.g";Name="ppa019026m"
scaffold_3	prunus_persica_v1.0	mRNA	18304893	18305207	Dbxref="Phytozome_pacid:17661014";ID="ppa027087m";Parent="ppa027087m.g";Name="ppa027087m"
scaffold_3	prunus_persica_v1.0	mRNA	18306591	18306922	Dbxref="Phytozome_pacid:17662973";ID="ppa014477m";Parent="ppa014477m.g";Name="ppa014477m"
scaffold_3	prunus_persica_v1.0	mRNA	18310480	18311165	Dbxref="Phytozome_pacid:17645012";ID="ppa014464m";Parent="ppa014464m.g";Name="ppa014464m"
scaffold_3	prunus_persica_v1.0	mRNA	18321477	18321713	Dbxref="Phytozome_pacid:17669043";ID="ppb019373m";Parent="ppb019373m.g";Name="ppb019373m"
scaffold_3	prunus_persica_v1.0	mRNA	18325151	18327178	Dbxref="Phytozome_pacid:17658947";ID="ppa002414m";Parent="ppa002414m.g";Name="ppa002414m"
scaffold_3	prunus_persica_v1.0	mRNA	18333657	18336827	Dbxref="Phytozome_pacid:17659044";ID="ppa002897m";Parent="ppa002897m.g";Name="ppa002897m"
scaffold_3	prunus_persica_v1.0	mRNA	18337031	18338518	Dbxref="Phytozome_pacid:17649814";ID="ppa020992m";Parent="ppa020992m.g";Name="ppa020992m"
scaffold_3	prunus_persica_v1.0	mRNA	18343501	18345686	Dbxref="Phytozome_pacid:17665586";ID="ppa007007m";Parent="ppa007007m.g";Name="ppa007007m"
scaffold_3	prunus_persica_v1.0	mRNA	18351634	18352568	Dbxref="Phytozome_pacid:17664947";ID="ppa015557m";Parent="ppa015557m.g";Name="ppa015557m"
scaffold_3	prunus_persica_v1.0	mRNA	18353459	18354170	Dbxref="Phytozome_pacid:17668418";ID="ppa019650m";Parent="ppa019650m.g";Name="ppa019650m"
scaffold_3	prunus_persica_v1.0	mRNA	18357758	18358496	Dbxref="Phytozome_pacid:17657773";ID="ppa013605m";Parent="ppa013605m.g";Name="ppa013605m"
scaffold_3	prunus_persica_v1.0	mRNA	18363468	18363815	Dbxref="Phytozome_pacid:17658139";ID="ppa025614m";Parent="ppa025614m.g";Name="ppa025614m"
scaffold_3	prunus_persica_v1.0	mRNA	18381804	18382181	Dbxref="Phytozome_pacid:17648812";ID="ppa021847m";Parent="ppa021847m.g";Name="ppa021847m"
scaffold_3	prunus_persica_v1.0	mRNA	18383496	18386311	Dbxref="Phytozome_pacid:17658520";ID="ppa004860m";Parent="ppa004860m.g";Name="ppa004860m"
scaffold_3	prunus_persica_v1.0	mRNA	18387186	18389800	Dbxref="Phytozome_pacid:17651685";ID="ppa005253m";Parent="ppa005253m.g";Name="ppa005253m"
scaffold_3	prunus_persica_v1.0	mRNA	18391171	18393552	Dbxref="Phytozome_pacid:17658626";ID="ppa001611m";Parent="ppa001611m.g";Name="ppa001611m"
scaffold_3	prunus_persica_v1.0	mRNA	18395507	18396267	Dbxref="Phytozome_pacid:17658211";ID="ppa011644m";Parent="ppa011644m.g";Name="ppa011644m"
scaffold_3	prunus_persica_v1.0	mRNA	18403596	18405133	Dbxref="Phytozome_pacid:17669364";ID="ppa017286m";Parent="ppa017286m.g";Name="ppa017286m"
scaffold_3	prunus_persica_v1.0	mRNA	18409000	18413037	Dbxref="Phytozome_pacid:17663538";ID="ppa019630m";Parent="ppa019630m.g";Name="ppa019630m"
scaffold_3	prunus_persica_v1.0	mRNA	18416998	18418727	Dbxref="Phytozome_pacid:17652767";ID="ppa007129m";Parent="ppa007129m.g";Name="ppa007129m"
scaffold_3	prunus_persica_v1.0	mRNA	18419306	18421190	Dbxref="Phytozome_pacid:17649206";ID="ppa018733m";Parent="ppa018733m.g";Name="ppa018733m"
scaffold_3	prunus_persica_v1.0	mRNA	18423078	18435264	Dbxref="Phytozome_pacid:17650429";ID="ppa000048m";Parent="ppa000048m.g";Name="ppa000048m"
scaffold_3	prunus_persica_v1.0	mRNA	18435743	18438849	Dbxref="Phytozome_pacid:17652724";ID="ppa005464m";Parent="ppa005464m.g";Name="ppa005464m"
scaffold_3	prunus_persica_v1.0	mRNA	18435743	18438849	Dbxref="Phytozome_pacid:17652725";ID="ppa006871m";Parent="ppa005464m.g";Name="ppa006871m"
scaffold_3	prunus_persica_v1.0	mRNA	18441946	18446012	Dbxref="Phytozome_pacid:17654147";ID="ppa002236m";Parent="ppa002236m.g";Name="ppa002236m"
scaffold_3	prunus_persica_v1.0	mRNA	18452230	18454181	Dbxref="Phytozome_pacid:17660291";ID="ppa019428m";Parent="ppa019428m.g";Name="ppa019428m"
scaffold_3	prunus_persica_v1.0	mRNA	18455117	18457128	Dbxref="Phytozome_pacid:17652392";ID="ppa021437m";Parent="ppa021437m.g";Name="ppa021437m"
scaffold_3	prunus_persica_v1.0	mRNA	18457877	18458491	Dbxref="Phytozome_pacid:17651710";ID="ppa013493m";Parent="ppa013493m.g";Name="ppa013493m"
scaffold_3	prunus_persica_v1.0	mRNA	18458829	18461212	Dbxref="Phytozome_pacid:17664365";ID="ppa003127m";Parent="ppa003127m.g";Name="ppa003127m"
scaffold_3	prunus_persica_v1.0	mRNA	18461451	18466635	Dbxref="Phytozome_pacid:17654381";ID="ppa002013m";Parent="ppa002013m.g";Name="ppa002013m"
scaffold_3	prunus_persica_v1.0	mRNA	18467901	18475951	Dbxref="Phytozome_pacid:17666917";ID="ppa000719m";Parent="ppa000719m.g";Name="ppa000719m"
scaffold_3	prunus_persica_v1.0	mRNA	18477605	18480424	Dbxref="Phytozome_pacid:17641852";ID="ppa007239m";Parent="ppa007239m.g";Name="ppa007239m"
scaffold_3	prunus_persica_v1.0	mRNA	18484708	18486428	Dbxref="Phytozome_pacid:17659243";ID="ppa005877m";Parent="ppa005877m.g";Name="ppa005877m"
scaffold_3	prunus_persica_v1.0	mRNA	18489152	18490853	Dbxref="Phytozome_pacid:17662159";ID="ppa015253m";Parent="ppa015253m.g";Name="ppa015253m"
scaffold_3	prunus_persica_v1.0	mRNA	18491554	18493033	Dbxref="Phytozome_pacid:17655903";ID="ppa022538m";Parent="ppa022538m.g";Name="ppa022538m"
scaffold_3	prunus_persica_v1.0	mRNA	18495042	18498361	Dbxref="Phytozome_pacid:17643434";ID="ppa006182m";Parent="ppa006182m.g";Name="ppa006182m"
scaffold_3	prunus_persica_v1.0	mRNA	18498827	18500772	Dbxref="Phytozome_pacid:17668309";ID="ppa002721m";Parent="ppa002721m.g";Name="ppa002721m"
scaffold_3	prunus_persica_v1.0	mRNA	18503945	18508593	Dbxref="Phytozome_pacid:17660836";ID="ppa002370m";Parent="ppa002370m.g";Name="ppa002370m"
scaffold_3	prunus_persica_v1.0	mRNA	18510031	18513228	Dbxref="Phytozome_pacid:17667376";ID="ppa008856m";Parent="ppa008856m.g";Name="ppa008856m"
scaffold_3	prunus_persica_v1.0	mRNA	18515587	18518005	Dbxref="Phytozome_pacid:17664512";ID="ppa004594m";Parent="ppa004594m.g";Name="ppa004594m"
scaffold_3	prunus_persica_v1.0	mRNA	18522087	18523783	Dbxref="Phytozome_pacid:17653252";ID="ppa012139m";Parent="ppa012139m.g";Name="ppa012139m"
scaffold_3	prunus_persica_v1.0	mRNA	18524173	18545067	Dbxref="Phytozome_pacid:17646559";ID="ppa000002m";Parent="ppa000002m.g";Name="ppa000002m"
scaffold_3	prunus_persica_v1.0	mRNA	18545106	18546555	Dbxref="Phytozome_pacid:17666891";ID="ppa026731m";Parent="ppa026731m.g";Name="ppa026731m"
scaffold_3	prunus_persica_v1.0	mRNA	18559505	18560630	Dbxref="Phytozome_pacid:17662311";ID="ppa023507m";Parent="ppa023507m.g";Name="ppa023507m"
scaffold_3	prunus_persica_v1.0	mRNA	18563326	18565121	Dbxref="Phytozome_pacid:17667368";ID="ppa005351m";Parent="ppa005351m.g";Name="ppa005351m"
scaffold_3	prunus_persica_v1.0	mRNA	18574543	18575507	Dbxref="Phytozome_pacid:17667054";ID="ppa011450m";Parent="ppa011450m.g";Name="ppa011450m"
scaffold_3	prunus_persica_v1.0	mRNA	18581982	18588641	Dbxref="Phytozome_pacid:17652843";ID="ppa001620m";Parent="ppa001620m.g";Name="ppa001620m"
scaffold_3	prunus_persica_v1.0	mRNA	18590528	18594247	Dbxref="Phytozome_pacid:17662871";ID="ppa011007m";Parent="ppa011007m.g";Name="ppa011007m"
scaffold_3	prunus_persica_v1.0	mRNA	18594777	18596276	Dbxref="Phytozome_pacid:17653419";ID="ppa017665m";Parent="ppa017665m.g";Name="ppa017665m"
scaffold_3	prunus_persica_v1.0	mRNA	18597087	18599509	Dbxref="Phytozome_pacid:17640806";ID="ppa011285m";Parent="ppa011285m.g";Name="ppa011285m"
scaffold_3	prunus_persica_v1.0	mRNA	18597087	18599313	Dbxref="Phytozome_pacid:17640807";ID="ppa011289m";Parent="ppa011285m.g";Name="ppa011289m"
scaffold_3	prunus_persica_v1.0	mRNA	18597087	18599360	Dbxref="Phytozome_pacid:17640808";ID="ppa011302m";Parent="ppa011285m.g";Name="ppa011302m"
scaffold_3	prunus_persica_v1.0	mRNA	18597087	18599509	Dbxref="Phytozome_pacid:17640809";ID="ppa012296m";Parent="ppa011285m.g";Name="ppa012296m"
scaffold_3	prunus_persica_v1.0	mRNA	18600204	18604076	Dbxref="Phytozome_pacid:17653627";ID="ppa005069m";Parent="ppa005069m.g";Name="ppa005069m"
scaffold_3	prunus_persica_v1.0	mRNA	18604427	18608655	Dbxref="Phytozome_pacid:17664769";ID="ppa010249m";Parent="ppa010249m.g";Name="ppa010249m"
scaffold_3	prunus_persica_v1.0	mRNA	18619188	18623759	Dbxref="Phytozome_pacid:17646206";ID="ppa010548m";Parent="ppa010548m.g";Name="ppa010548m"
scaffold_3	prunus_persica_v1.0	mRNA	18619188	18623759	Dbxref="Phytozome_pacid:17646207";ID="ppa010577m";Parent="ppa010548m.g";Name="ppa010577m"
scaffold_3	prunus_persica_v1.0	mRNA	18629652	18630269	Dbxref="Phytozome_pacid:17649556";ID="ppa026503m";Parent="ppa026503m.g";Name="ppa026503m"
scaffold_3	prunus_persica_v1.0	mRNA	18630946	18633249	Dbxref="Phytozome_pacid:17641112";ID="ppa016385m";Parent="ppa016385m.g";Name="ppa016385m"
scaffold_3	prunus_persica_v1.0	mRNA	18636463	18637680	Dbxref="Phytozome_pacid:17650612";ID="ppa1027219m";Parent="ppa1027219m.g";Name="ppa1027219m"
scaffold_3	prunus_persica_v1.0	mRNA	18638891	18643879	Dbxref="Phytozome_pacid:17644768";ID="ppa003386m";Parent="ppa003386m.g";Name="ppa003386m"
scaffold_3	prunus_persica_v1.0	mRNA	18645262	18647647	Dbxref="Phytozome_pacid:17644152";ID="ppa007756m";Parent="ppa007756m.g";Name="ppa007756m"
scaffold_3	prunus_persica_v1.0	mRNA	18649075	18651638	Dbxref="Phytozome_pacid:17648604";ID="ppa005994m";Parent="ppa005994m.g";Name="ppa005994m"
scaffold_3	prunus_persica_v1.0	mRNA	18660657	18662638	Dbxref="Phytozome_pacid:17662878";ID="ppa007503m";Parent="ppa007503m.g";Name="ppa007503m"
scaffold_3	prunus_persica_v1.0	mRNA	18664030	18664766	Dbxref="Phytozome_pacid:17669275";ID="ppa014104m";Parent="ppa014104m.g";Name="ppa014104m"
scaffold_3	prunus_persica_v1.0	mRNA	18666252	18668102	Dbxref="Phytozome_pacid:17659717";ID="ppa024465m";Parent="ppa024465m.g";Name="ppa024465m"
scaffold_3	prunus_persica_v1.0	mRNA	18668649	18671935	Dbxref="Phytozome_pacid:17651980";ID="ppa005522m";Parent="ppa005522m.g";Name="ppa005522m"
scaffold_3	prunus_persica_v1.0	mRNA	18676574	18678411	Dbxref="Phytozome_pacid:17665603";ID="ppb023073m";Parent="ppb023073m.g";Name="ppb023073m"
scaffold_3	prunus_persica_v1.0	mRNA	18704742	18706234	Dbxref="Phytozome_pacid:17653504";ID="ppb020721m";Parent="ppb020721m.g";Name="ppb020721m"
scaffold_3	prunus_persica_v1.0	mRNA	18716879	18718489	Dbxref="Phytozome_pacid:17668743";ID="ppa022025m";Parent="ppa022025m.g";Name="ppa022025m"
scaffold_3	prunus_persica_v1.0	mRNA	18748304	18751578	Dbxref="Phytozome_pacid:17669098";ID="ppa007463m";Parent="ppa007463m.g";Name="ppa007463m"
scaffold_3	prunus_persica_v1.0	mRNA	18748304	18749962	Dbxref="Phytozome_pacid:17669099";ID="ppa010178m";Parent="ppa007463m.g";Name="ppa010178m"
scaffold_3	prunus_persica_v1.0	mRNA	18752057	18753454	Dbxref="Phytozome_pacid:17660927";ID="ppa015454m";Parent="ppa015454m.g";Name="ppa015454m"
scaffold_3	prunus_persica_v1.0	mRNA	18754276	18755073	Dbxref="Phytozome_pacid:17669127";ID="ppa011807m";Parent="ppa011807m.g";Name="ppa011807m"
scaffold_3	prunus_persica_v1.0	mRNA	18755340	18756208	Dbxref="Phytozome_pacid:17650029";ID="ppa013367m";Parent="ppa013367m.g";Name="ppa013367m"
scaffold_3	prunus_persica_v1.0	mRNA	18760652	18763276	Dbxref="Phytozome_pacid:17648936";ID="ppa019352m";Parent="ppa019352m.g";Name="ppa019352m"
scaffold_3	prunus_persica_v1.0	mRNA	18766568	18769249	Dbxref="Phytozome_pacid:17660281";ID="ppa001157m";Parent="ppa001157m.g";Name="ppa001157m"
scaffold_3	prunus_persica_v1.0	mRNA	18774840	18777497	Dbxref="Phytozome_pacid:17653659";ID="ppa001190m";Parent="ppa001190m.g";Name="ppa001190m"
scaffold_3	prunus_persica_v1.0	mRNA	18793680	18794048	Dbxref="Phytozome_pacid:17668350";ID="ppa018922m";Parent="ppa018922m.g";Name="ppa018922m"
scaffold_3	prunus_persica_v1.0	mRNA	18806038	18808848	Dbxref="Phytozome_pacid:17662881";ID="ppa020589m";Parent="ppa020589m.g";Name="ppa020589m"
scaffold_3	prunus_persica_v1.0	mRNA	18809760	18810532	Dbxref="Phytozome_pacid:17656666";ID="ppa013018m";Parent="ppa013018m.g";Name="ppa013018m"
scaffold_3	prunus_persica_v1.0	mRNA	18812093	18814176	Dbxref="Phytozome_pacid:17650506";ID="ppa003761m";Parent="ppa003761m.g";Name="ppa003761m"
scaffold_3	prunus_persica_v1.0	mRNA	18815789	18818489	Dbxref="Phytozome_pacid:17656099";ID="ppa001413m";Parent="ppa001413m.g";Name="ppa001413m"
scaffold_3	prunus_persica_v1.0	mRNA	18829367	18831840	Dbxref="Phytozome_pacid:17663442";ID="ppa016279m";Parent="ppa016279m.g";Name="ppa016279m"
scaffold_3	prunus_persica_v1.0	mRNA	18834674	18838207	Dbxref="Phytozome_pacid:17653805";ID="ppa006461m";Parent="ppa006461m.g";Name="ppa006461m"
scaffold_3	prunus_persica_v1.0	mRNA	18839676	18840153	Dbxref="Phytozome_pacid:17660279";ID="ppa017965m";Parent="ppa017965m.g";Name="ppa017965m"
scaffold_3	prunus_persica_v1.0	mRNA	18841314	18844509	Dbxref="Phytozome_pacid:17643479";ID="ppa007173m";Parent="ppa007173m.g";Name="ppa007173m"
scaffold_3	prunus_persica_v1.0	mRNA	18849392	18852062	Dbxref="Phytozome_pacid:17642696";ID="ppa007590m";Parent="ppa007590m.g";Name="ppa007590m"
scaffold_3	prunus_persica_v1.0	mRNA	18858946	18862792	Dbxref="Phytozome_pacid:17649300";ID="ppa000735m";Parent="ppa000735m.g";Name="ppa000735m"
scaffold_3	prunus_persica_v1.0	mRNA	18863483	18864819	Dbxref="Phytozome_pacid:17644488";ID="ppa007206m";Parent="ppa007206m.g";Name="ppa007206m"
scaffold_3	prunus_persica_v1.0	mRNA	18867715	18869807	Dbxref="Phytozome_pacid:17641148";ID="ppa007243m";Parent="ppa007243m.g";Name="ppa007243m"
scaffold_3	prunus_persica_v1.0	mRNA	18874448	18875851	Dbxref="Phytozome_pacid:17641946";ID="ppa021495m";Parent="ppa021495m.g";Name="ppa021495m"
scaffold_3	prunus_persica_v1.0	mRNA	18881667	18882581	Dbxref="Phytozome_pacid:17641343";ID="ppa020932m";Parent="ppa020932m.g";Name="ppa020932m"
scaffold_3	prunus_persica_v1.0	mRNA	18885375	18887152	Dbxref="Phytozome_pacid:17643334";ID="ppa005255m";Parent="ppa005255m.g";Name="ppa005255m"
scaffold_3	prunus_persica_v1.0	mRNA	18893531	18896984	Dbxref="Phytozome_pacid:17666946";ID="ppa026050m";Parent="ppa026050m.g";Name="ppa026050m"

## Sheet: locusMvsAT
Scaffold in peach	Start position	End position	Peach protein ID	Scaffold in arabidopsis	Start position	End position	Arabidosis protein ID (RBH)
scaffold_3	18292398	18294158	ID=ppa013243m;Name=ppa013243m;Parent=ppa013243m.g;Dbxref="Phytozome_pacid:17644473"	Chr5	15508244	15510559	ID=AT5G38720.1;Parent=AT5G38720;Name=AT5G38720.1;Index=1
scaffold_3	18304893	18305207	ID=ppa027087m;Name=ppa027087m;Parent=ppa027087m.g;Dbxref="Phytozome_pacid:17661014"	Chr5	15524178	15524977	ID=AT5G38760.1;Parent=AT5G38760;Name=AT5G38760.1;Index=1
scaffold_3	18325151	18327178	ID=ppa002414m;Name=ppa002414m;Parent=ppa002414m.g;Dbxref="Phytozome_pacid:17658947"	Chr3	513525	515925	ID=AT3G02490.1;Parent=AT3G02490;Name=AT3G02490.1;Index=1
scaffold_3	18333657	18336827	ID=ppa002897m;Name=ppa002897m;Parent=ppa002897m.g;Dbxref="Phytozome_pacid:17659044"	Chr5	5224143	5227288	ID=AT5G16000.1;Parent=AT5G16000;Name=AT5G16000.1;Index=1
scaffold_3	18343501	18345686	ID=ppa007007m;Name=ppa007007m;Parent=ppa007007m.g;Dbxref="Phytozome_pacid:17665586"	Chr3	487236	488693	ID=AT3G02380.1;Parent=AT3G02380;Name=AT3G02380.1;Index=1
scaffold_3	18381804	18382181	ID=ppa021847m;Name=ppa021847m;Parent=ppa021847m.g;Dbxref="Phytozome_pacid:17648812"	Chr5	15533785	15534180	ID=AT5G38790.1;Parent=AT5G38790;Name=AT5G38790.1;Index=1
scaffold_3	18383496	18386311	ID=ppa004860m;Name=ppa004860m;Parent=ppa004860m.g;Dbxref="Phytozome_pacid:17658520"	Chr3	481898	484147	ID=AT3G02360.1;Parent=AT3G02360;Name=AT3G02360.1;Index=1
scaffold_3	18391171	18393552	ID=ppa001611m;Name=ppa001611m;Parent=ppa001611m.g;Dbxref="Phytozome_pacid:17658626"	Chr3	18226911	18229610	ID=AT3G49170.1;Parent=AT3G49170;Name=AT3G49170.1;Index=1
scaffold_3	18395507	18396267	ID=ppa011644m;Name=ppa011644m;Parent=ppa011644m.g;Dbxref="Phytozome_pacid:17658211"	Chr3	12139512	12140033	ID=AT3G30530.1;Parent=AT3G30530;Name=AT3G30530.1;Index=1
scaffold_3	18416998	18418727	ID=ppa007129m;Name=ppa007129m;Parent=ppa007129m.g;Dbxref="Phytozome_pacid:17652767"	Chr3	477003	478442	ID=AT3G02340.1;Parent=AT3G02340;Name=AT3G02340.1;Index=1
scaffold_3	18423078	18435264	ID=ppa000048m;Name=ppa000048m;Parent=ppa000048m.g;Dbxref="Phytozome_pacid:17650429"	Chr5	5100984	5111029	ID=AT5G15680.1;Parent=AT5G15680;Name=AT5G15680.1;Index=1
scaffold_3	18435743	18438849	ID=ppa005464m;Name=ppa005464m;Parent=ppa005464m.g;Dbxref="Phytozome_pacid:17652724"	Chr3	11976837	11979621	ID=AT3G30390.2;Parent=AT3G30390;Name=AT3G30390.2;Index=1
scaffold_3	18441946	18446012	ID=ppa002236m;Name=ppa002236m;Parent=ppa002236m.g;Dbxref="Phytozome_pacid:17654147"	Chr5	3633667	3636570	ID=AT5G11390.1;Parent=AT5G11390;Name=AT5G11390.1;Index=1
scaffold_3	18457877	18458491	ID=ppa013493m;Name=ppa013493m;Parent=ppa013493m.g;Dbxref="Phytozome_pacid:17651710"	Chr5	20106653	20107191	ID=AT5G49550.1;Parent=AT5G49550;Name=AT5G49550.1;Index=1
scaffold_3	18458829	18461212	ID=ppa003127m;Name=ppa003127m;Parent=ppa003127m.g;Dbxref="Phytozome_pacid:17664365"	Chr3	11238111	11240287	ID=AT3G29290.1;Parent=AT3G29290;Name=AT3G29290.1;Index=1
scaffold_3	18461451	18466635	ID=ppa002013m;Name=ppa002013m;Parent=ppa002013m.g;Dbxref="Phytozome_pacid:17654381"	Chr5	15551296	15555077	ID=AT5G38840.1;Parent=AT5G38840;Name=AT5G38840.1;Index=1
scaffold_3	18467901	18475951	ID=ppa000719m;Name=ppa000719m;Parent=ppa000719m.g;Dbxref="Phytozome_pacid:17666917"	Chr5	5115300	5121840	ID=AT5G15700.1;Parent=AT5G15700;Name=AT5G15700.1;Index=1
scaffold_3	18477605	18480424	ID=ppa007239m;Name=ppa007239m;Parent=ppa007239m.g;Dbxref="Phytozome_pacid:17641852"	Chr3	11974066	11976571	ID=AT3G30380.1;Parent=AT3G30380;Name=AT3G30380.1;Index=1
scaffold_3	18484708	18486428	ID=ppa005877m;Name=ppa005877m;Parent=ppa005877m.g;Dbxref="Phytozome_pacid:17659243"	Chr5	5122492	5124375	ID=AT5G15710.1;Parent=AT5G15710;Name=AT5G15710.1;Index=1
scaffold_3	18495042	18498361	ID=ppa006182m;Name=ppa006182m;Parent=ppa006182m.g;Dbxref="Phytozome_pacid:17643434"	Chr5	5130503	5133187	ID=AT5G15730.2;Parent=AT5G15730;Name=AT5G15730.2;Index=1
scaffold_3	18503945	18508593	ID=ppa002370m;Name=ppa002370m;Parent=ppa002370m.g;Dbxref="Phytozome_pacid:17660836"	Chr3	11921198	11924574	ID=AT3G30300.1;Parent=AT3G30300;Name=AT3G30300.1;Index=1
scaffold_3	18522087	18523783	ID=ppa012139m;Name=ppa012139m;Parent=ppa012139m.g;Dbxref="Phytozome_pacid:17653252"	Chr5	5141103	5142866	ID=AT5G15750.1;Parent=AT5G15750;Name=AT5G15750.1;Index=1
scaffold_3	18524173	18545067	ID=ppa000002m;Name=ppa000002m;Parent=ppa000002m.g;Dbxref="Phytozome_pacid:17646559"	Chr3	430984	448489	ID=AT3G02260.1;Parent=AT3G02260;Name=AT3G02260.1;Index=1
scaffold_3	18581982	18588641	ID=ppa001620m;Name=ppa001620m;Parent=ppa001620m.g;Dbxref="Phytozome_pacid:17652843"	Chr5	15563306	15569194	ID=AT5G38880.1;Parent=AT5G38880;Name=AT5G38880.1;Index=1
scaffold_3	18590528	18594247	ID=ppa011007m;Name=ppa011007m;Parent=ppa011007m.g;Dbxref="Phytozome_pacid:17662871"	Chr5	5148762	5151433	ID=AT5G15790.2;Parent=AT5G15790;Name=AT5G15790.2;Index=1
scaffold_3	18597087	18599360	ID=ppa011302m;Name=ppa011302m;Parent=ppa011285m.g;Dbxref="Phytozome_pacid:17640808"	Chr5	15573505	15575618	ID=AT5G38900.1;Parent=AT5G38900;Name=AT5G38900.1;Index=1
scaffold_3	18600204	18604076	ID=ppa005069m;Name=ppa005069m;Parent=ppa005069m.g;Dbxref="Phytozome_pacid:17653627"	Chr3	461148	464174	ID=AT3G02300.1;Parent=AT3G02300;Name=AT3G02300.1;Index=1
scaffold_3	18619188	18623759	ID=ppa010577m;Name=ppa010577m;Parent=ppa010548m.g;Dbxref="Phytozome_pacid:17646207"	Chr3	464279	467074	ID=AT3G02310.1;Parent=AT3G02310;Name=AT3G02310.1;Index=1
scaffold_3	18629652	18630269	ID=ppa026503m;Name=ppa026503m;Parent=ppa026503m.g;Dbxref="Phytozome_pacid:17649556"	Chr5	5156349	5157545	ID=AT5G15802.1;Parent=AT5G15802;Name=AT5G15802.1;Index=1
scaffold_3	18630946	18633249	ID=ppa016385m;Name=ppa016385m;Parent=ppa016385m.g;Dbxref="Phytozome_pacid:17641112"	Chr3	11838363	11840502	ID=AT3G30210.1;Parent=AT3G30210;Name=AT3G30210.1;Index=1
scaffold_3	18638891	18643879	ID=ppa003386m;Name=ppa003386m;Parent=ppa003386m.g;Dbxref="Phytozome_pacid:17644768"	Chr3	469934	473717	ID=AT3G02320.1;Parent=AT3G02320;Name=AT3G02320.1;Index=1
scaffold_3	18645262	18647647	ID=ppa007756m;Name=ppa007756m;Parent=ppa007756m.g;Dbxref="Phytozome_pacid:17644152"	Chr3	415393	417547	ID=AT3G02230.1;Parent=AT3G02230;Name=AT3G02230.1;Index=1
scaffold_3	18649075	18651638	ID=ppa005994m;Name=ppa005994m;Parent=ppa005994m.g;Dbxref="Phytozome_pacid:17648604"	Chr3	11810737	11813765	ID=AT3G30180.1;Parent=AT3G30180;Name=AT3G30180.1;Index=1
scaffold_3	18660657	18662638	ID=ppa007503m;Name=ppa007503m;Parent=ppa007503m.g;Dbxref="Phytozome_pacid:17662878"	Chr1	4690409	4692841	ID=AT1G13680.1;Parent=AT1G13680;Name=AT1G13680.1;Index=1
scaffold_3	18664030	18664766	ID=ppa014104m;Name=ppa014104m;Parent=ppa014104m.g;Dbxref="Phytozome_pacid:17669275"	Chr3	11745211	11746570	ID=AT3G29970.1;Parent=AT3G29970;Name=AT3G29970.1;Index=1
scaffold_3	18748304	18751578	ID=ppa007463m;Name=ppa007463m;Parent=ppa007463m.g;Dbxref="Phytozome_pacid:17669098"	Chr5	5087371	5090040	ID=AT5G15640.1;Parent=AT5G15640;Name=AT5G15640.1;Index=1
scaffold_3	18754276	18755073	ID=ppa011807m;Name=ppa011807m;Parent=ppa011807m.g;Dbxref="Phytozome_pacid:17669127"	Chr3	412069	413634	ID=AT3G02220.1;Parent=AT3G02220;Name=AT3G02220.1;Index=1
scaffold_3	18834674	18838207	ID=ppa006461m;Name=ppa006461m;Parent=ppa006461m.g;Dbxref="Phytozome_pacid:17653805"	Chr5	5079513	5082205	ID=AT5G15610.2;Parent=AT5G15610;Name=AT5G15610.2;Index=1
scaffold_3	18839676	18840153	ID=ppa017965m;Name=ppa017965m;Parent=ppa017965m.g;Dbxref="Phytozome_pacid:17660279"	Chr1	26026312	26027708	ID=AT1G69230.2;Parent=AT1G69230;Name=AT1G69230.2;Index=1
scaffold_3	18841314	18844509	ID=ppa007173m;Name=ppa007173m;Parent=ppa007173m.g;Dbxref="Phytozome_pacid:17643479"	Chr3	11648341	11650839	ID=AT3G29770.1;Parent=AT3G29770;Name=AT3G29770.1;Index=1
scaffold_3	18849392	18852062	ID=ppa007590m;Name=ppa007590m;Parent=ppa007590m.g;Dbxref="Phytozome_pacid:17642696"	Chr4	13262236	13266966	ID=AT4G26190.1;Parent=AT4G26190;Name=AT4G26190.1;Index=1
scaffold_3	18863483	18864819	ID=ppa007206m;Name=ppa007206m;Parent=ppa007206m.g;Dbxref="Phytozome_pacid:17644488"	Chr5	5066375	5068199	ID=AT5G15570.1;Parent=AT5G15570;Name=AT5G15570.1;Index=1
scaffold_3	18867715	18869807	ID=ppa007243m;Name=ppa007243m;Parent=ppa007243m.g;Dbxref="Phytozome_pacid:17641148"	Chr3	391057	392758	ID=AT3G02150.1;Parent=AT3G02150;Name=AT3G02150.1;Index=1

## Sheet: locusMvsMA
Scaffold in peach	Start position	End position	Peach protein ID	Scaffold in malus	Start position	End position	Malus protein ID (RBH)
scaffold_3	18288790	18291394	ID=ppa007294m;Name=ppa007294m;Parent=ppa007294m.g;Dbxref="Phytozome_pacid:17657644"	chr17	5423556	5424680	ID=MDP0000757066;Name=MDP0000757066;Ontology_term="GO
scaffold_3	18292398	18294158	ID=ppa013243m;Name=ppa013243m;Parent=ppa013243m.g;Dbxref="Phytozome_pacid:17644473"	chr9	4880320	4883240	ID=MDP0000171040;Name=MDP0000171040;Ontology_term="GO
scaffold_3	18304893	18305207	ID=ppa027087m;Name=ppa027087m;Parent=ppa027087m.g;Dbxref="Phytozome_pacid:17661014"	chr17	5432543	5432970	ID=MDP0000757070;Name=MDP0000757070;Ontology_term="GO
scaffold_3	18325151	18327178	ID=ppa002414m;Name=ppa002414m;Parent=ppa002414m.g;Dbxref="Phytozome_pacid:17658947"	chr9	4870890	4872890	ID=MDP0000553908;Name=MDP0000553908;Note= predicted with glimmer, Pentatricopeptide repeat repeat, unintegrated unintegrated, ;CONTIG=MDC013124.81;
scaffold_3	18333657	18336827	ID=ppa002897m;Name=ppa002897m;Parent=ppa002897m.g;Dbxref="Phytozome_pacid:17659044"	chr9	4860518	4863568	ID=MDP0000031416;Name=MDP0000031416;Ontology_term="GO
scaffold_3	18337031	18338518	ID=ppa020992m;Name=ppa020992m;Parent=ppa020992m.g;Dbxref="Phytozome_pacid:17649814"	chr17	5406153	5407701	ID=MDP0000775603;Name=MDP0000775603;Note= predicted with twinscan, Cyclin-like F-box domain, unintegrated unintegrated, ;CONTIG=MDC013124.82;
scaffold_3	18343501	18345686	ID=ppa007007m;Name=ppa007007m;Parent=ppa007007m.g;Dbxref="Phytozome_pacid:17665586"	chr17	5396728	5398846	ID=MDP0000140484;Name=MDP0000140484;Ontology_term="GO
scaffold_3	18357758	18358496	ID=ppa013605m;Name=ppa013605m;Parent=ppa013605m.g;Dbxref="Phytozome_pacid:17657773"	chr17	5383383	5383721	ID=MDP0000146055;Name=MDP0000146055;Ontology_term="GO
scaffold_3	18363468	18363815	ID=ppa025614m;Name=ppa025614m;Parent=ppa025614m.g;Dbxref="Phytozome_pacid:17658139"	chr9	4779450	4782728	ID=MDP0000544858;Name=MDP0000544858;Ontology_term="GO
scaffold_3	18381804	18382181	ID=ppa021847m;Name=ppa021847m;Parent=ppa021847m.g;Dbxref="Phytozome_pacid:17648812"	chr17	5354445	5354819	ID=MDP0000595477;Name=MDP0000595477;Note= predicted with glimmer, unintegrated unintegrated, ;CONTIG=MDC010787.146;
scaffold_3	18383496	18386311	ID=ppa004860m;Name=ppa004860m;Parent=ppa004860m.g;Dbxref="Phytozome_pacid:17658520"	chr9	4770316	4771782	ID=MDP0000250354;Name=MDP0000250354;Ontology_term="GO
scaffold_3	18387186	18389800	ID=ppa005253m;Name=ppa005253m;Parent=ppa005253m.g;Dbxref="Phytozome_pacid:17651685"	chr17	5344886	5347123	ID=MDP0000290004;Name=MDP0000290004;Ontology_term="GO
scaffold_3	18391171	18393552	ID=ppa001611m;Name=ppa001611m;Parent=ppa001611m.g;Dbxref="Phytozome_pacid:17658626"	chr17	5341151	5343688	ID=MDP0000595474;Name=MDP0000595474;Note= predicted with glimmer, Pentatricopeptide repeat repeat, unintegrated unintegrated, ;CONTIG=MDC010787.146;
scaffold_3	18395507	18396267	ID=ppa011644m;Name=ppa011644m;Parent=ppa011644m.g;Dbxref="Phytozome_pacid:17658211"	chr9	4760296	4760904	ID=MDP0000407755;Name=MDP0000407755;Ontology_term="GO
scaffold_3	18409000	18413037	ID=ppa019630m;Name=ppa019630m;Parent=ppa019630m.g;Dbxref="Phytozome_pacid:17663538"	chr9	4310358	4312898	ID=MDP0000450994;Name=MDP0000450994;Ontology_term="GO
scaffold_3	18416998	18418727	ID=ppa007129m;Name=ppa007129m;Parent=ppa007129m.g;Dbxref="Phytozome_pacid:17652767"	chr9	4738715	4739872	ID=MDP0000157957;Name=MDP0000157957;Ontology_term="GO
scaffold_3	18423078	18435264	ID=ppa000048m;Name=ppa000048m;Parent=ppa000048m.g;Dbxref="Phytozome_pacid:17650429"	chr9	4715199	4726707	ID=MDP0000308416;Name=MDP0000308416;Ontology_term="GO
scaffold_3	18435743	18438849	ID=ppa005464m;Name=ppa005464m;Parent=ppa005464m.g;Dbxref="Phytozome_pacid:17652724"	chr9	4698947	4701416	ID=MDP0000246948;Name=MDP0000246948;Ontology_term="GO
scaffold_3	18441946	18446012	ID=ppa002236m;Name=ppa002236m;Parent=ppa002236m.g;Dbxref="Phytozome_pacid:17654147"	chr17	5274875	5277895	ID=MDP0000118786;Name=MDP0000118786;Note= predicted with fgenesh_arab, unintegrated unintegrated, ;CONTIG=MDC000117.336;
scaffold_3	18452230	18454181	ID=ppa019428m;Name=ppa019428m;Parent=ppa019428m.g;Dbxref="Phytozome_pacid:17660291"	chr17	5279386	5281783	ID=MDP0000118787;Name=MDP0000118787;Ontology_term="GO
scaffold_3	18455117	18457128	ID=ppa021437m;Name=ppa021437m;Parent=ppa021437m.g;Dbxref="Phytozome_pacid:17652392"	unanchored	68836820	68838672	ID=MDP0000291063;Name=MDP0000291063;Ontology_term="GO
scaffold_3	18457877	18458491	ID=ppa013493m;Name=ppa013493m;Parent=ppa013493m.g;Dbxref="Phytozome_pacid:17651710"	chr9	4699046	4699414	ID=MDP0000723417;Name=MDP0000723417;Note= predicted with glimmer, unintegrated unintegrated, ;CONTIG=MDC006665.249;
scaffold_3	18458829	18461212	ID=ppa003127m;Name=ppa003127m;Parent=ppa003127m.g;Dbxref="Phytozome_pacid:17664365"	chr9	4702570	4704497	ID=MDP0000457301;Name=MDP0000457301;CONTIG=MDC006665.187;
scaffold_3	18461451	18466635	ID=ppa002013m;Name=ppa002013m;Parent=ppa002013m.g;Dbxref="Phytozome_pacid:17654381"	chr9	4695684	4700455	ID=MDP0000284833;Name=MDP0000284833;Ontology_term="GO
scaffold_3	18467901	18475951	ID=ppa000719m;Name=ppa000719m;Parent=ppa000719m.g;Dbxref="Phytozome_pacid:17666917"	chr9	4664322	4670407	ID=MDP0000178956;Name=MDP0000178956;Ontology_term="GO
scaffold_3	18477605	18480424	ID=ppa007239m;Name=ppa007239m;Parent=ppa007239m.g;Dbxref="Phytozome_pacid:17641852"	chr9	4672446	4674507	ID=MDP0000761794;Name=MDP0000761794;Note= predicted with twinscan, Alpha/beta hydrolase fold-1 domain, unintegrated unintegrated, ;CONTIG=MDC006888.341;
scaffold_3	18484708	18486428	ID=ppa005877m;Name=ppa005877m;Parent=ppa005877m.g;Dbxref="Phytozome_pacid:17659243"	chr17	5234451	5235767	ID=MDP0000838621;Name=MDP0000838621;Note= predicted with twinscan, Cyclin-like F-box domain, Galactose oxidase/kelch, beta-propeller domain, Kelch-type beta propeller domain, F-box associated type 1 domain, ;CONTIG=MDC001859.241;
scaffold_3	18489152	18490853	ID=ppa015253m;Name=ppa015253m;Parent=ppa015253m.g;Dbxref="Phytozome_pacid:17662159"	chr17	5250850	5252536	ID=MDP0000264944;Name=MDP0000264944;CONTIG=MDC002740.325;
scaffold_3	18491554	18493033	ID=ppa022538m;Name=ppa022538m;Parent=ppa022538m.g;Dbxref="Phytozome_pacid:17655903"	chr9	4663919	4665932	ID=MDP0000149180;Name=MDP0000149180;Ontology_term="GO
scaffold_3	18495042	18498361	ID=ppa006182m;Name=ppa006182m;Parent=ppa006182m.g;Dbxref="Phytozome_pacid:17643434"	chr9	4650454	4652764	ID=MDP0000193791;Name=MDP0000193791;Ontology_term="GO
scaffold_3	18498827	18500772	ID=ppa002721m;Name=ppa002721m;Parent=ppa002721m.g;Dbxref="Phytozome_pacid:17668309"	chr9	4653134	4655050	ID=MDP0000573835;Name=MDP0000573835;Ontology_term="GO
scaffold_3	18503945	18508593	ID=ppa002370m;Name=ppa002370m;Parent=ppa002370m.g;Dbxref="Phytozome_pacid:17660836"	chr9	4641634	4645463	ID=MDP0000238475;Name=MDP0000238475;Note= predicted with fgenesh_vitis, Protein of unknown function DUF246, plant family, unintegrated unintegrated, ;CONTIG=MDC006888.339;
scaffold_3	18510031	18513228	ID=ppa008856m;Name=ppa008856m;Parent=ppa008856m.g;Dbxref="Phytozome_pacid:17667376"	chr9	4631520	4638232	ID=MDP0000245538;Name=MDP0000245538;Ontology_term="GO
scaffold_3	18515587	18518005	ID=ppa004594m;Name=ppa004594m;Parent=ppa004594m.g;Dbxref="Phytozome_pacid:17664512"	chr17	5165603	5168112	ID=MDP0000132702;Name=MDP0000132702;Note= predicted with fgenesh_arab, Protein of unknown function DUF246, plant family, ;CONTIG=MDC022311.86;
scaffold_3	18522087	18523783	ID=ppa012139m;Name=ppa012139m;Parent=ppa012139m.g;Dbxref="Phytozome_pacid:17653252"	chr9	4619274	4620807	ID=MDP0000241240;Name=MDP0000241240;Ontology_term="GO
scaffold_3	18559505	18560630	ID=ppa023507m;Name=ppa023507m;Parent=ppa023507m.g;Dbxref="Phytozome_pacid:17662311"	chr17	5124879	5127579	ID=MDP0000197814;Name=MDP0000197814;Ontology_term="GO
scaffold_3	18563326	18565121	ID=ppa005351m;Name=ppa005351m;Parent=ppa005351m.g;Dbxref="Phytozome_pacid:17667368"	unanchored	74527642	74529102	ID=MDP0000292853;Name=MDP0000292853;Ontology_term="GO
scaffold_3	18581982	18588641	ID=ppa001620m;Name=ppa001620m;Parent=ppa001620m.g;Dbxref="Phytozome_pacid:17652843"	chr9	4454955	4461022	ID=MDP0000186602;Name=MDP0000186602;Note= predicted with fgenesh_arab, unintegrated unintegrated, ;CONTIG=MDC008853.335;
scaffold_3	18590528	18594247	ID=ppa011007m;Name=ppa011007m;Parent=ppa011007m.g;Dbxref="Phytozome_pacid:17662871"	chr9	4434150	4435829	ID=MDP0000233547;Name=MDP0000233547;Ontology_term="GO
scaffold_3	18597087	18599360	ID=ppa011302m;Name=ppa011302m;Parent=ppa011285m.g;Dbxref="Phytozome_pacid:17640808"	chr17	5062148	5063963	ID=MDP0000148485;Name=MDP0000148485;Ontology_term="GO
scaffold_3	18600204	18604076	ID=ppa005069m;Name=ppa005069m;Parent=ppa005069m.g;Dbxref="Phytozome_pacid:17653627"	chr17	5051911	5055409	ID=MDP0000124428;Name=MDP0000124428;Ontology_term="GO
scaffold_3	18619188	18623759	ID=ppa010577m;Name=ppa010577m;Parent=ppa010548m.g;Dbxref="Phytozome_pacid:17646207"	chr17	5046844	5052591	ID=MDP0000366022;Name=MDP0000366022;Ontology_term="GO
scaffold_3	18630946	18633249	ID=ppa016385m;Name=ppa016385m;Parent=ppa016385m.g;Dbxref="Phytozome_pacid:17641112"	chr17	5032053	5038952	ID=MDP0000286143;Name=MDP0000286143;Ontology_term="GO
scaffold_3	18638891	18643879	ID=ppa003386m;Name=ppa003386m;Parent=ppa003386m.g;Dbxref="Phytozome_pacid:17644768"	chr17	5022863	5027452	ID=MDP0000186353;Name=MDP0000186353;Ontology_term="GO
scaffold_3	18645262	18647647	ID=ppa007756m;Name=ppa007756m;Parent=ppa007756m.g;Dbxref="Phytozome_pacid:17644152"	chr9	4386339	4388655	ID=MDP0000394728;Name=MDP0000394728;Ontology_term="GO
scaffold_3	18649075	18651638	ID=ppa005994m;Name=ppa005994m;Parent=ppa005994m.g;Dbxref="Phytozome_pacid:17648604"	chr17	5014500	5022048	ID=MDP0000286141;Name=MDP0000286141;Ontology_term="GO
scaffold_3	18660657	18662638	ID=ppa007503m;Name=ppa007503m;Parent=ppa007503m.g;Dbxref="Phytozome_pacid:17662878"	chr17	5008355	5011193	ID=MDP0000245969;Name=MDP0000245969;Ontology_term="GO
scaffold_3	18664030	18664766	ID=ppa014104m;Name=ppa014104m;Parent=ppa014104m.g;Dbxref="Phytozome_pacid:17669275"	chr17	4987459	4988221	ID=MDP0000356161;Name=MDP0000356161;Note= predicted with gmap_estscan, B12D family, ;CONTIG=MDC020502.79;
scaffold_3	18666252	18668102	ID=ppa024465m;Name=ppa024465m;Parent=ppa024465m.g;Dbxref="Phytozome_pacid:17659717"	chr9	4334031	4336559	ID=MDP0000170361;Name=MDP0000170361;Ontology_term="GO
scaffold_3	18668649	18671935	ID=ppa005522m;Name=ppa005522m;Parent=ppa005522m.g;Dbxref="Phytozome_pacid:17651980"	chr17	4973235	4975811	ID=MDP0000120592;Name=MDP0000120592;Ontology_term="GO
scaffold_3	18748304	18751578	ID=ppa007463m;Name=ppa007463m;Parent=ppa007463m.g;Dbxref="Phytozome_pacid:17669098"	chr17	4958508	4960810	ID=MDP0000221809;Name=MDP0000221809;Ontology_term="GO
scaffold_3	18752057	18753454	ID=ppa015454m;Name=ppa015454m;Parent=ppa015454m.g;Dbxref="Phytozome_pacid:17660927"	chr17	4953844	4957643	ID=MDP0000152704;Name=MDP0000152704;Ontology_term="GO
scaffold_3	18754276	18755073	ID=ppa011807m;Name=ppa011807m;Parent=ppa011807m.g;Dbxref="Phytozome_pacid:17669127"	chr17	4942089	4943452	ID=MDP0000303172;Name=MDP0000303172;Note= predicted with fgenesh_vitis, unintegrated unintegrated, ;CONTIG=MDC018769.116;
scaffold_3	18766568	18769249	ID=ppa001157m;Name=ppa001157m;Parent=ppa001157m.g;Dbxref="Phytozome_pacid:17660281"	chr17	4948939	4951617	ID=MDP0000465341;Name=MDP0000465341;Ontology_term="GO
scaffold_3	18774840	18777497	ID=ppa001190m;Name=ppa001190m;Parent=ppa001190m.g;Dbxref="Phytozome_pacid:17653659"	chr9	4260972	4263689	ID=MDP0000870778;Name=MDP0000870778;Ontology_term="GO
scaffold_3	18834674	18838207	ID=ppa006461m;Name=ppa006461m;Parent=ppa006461m.g;Dbxref="Phytozome_pacid:17653805"	chr9	4241030	4249987	ID=MDP0000253475;Name=MDP0000253475;Note= predicted with fgenesh_vitis, Alpha/beta hydrolase fold-1 domain, Proteasome component region PCI domain, unintegrated unintegrated, ;CONTIG=MDC020813.184;
scaffold_3	18841314	18844509	ID=ppa007173m;Name=ppa007173m;Parent=ppa007173m.g;Dbxref="Phytozome_pacid:17643479"	chr17	4710720	4713410	ID=MDP0000457057;Name=MDP0000457057;Note= predicted with glimmer, Alpha/beta hydrolase fold-1 domain, unintegrated unintegrated, ;CONTIG=MDC011932.257;
scaffold_3	18849392	18852062	ID=ppa007590m;Name=ppa007590m;Parent=ppa007590m.g;Dbxref="Phytozome_pacid:17642696"	chr17	4686127	4688560	ID=MDP0000154653;Name=MDP0000154653;Note= predicted with fgenesh_arab, NLI interacting factor domain, unintegrated unintegrated, ;CONTIG=MDC025657.7;
scaffold_3	18858946	18862792	ID=ppa000735m;Name=ppa000735m;Parent=ppa000735m.g;Dbxref="Phytozome_pacid:17649300"	chr9	4209882	4213728	ID=MDP0000178245;Name=MDP0000178245;Note= predicted with fgenesh_arab, unintegrated unintegrated, ;CONTIG=MDC007486.234;
scaffold_3	18863483	18864819	ID=ppa007206m;Name=ppa007206m;Parent=ppa007206m.g;Dbxref="Phytozome_pacid:17644488"	chr17	4678359	4679492	ID=MDP0000495467;Name=MDP0000495467;Ontology_term="GO
scaffold_3	18867715	18869807	ID=ppa007243m;Name=ppa007243m;Parent=ppa007243m.g;Dbxref="Phytozome_pacid:17641148"	chr17	4673803	4674945	ID=MDP0000320363;Name=MDP0000320363;Ontology_term="GO
scaffold_3	18874448	18875851	ID=ppa021495m;Name=ppa021495m;Parent=ppa021495m.g;Dbxref="Phytozome_pacid:17641946"	unanchored	99922513	99923895	ID=MDP0000183423;Name=MDP0000183423;Ontology_term="GO

## Sheet: locusMvsTO
Scaffold in peach	Start position	End position	Peach protein ID	Scaffold in tomato	Start position	End position	Tomato protein ID (RBH)
scaffold_3	18288790	18291394	ID=ppa007294m;Name=ppa007294m;Parent=ppa007294m.g;Dbxref="Phytozome_pacid:17657644"	SL2.40ch02	45946477	45947565	ID=mRNA:Solyc02g089610.1.1;Name=Solyc02g089610.1.1;Note=S-adenosylmethionine decarboxylase proenzyme (AHRD V1 **** Q7XZQ9_VITVI)%3B contains Interpro domain(s) IPR001985 S-adenosylmethionine decarboxylase ;Ontology_term=GO:0004014;Parent=gene:Solyc02g089610.1;from_BOGAS=1;interpro2go_term=GO:0008295,GO:0004014;length=1089;nb_exon=1;sifter_term=GO:0004014;eugene_evidence_code=10F0H1E1IEG
scaffold_3	18292398	18294158	ID=ppa013243m;Name=ppa013243m;Parent=ppa013243m.g;Dbxref="Phytozome_pacid:17644473"	SL2.40ch02	45940297	45945305	ID=mRNA:Solyc02g089600.2.1;Name=Solyc02g089600.2.1;Note=Ribosomal RNA-processing protein 7 homolog A (AHRD V1 *-*- RRP7A_HUMAN);Parent=gene:Solyc02g089600.2;from_BOGAS=1;length=5009;nb_exon=7
scaffold_3	18304893	18305207	ID=ppa027087m;Name=ppa027087m;Parent=ppa027087m.g;Dbxref="Phytozome_pacid:17661014"	SL2.40ch02	45934953	45935879	ID=mRNA:Solyc02g089580.2.1;Name=Solyc02g089580.2.1;Note=Unknown Protein (AHRD V1);Parent=gene:Solyc02g089580.2;from_BOGAS=1;length=927;nb_exon=3
scaffold_3	18333657	18336827	ID=ppa002897m;Name=ppa002897m;Parent=ppa002897m.g;Dbxref="Phytozome_pacid:17659044"	SL2.40ch02	45911202	45914547	ID=mRNA:Solyc02g089550.2.1;Name=Solyc02g089550.2.1;Note=Receptor like kinase%2C RLK;Ontology_term=GO:0004675;Parent=gene:Solyc02g089550.2;from_BOGAS=1;interpro2go_term=GO:0005515,GO:0006468;length=3346;nb_exon=11;sifter_term=GO:0004675
scaffold_3	18343501	18345686	ID=ppa007007m;Name=ppa007007m;Parent=ppa007007m.g;Dbxref="Phytozome_pacid:17665586"	SL2.40ch02	45900821	45903523	ID=mRNA:Solyc02g089540.2.1;Name=Solyc02g089540.2.1;Note=Tomato CONSTANS-like 1;Ontology_term=GO:0003700,GO:0042802;Parent=gene:Solyc02g089540.2;from_BOGAS=1;interpro2go_term=GO:0005515,GO:0005622;length=2703;nb_exon=3;sifter_term=GO:0003700,GO:0042802
scaffold_3	18383496	18386311	ID=ppa004860m;Name=ppa004860m;Parent=ppa004860m.g;Dbxref="Phytozome_pacid:17658520"	SL2.40ch04	106694	108109	ID=mRNA:Solyc04g005160.1.1;Name=Solyc04g005160.1.1;Note=6-phosphogluconate dehydrogenase decarboxylating (AHRD V1 **** B9N1W3_POPTR)%3B contains Interpro domain(s) IPR006113 6-phosphogluconate dehydrogenase%2C decarboxylating ;Ontology_term=GO:0004616,GO:0042802;Parent=gene:Solyc04g005160.1;from_BOGAS=1;interpro2go_term=GO:0050662,GO:0008152,GO:0016491,GO:0055114;length=1416;nb_exon=1;sifter_term…
scaffold_3	18391171	18393552	ID=ppa001611m;Name=ppa001611m;Parent=ppa001611m.g;Dbxref="Phytozome_pacid:17658626"	SL2.40ch01	80193056	80195803	ID=mRNA:Solyc01g097670.2.1;Name=Solyc01g097670.2.1;Note=Pentatricopeptide repeat-containing protein (AHRD V1 ***- D7MHD4_ARALY)%3B contains Interpro domain(s) IPR002885 Pentatricopeptide repeat ;Parent=gene:Solyc01g097670.2;from_BOGAS=1;length=2748;nb_exon=1
scaffold_3	18395507	18396267	ID=ppa011644m;Name=ppa011644m;Parent=ppa011644m.g;Dbxref="Phytozome_pacid:17658211"	SL2.40ch02	45834988	45835530	ID=mRNA:Solyc02g089420.1.1;Name=Solyc02g089420.1.1;Note=BZip transcription factor (AHRD V1 ***- Q9AT29_PHAVU)%3B contains Interpro domain(s) IPR011616 bZIP transcription factor%2C bZIP-1 ;Ontology_term=GO:0046982,GO:0042803;Parent=gene:Solyc02g089420.1;from_BOGAS=1;interpro2go_term=GO:0006355;length=543;nb_exon=1;sifter_term=GO:0046982,GO:0042803;eugene_evidence_code=10F0H1E0IEG
scaffold_3	18423078	18435264	ID=ppa000048m;Name=ppa000048m;Parent=ppa000048m.g;Dbxref="Phytozome_pacid:17650429"	SL2.40ch03	16777714	16804857	ID=mRNA:Solyc03g046450.2.1;Name=Solyc03g046450.2.1;Note=Cell morphogenesis protein (AHRD V1 *--- C0NPN9_AJECG)%3B contains Interpro domain(s) IPR016024 Armadillo-type fold ;Ontology_term=GO:0005488;Parent=gene:Solyc03g046450.2;from_BOGAS=1;interpro2go_term=GO:0005488;length=27144;nb_exon=19
scaffold_3	18435743	18438849	ID=ppa005464m;Name=ppa005464m;Parent=ppa005464m.g;Dbxref="Phytozome_pacid:17652724"	SL2.40ch02	45808288	45812363	ID=mRNA:Solyc02g089400.2.1;Name=Solyc02g089400.2.1;Note=Amino acid transporter (AHRD V1 ***- B9N1V7_POPTR)%3B contains Interpro domain(s) IPR013057 Amino acid transporter%2C transmembrane ;Parent=gene:Solyc02g089400.2;from_BOGAS=1;length=4076;nb_exon=5
scaffold_3	18441946	18446012	ID=ppa002236m;Name=ppa002236m;Parent=ppa002236m.g;Dbxref="Phytozome_pacid:17654147"	SL2.40ch02	31386857	31391603	ID=mRNA:Solyc02g065660.2.1;Name=Solyc02g065660.2.1;Note=WPP domain-interacting tail-anchored protein 1 (AHRD V1 ***- WIT1_ARATH);Ontology_term=GO:0042802;Parent=gene:Solyc02g065660.2;from_BOGAS=1;length=4747;nb_exon=5;sifter_term=GO:0042802
scaffold_3	18457877	18458491	ID=ppa013493m;Name=ppa013493m;Parent=ppa013493m.g;Dbxref="Phytozome_pacid:17651710"	SL2.40ch02	31429678	31431779	ID=mRNA:Solyc02g065690.2.1;Name=Solyc02g065690.2.1;Note=Biogenesis of lysosome-related organelles complex-1 subunit 2 (AHRD V1 ***- C1BLD5_OSMMO)%3B contains Interpro domain(s) IPR019269 Biogenesis of lysosome-related organelles complex-1%2C subunit 2 ;Ontology_term=GO:0043015;Parent=gene:Solyc02g065690.2;from_BOGAS=1;length=2102;nb_exon=3;sifter_term=GO:0043015
scaffold_3	18458829	18461212	ID=ppa003127m;Name=ppa003127m;Parent=ppa003127m.g;Dbxref="Phytozome_pacid:17664365"	SL2.40ch02	45218691	45221915	ID=mRNA:Solyc02g088600.2.1;Name=Solyc02g088600.2.1;Note=Pentatricopeptide repeat-containing protein (AHRD V1 ***- D7MRA3_ARALY)%3B contains Interpro domain(s) IPR002885 Pentatricopeptide repeat ;Ontology_term=GO:0005488;Parent=gene:Solyc02g088600.2;from_BOGAS=1;interpro2go_term=GO:0005488;length=3225;nb_exon=4
scaffold_3	18461451	18466635	ID=ppa002013m;Name=ppa002013m;Parent=ppa002013m.g;Dbxref="Phytozome_pacid:17654381"	SL2.40ch02	45779148	45786379	ID=mRNA:Solyc02g089360.2.1;Name=Solyc02g089360.2.1;Note=Nuclear inhibitor of protein phosphatase 1 (AHRD V1 *--- Q9V7W9_DROME)%3B contains Interpro domain(s) IPR000253 Forkhead-associated ;Parent=gene:Solyc02g089360.2;from_BOGAS=1;length=7232;nb_exon=12
scaffold_3	18477605	18480424	ID=ppa007239m;Name=ppa007239m;Parent=ppa007239m.g;Dbxref="Phytozome_pacid:17641852"	SL2.40ch02	45756372	45760193	ID=mRNA:Solyc02g089320.2.1;Name=Solyc02g089320.2.1;Note=Abhydrolase domain-containing protein FAM108B1 (AHRD V1 **-- C0HAS5_SALSA);Parent=gene:Solyc02g089320.2;from_BOGAS=1;length=3822;nb_exon=6
scaffold_3	18484708	18486428	ID=ppa005877m;Name=ppa005877m;Parent=ppa005877m.g;Dbxref="Phytozome_pacid:17659243"	SL2.40ch02	45749178	45750494	ID=mRNA:Solyc02g089310.1.1;Name=Solyc02g089310.1.1;Note=F-box family protein (AHRD V1 ***- B9N7N7_POPTR)%3B contains Interpro domain(s) IPR015915 Kelch-type beta propeller ;Parent=gene:Solyc02g089310.1;from_BOGAS=1;length=1317;nb_exon=1;eugene_evidence_code=10F0H1E1IEG
scaffold_3	18491554	18493033	ID=ppa022538m;Name=ppa022538m;Parent=ppa022538m.g;Dbxref="Phytozome_pacid:17655903"	SL2.40ch02	31437464	31439437	ID=mRNA:Solyc02g065710.1.1;Name=Solyc02g065710.1.1;Note=GDSL esterase/lipase 7 (AHRD V1 ***- GLIP7_ARATH)%3B contains Interpro domain(s) IPR001087 Lipase%2C GDSL ;Ontology_term=GO:0004091;Parent=gene:Solyc02g065710.1;from_BOGAS=1;interpro2go_term=GO:0006629;length=1974;nb_exon=4;sifter_term=GO:0004091;eugene_evidence_code=10F0H1E0IEG
scaffold_3	18495042	18498361	ID=ppa006182m;Name=ppa006182m;Parent=ppa006182m.g;Dbxref="Phytozome_pacid:17643434"	SL2.40ch02	45733900	45737882	ID=mRNA:Solyc02g089290.2.1;Name=Solyc02g089290.2.1;Note=ATP binding / kinase/ protein serine / threonine kinase (AHRD V1 **** C5DB47_VITVI)%3B contains Interpro domain(s) IPR002290 Serine/threonine protein kinase ;Ontology_term=GO:0005515,GO:0004674;Parent=gene:Solyc02g089290.2;from_BOGAS=1;interpro2go_term=GO:0006468;length=3983;nb_exon=7;sifter_term=GO:0005515,GO:0004674
scaffold_3	18503945	18508593	ID=ppa002370m;Name=ppa002370m;Parent=ppa002370m.g;Dbxref="Phytozome_pacid:17660836"	SL2.40ch03	16871256	16881175	ID=mRNA:Solyc03g046470.2.1;Name=Solyc03g046470.2.1;Note=Auxin-independent growth promoter protein-like (AHRD V1 **-- Q9LI68_ARATH)%3B contains Interpro domain(s) IPR004348 Protein of unknown function DUF246%2C plant ;Parent=gene:Solyc03g046470.2;from_BOGAS=1;length=9920;nb_exon=10
scaffold_3	18522087	18523783	ID=ppa012139m;Name=ppa012139m;Parent=ppa012139m.g;Dbxref="Phytozome_pacid:17653252"	SL2.40ch02	45730812	45733284	ID=mRNA:Solyc02g089280.2.1;Name=Solyc02g089280.2.1;Note=U3 small nucleolar ribonucleoprotein protein IMP3 (AHRD V1 **-- D0N4G4_PHYIN)%3B contains Interpro domain(s) IPR001912 Ribosomal protein S4 ;Ontology_term=GO:0005515,GO:0030515;Parent=gene:Solyc02g089280.2;from_BOGAS=1;interpro2go_term=GO:0003723,GO:0005622;length=2473;nb_exon=4;sifter_term=GO:0005515,GO:0030515
scaffold_3	18524173	18545067	ID=ppa000002m;Name=ppa000002m;Parent=ppa000002m.g;Dbxref="Phytozome_pacid:17646559"	SL2.40ch02	45704210	45726943	ID=mRNA:Solyc02g089260.2.1;Name=Solyc02g089260.2.1;Note=E3 ubiquitin-protein ligase UBR4 (AHRD V1 *--- UBR4_HUMAN)%3B contains Interpro domain(s) IPR013993 Zinc finger%2C N-recognin%2C metazoa ;Ontology_term=GO:0005488,GO:0008270,GO:0005622;Parent=gene:Solyc02g089260.2;from_BOGAS=1;interpro2go_term=GO:0005488,GO:0008270,GO:0005622;length=22734;nb_exon=14
scaffold_3	18563326	18565121	ID=ppa005351m;Name=ppa005351m;Parent=ppa005351m.g;Dbxref="Phytozome_pacid:17667368"	SL2.40ch02	45695219	45697076	ID=mRNA:Solyc02g089250.2.1;Name=Solyc02g089250.2.1;Note=Pollen Ole e 1 allergen and extensin (AHRD V1 *-*- Q2HSE9_MEDTR)%3B contains Interpro domain(s) IPR006041 Pollen Ole e 1 allergen and extensin ;Parent=gene:Solyc02g089250.2;from_BOGAS=1;length=1858;nb_exon=2
scaffold_3	18581982	18588641	ID=ppa001620m;Name=ppa001620m;Parent=ppa001620m.g;Dbxref="Phytozome_pacid:17652843"	SL2.40ch03	17160415	17182028	ID=mRNA:Solyc03g046590.2.1;Name=Solyc03g046590.2.1;Note=Genomic DNA chromosome 5 TAC clone K15E6 (AHRD V1 ***- Q9FMB4_ARATH);Parent=gene:Solyc03g046590.2;from_BOGAS=1;length=21614;nb_exon=10
scaffold_3	18590528	18594247	ID=ppa011007m;Name=ppa011007m;Parent=ppa011007m.g;Dbxref="Phytozome_pacid:17662871"	SL2.40ch02	45681209	45686565	ID=mRNA:Solyc02g089240.2.1;Name=Solyc02g089240.2.1;Note=Zinc finger family protein (AHRD V1 ***- D7KZF4_ARALY)%3B contains Interpro domain(s) IPR018957 Zinc finger%2C C3HC4 RING-type ;Ontology_term=GO:0008270;Parent=gene:Solyc02g089240.2;from_BOGAS=1;interpro2go_term=GO:0008270;length=5357;nb_exon=5
scaffold_3	18597087	18599360	ID=ppa011302m;Name=ppa011302m;Parent=ppa011285m.g;Dbxref="Phytozome_pacid:17640808"	SL2.40ch02	45678308	45681002	ID=mRNA:Solyc02g089230.2.1;Name=Solyc02g089230.2.1;Note=DSBA oxidoreductase family protein (AHRD V1 ***- D7MJT4_ARALY)%3B contains Interpro domain(s) IPR001853 DSBA oxidoreductase ;Ontology_term=GO:0003824;Parent=gene:Solyc02g089230.2;from_BOGAS=1;interpro2go_term=GO:0030288;length=2695;nb_exon=8;sifter_term=GO:0003824
scaffold_3	18600204	18604076	ID=ppa005069m;Name=ppa005069m;Parent=ppa005069m.g;Dbxref="Phytozome_pacid:17653627"	SL2.40ch02	45671700	45676268	ID=mRNA:Solyc02g089220.2.1;Name=Solyc02g089220.2.1;Note=Regulator of chromosome condensation (RCC1)-like protein (AHRD V1 **-- D0NEM9_PHYIN)%3B contains Interpro domain(s) IPR009091 Regulator of chromosome condensation/beta-lactamase-inhibitor protein II ;Ontology_term=GO:0005087;Parent=gene:Solyc02g089220.2;from_BOGAS=1;length=4569;nb_exon=8;sifter_term=GO:0005087
scaffold_3	18619188	18623759	ID=ppa010577m;Name=ppa010577m;Parent=ppa010548m.g;Dbxref="Phytozome_pacid:17646207"	SL2.40ch02	45652869	45657506	ID=mRNA:Solyc02g089200.2.1;Name=Solyc02g089200.2.1;Note=MADS-box transcription factor (AHRD V1 **** Q3KSZ0_PRUDU)%3B contains Interpro domain(s) IPR002100 Transcription factor%2C MADS-box IPR002487 Transcription factor%2C K-box ;Ontology_term=GO:0005515,GO:0003700;Parent=gene:Solyc02g089200.2;from_BOGAS=1;interpro2go_term=GO:0005634;length=4638;nb_exon=9;sifter_term=GO:0005515,GO:0003700
scaffold_3	18629652	18630269	ID=ppa026503m;Name=ppa026503m;Parent=ppa026503m.g;Dbxref="Phytozome_pacid:17649556"	SL2.40ch07	56399756	56402164	ID=mRNA:Solyc07g047840.2.1;Name=Solyc07g047840.2.1;Note=Unknown Protein (AHRD V1);Parent=gene:Solyc07g047840.2;from_BOGAS=1;length=2409;nb_exon=2
scaffold_3	18630946	18633249	ID=ppa016385m;Name=ppa016385m;Parent=ppa016385m.g;Dbxref="Phytozome_pacid:17641112"	SL2.40ch02	45645551	45646453	ID=mRNA:Solyc02g089190.1.1;Name=Solyc02g089190.1.1;Note=MYB transcription factor (AHRD V1 **-* Q9LRU5_ARATH)%3B contains Interpro domain(s) IPR015495 Myb transcription factor ;Ontology_term=GO:0003700;Parent=gene:Solyc02g089190.1;from_BOGAS=1;interpro2go_term=GO:0003677,GO:0045449;length=903;nb_exon=3;sifter_term=GO:0003700;eugene_evidence_code=10F0H1E0IEG
scaffold_3	18638891	18643879	ID=ppa003386m;Name=ppa003386m;Parent=ppa003386m.g;Dbxref="Phytozome_pacid:17644768"	SL2.40ch03	39178389	39180957	ID=mRNA:Solyc03g070400.1.1;Name=Solyc03g070400.1.1;Note=N2 N2-dimethylguanosine tRNA methyltransferase (AHRD V1 ***- C0HB58_SALSA)%3B contains Interpro domain(s) IPR002905 N2%2CN2-dimethylguanosine tRNA methyltransferase ;Ontology_term=GO:0008033;Parent=gene:Solyc03g070400.1;from_BOGAS=1;interpro2go_term=GO:0008033;length=2569;nb_exon=6;eugene_evidence_code=10F0H1E0IEG
scaffold_3	18649075	18651638	ID=ppa005994m;Name=ppa005994m;Parent=ppa005994m.g;Dbxref="Phytozome_pacid:17648604"	SL2.40ch02	45622003	45624825	ID=mRNA:Solyc02g089160.2.1;Name=Solyc02g089160.2.1;Note=Cytochrome P450;Ontology_term=GO:0004497;Parent=gene:Solyc02g089160.2;from_BOGAS=1;interpro2go_term=GO:0020037,GO:0055114;length=2823;nb_exon=9;sifter_term=GO:0004497
scaffold_3	18660657	18662638	ID=ppa007503m;Name=ppa007503m;Parent=ppa007503m.g;Dbxref="Phytozome_pacid:17662878"	SL2.40ch02	45599499	45601793	ID=mRNA:Solyc02g089150.2.1;Name=Solyc02g089150.2.1;Note=MAPprotein kinase-like protein (AHRD V1 **-- Q6YW97_ORYSJ)%3B contains Interpro domain(s) IPR017946 PLC-like phosphodiesterase%2C TIM beta/alpha-barrel domain ;Ontology_term=GO:0023034,GO:0006629;Parent=gene:Solyc02g089150.2;from_BOGAS=1;interpro2go_term=GO:0023034,GO:0006629;length=2295;nb_exon=8
scaffold_3	18664030	18664766	ID=ppa014104m;Name=ppa014104m;Parent=ppa014104m.g;Dbxref="Phytozome_pacid:17669275"	SL2.40ch02	45594979	45595634	ID=mRNA:Solyc02g089140.2.1;Name=Solyc02g089140.2.1;Note=B12D-like protein (AHRD V1 ***- Q69F92_PHAVU)%3B contains Interpro domain(s) IPR010530 B12D ;Parent=gene:Solyc02g089140.2;from_BOGAS=1;length=656;nb_exon=3
scaffold_3	18668649	18671935	ID=ppa005522m;Name=ppa005522m;Parent=ppa005522m.g;Dbxref="Phytozome_pacid:17651980"	SL2.40ch02	45585636	45589401	ID=mRNA:Solyc02g089120.2.1;Name=Solyc02g089120.2.1;Note=Ch-cobra (AHRD V1 ***- B7S746_CUNLA)%3B contains Interpro domain(s) IPR017391 COBRA-like ;Parent=gene:Solyc02g089120.2;from_BOGAS=1;length=3766;nb_exon=6
scaffold_3	18748304	18751578	ID=ppa007463m;Name=ppa007463m;Parent=ppa007463m.g;Dbxref="Phytozome_pacid:17669098"	SL2.40ch02	45578133	45582210	ID=mRNA:Solyc02g089110.2.1;Name=Solyc02g089110.2.1;Note=Mitochondrial carrier protein (AHRD V1 ***- Q69FA0_PHAVU)%3B contains Interpro domain(s) IPR002067 Mitochondrial carrier protein ;Ontology_term=GO:0022857;Parent=gene:Solyc02g089110.2;from_BOGAS=1;interpro2go_term=GO:0016020,GO:0005743;length=4078;nb_exon=6;sifter_term=GO:0022857
scaffold_3	18754276	18755073	ID=ppa011807m;Name=ppa011807m;Parent=ppa011807m.g;Dbxref="Phytozome_pacid:17669127"	SL2.40ch02	45574034	45577409	ID=mRNA:Solyc02g089100.2.1;Name=Solyc02g089100.2.1;Note=C9orf85 homolog (AHRD V1 *-*- C1BVG8_9MAXI)%3B contains Interpro domain(s) IPR019351 Protein of unknown function DUF2039 ;Parent=gene:Solyc02g089100.2;from_BOGAS=1;length=3376;nb_exon=7
scaffold_3	18834674	18838207	ID=ppa006461m;Name=ppa006461m;Parent=ppa006461m.g;Dbxref="Phytozome_pacid:17653805"	SL2.40ch02	45554788	45559960	ID=mRNA:Solyc02g089070.2.1;Name=Solyc02g089070.2.1;Note=Eukaryotic translation initiation factor 3 subunit M (AHRD V1 ***- B2WFL9_PYRTR)%3B contains Interpro domain(s) IPR000717 Proteasome component region PCI ;Parent=gene:Solyc02g089070.2;from_BOGAS=1;length=5173;nb_exon=10
scaffold_3	18841314	18844509	ID=ppa007173m;Name=ppa007173m;Parent=ppa007173m.g;Dbxref="Phytozome_pacid:17643479"	SL2.40ch02	45538678	45544081	ID=mRNA:Solyc02g089060.2.1;Name=Solyc02g089060.2.1;Note=Hydrolase alpha/beta fold family protein (AHRD V1 **-- D7LP51_ARALY)%3B contains Interpro domain(s) IPR000073 Alpha/beta hydrolase fold-1 ;Ontology_term=GO:0080031,GO:0080030;Parent=gene:Solyc02g089060.2;from_BOGAS=1;length=5404;nb_exon=5;sifter_term=GO:0080031,GO:0080030
scaffold_3	18849392	18852062	ID=ppa007590m;Name=ppa007590m;Parent=ppa007590m.g;Dbxref="Phytozome_pacid:17642696"	SL2.40ch02	31507421	31512311	ID=mRNA:Solyc02g065790.2.1;Name=Solyc02g065790.2.1;Note=Phosphoprotein phosphatase (AHRD V1 *--- B6K603_SCHJY)%3B contains Interpro domain(s) IPR004274 NLI interacting factor ;Parent=gene:Solyc02g065790.2;from_BOGAS=1;length=4891;nb_exon=7
scaffold_3	18867715	18869807	ID=ppa007243m;Name=ppa007243m;Parent=ppa007243m.g;Dbxref="Phytozome_pacid:17641148"	SL2.40ch02	45506185	45507039	ID=mRNA:Solyc02g089020.1.1;Name=Solyc02g089020.1.1;Note=Transcription factor (Fragment) (AHRD V1 *-*- D6MK40_9ASPA)%3B contains Interpro domain(s) IPR005333 Transcription factor%2C TCP ;Parent=gene:Solyc02g089020.1;from_BOGAS=1;length=855;nb_exon=1;eugene_evidence_code=10F0H1E1IEG
scaffold_3	18881667	18882581	ID=ppa020932m;Name=ppa020932m;Parent=ppa020932m.g;Dbxref="Phytozome_pacid:17641343"	SL2.40ch05	29603236	29604099	ID=mRNA:Solyc05g023850.1.1;Name=Solyc05g023850.1.1;Note=Gag-pol polyprotein (AHRD V1 ***- Q710T7_POPDE);Parent=gene:Solyc05g023850.1;from_BOGAS=1;length=864;nb_exon=2;eugene_evidence_code=10F0H0E0IEG

## Sheet: locusMvsAT summary
pp3	18754276	18755073	chr3	412069	413634
pp3	18645262	18647647	chr3	415393	417547
pp3	18524173	18545067	chr3	430984	448489
pp3	18600204	18604076	chr3	461148	464174
pp3	18619188	18623759	chr3	464279	467074
pp3	18638891	18643879	chr3	469934	473717
pp3	18748304	18751578	chr5	5087371	5090040
pp3	18423078	18435264	chr5	5100984	5111029
pp3	18467901	18475951	chr5	5115300	5121840
pp3	18484708	18486428	chr5	5122492	5124375
pp3	18495042	18498361	chr5	5130503	5133187
pp3	18522087	18523783	chr5	5141103	5142866
pp3	18590528	18594247	chr5	5148762	5151433
pp3	18629652	18630269	chr5	5156349	5157545
pp3	18458829	18461212	chr3	11238111	11240287
pp3	18664030	18664766	chr3	11745211	11746570
pp3	18649075	18651638	chr3	11810737	11813765
pp3	18630946	18633249	chr3	11838363	11840502
pp3	18503945	18508593	chr3	11921198	11924574
pp3	18477605	18480424	chr3	11974066	11976571
pp3	18435743	18438849	chr3	11976837	11979621
pp3	18461451	18466635	chr5	15551296	15555077
pp3	18581982	18588641	chr5	15563306	15569194
pp3	18597087	18599360	chr5	15573505	15575618

## Sheet: locusMvsMA summary
pp3	18409000	18413037	chr9	4310358	4312898
pp3	18666252	18668102	chr9	4334031	4336559
pp3	18645262	18647647	chr9	4386339	4388655
pp3	18590528	18594247	chr9	4434150	4435829
pp3	18581982	18588641	chr9	4454955	4461022
pp3	18522087	18523783	chr9	4619274	4620807
pp3	18510031	18513228	chr9	4631520	4638232
pp3	18503945	18508593	chr9	4641634	4645463
pp3	18495042	18498361	chr9	4650454	4652764
pp3	18498827	18500772	chr9	4653134	4655050
pp3	18491554	18493033	chr9	4663919	4665932
pp3	18467901	18475951	chr9	4664322	4670407
pp3	18477605	18480424	chr9	4672446	4674507
pp3	18461451	18466635	chr9	4695684	4700455
pp3	18435743	18438849	chr9	4698947	4701416
pp3	18457877	18458491	chr9	4699046	4699414
pp3	18458829	18461212	chr9	4702570	4704497
pp3	18423078	18435264	chr9	4715199	4726707
pp3	18416998	18418727	chr9	4738715	4739872
pp3	18395507	18396267	chr9	4760296	4760904
pp3	18754276	18755073	chr17	4942089	4943452
pp3	18766568	18769249	chr17	4948939	4951617
pp3	18752057	18753454	chr17	4953844	4957643
pp3	18748304	18751578	chr17	4958508	4960810
pp3	18668649	18671935	chr17	4973235	4975811
pp3	18664030	18664766	chr17	4987459	4988221
pp3	18660657	18662638	chr17	5008355	5011193
pp3	18649075	18651638	chr17	5014500	5022048
pp3	18638891	18643879	chr17	5022863	5027452
pp3	18630946	18633249	chr17	5032053	5038952
pp3	18619188	18623759	chr17	5046844	5052591
pp3	18600204	18604076	chr17	5051911	5055409
pp3	18597087	18599360	chr17	5062148	5063963
pp3	18559505	18560630	chr17	5124879	5127579
pp3	18515587	18518005	chr17	5165603	5168112
pp3	18484708	18486428	chr17	5234451	5235767
pp3	18489152	18490853	chr17	5250850	5252536
pp3	18441946	18446012	chr17	5274875	5277895
pp3	18452230	18454181	chr17	5279386	5281783
pp3	18391171	18393552	chr17	5341151	5343688

## Sheet: locusMvsTO summary
pp3	18423078	18435264	sl3	16777714	16804857
pp3	18503945	18508593	sl3	16871256	16881175
pp3	18581982	18588641	sl3	17160415	17182028
pp3	18441946	18446012	sl2	31386857	31391603
pp3	18457877	18458491	sl2	31429678	31431779
pp3	18491554	18493033	sl2	31437464	31439437
pp3	18458829	18461212	sl2	45218691	45221915
pp3	18754276	18755073	sl2	45574034	45577409
pp3	18748304	18751578	sl2	45578133	45582210
pp3	18668649	18671935	sl2	45585636	45589401
pp3	18664030	18664766	sl2	45594979	45595634
pp3	18660657	18662638	sl2	45599499	45601793
pp3	18649075	18651638	sl2	45622003	45624825
pp3	18630946	18633249	sl2	45645551	45646453
pp3	18619188	18623759	sl2	45652869	45657506
pp3	18600204	18604076	sl2	45671700	45676268
pp3	18597087	18599360	sl2	45678308	45681002
pp3	18590528	18594247	sl2	45681209	45686565
pp3	18563326	18565121	sl2	45695219	45697076
pp3	18524173	18545067	sl2	45704210	45726943
pp3	18522087	18523783	sl2	45730812	45733284
pp3	18495042	18498361	sl2	45733900	45737882
pp3	18484708	18486428	sl2	45749178	45750494
pp3	18477605	18480424	sl2	45756372	45760193
pp3	18461451	18466635	sl2	45779148	45786379
pp3	18435743	18438849	sl2	45808288	45812363
pp3	18395507	18396267	sl2	45834988	45835530
